# Supplementary material for: 2,3,4,6-Tetra-O-acetyl-1-[(dimethylcarbamothioyl)sulfanyl]-β-d-galacto­pyran­ose
Source: IUCrdata. 2025 Jun 24;10(Pt 6):x250544. doi: 10.1107/S2414314625005449 (PMC12230595; doi:10.1107/S2414314625005449)
Supplement: Supplementary file 1 [file x-10-x250544-sup1.cif]

##############################################################################
#                                                                            #
# This CIF contains the data for a data article accepted for                 #
# publication in IUCrData. It conforms to the requirements of                #
# Notes for Authors for IUCrData, and has been                               #
# peer reviewed under the auspices of IUCrData.                              #
#                                                                            #
# Full details of the Crystallographic Information File format               #
# are given in the paper "The Crystallographic Information File (CIF):       #
# a New Standard Archive File for Crystallography" by S. R. Hall, F. H.      #
# Allen and I. D. Brown [Acta Cryst. (1991), A47, 655-685].                  #
#                                                                            #
# The current version of the core CIF dictionary is obtainable from          #
# ftp://ftp.iucr.org/pub/cif_core.dic.                                       #
#                                                                            #
# Software is freely available for graphical display of the structure(s)     #
# in this CIF. For information consult the CIF software page                 #
# http://www.iucr.org/resources/cif/software.                                #
#                                                                            #
# This file may be used for bona fide research purposes within the           #
# scientific community so long as proper attribution is given to the data    # 
# article from which it was obtained.                                        #
#                                                                            #
##############################################################################
data_I
_audit_creation_method     'SHELXL-2019/3'
_chemical_name_systematic
;\
2,3,4,6-Tetra-<i>O</i>-acetyl-1-[(dimethylcarbamothioyl)sulfanyl]-\
\b-<i>D</i>-galactopyranose
;
_chemical_name_common     ?
_chemical_formula_moiety     'C17 H25 N O9 S2'
_chemical_formula_sum     'C17 H25 N O9 S2'
_chemical_formula_iupac     'C17 H25 N O9 S2'
_chemical_formula_weight     451.50
_chemical_melting_point     ?
_chemical_absolute_configuration     ad
_space_group_crystal_system     orthorhombic
_space_group_name_H-M_alt     'P 21 21 21'
_space_group_name_Hall     'P 2ac 2ab'
loop_
    _space_group_symop_operation_xyz
    'x, y, z'
    '-x+1/2, -y, z+1/2'
    '-x, y+1/2, -z+1/2'
    'x+1/2, -y+1/2, -z'
_cell_length_a     7.28265(10)
_cell_length_b     8.64720(15)
_cell_length_c     34.8789(3)
_cell_angle_alpha     90
_cell_angle_beta     90
_cell_angle_gamma     90
_cell_volume     2196.48(5)
_cell_formula_units_Z     4
_cell_measurement_reflns_used     126110
_cell_measurement_theta_min     2.3130
_cell_measurement_theta_max     41.3090
_cell_measurement_temperature     100(2)
_exptl_crystal_description     block
_exptl_crystal_colour     colourless
_exptl_crystal_size_max     0.22
_exptl_crystal_size_mid     0.20
_exptl_crystal_size_min     0.15
_exptl_crystal_density_diffrn     1.365
_exptl_crystal_density_meas     ?
_exptl_crystal_density_method     ?
_exptl_crystal_F_000     952
_exptl_absorpt_coefficient_mu     0.289
_exptl_absorpt_correction_type     multi-scan
_exptl_absorpt_process_details
;
(CrysAlisPro; Rigaku OD, 2022)
;
_exptl_absorpt_correction_T_min     0.81772
_exptl_absorpt_correction_T_max     1.00000
_diffrn_ambient_temperature     99.9(4)
_diffrn_source     'micro-focus sealed X-ray tube'
_diffrn_radiation_type     'Mo K\a'
_diffrn_radiation_wavelength     0.71073
_diffrn_radiation_monochromator     mirror
_diffrn_measurement_device_type     'XtaLAB Synergy'
_diffrn_measurement_device     'four-circle diffractometer'
_diffrn_measurement_method     '\w scans'
_diffrn_detector     'Hybrid Pixel Array Detector'
_diffrn_detector_area_resol_mean     10.0000
_diffrn_reflns_number     225004
_diffrn_reflns_av_R_equivalents     0.0447
_diffrn_reflns_av_unetI/netI     0.0155
_diffrn_reflns_theta_min     2.336
_diffrn_reflns_theta_max     41.399
_diffrn_reflns_theta_full     40.000
_diffrn_measured_fraction_theta_max     0.979
_diffrn_measured_fraction_theta_full     0.999
_diffrn_reflns_limit_h_min     -13
_diffrn_reflns_limit_h_max     13
_diffrn_reflns_limit_k_min     -15
_diffrn_reflns_limit_k_max     15
_diffrn_reflns_limit_l_min     -63
_diffrn_reflns_limit_l_max     63
_diffrn_radiation_probe     x-ray
_refine_special_details     ?
_reflns_number_total     14433
_reflns_number_gt     13593
_reflns_threshold_expression     'I > 2\s(I)'
_refine_ls_structure_factor_coef     Fsqd
_refine_ls_matrix_type     full
_refine_ls_R_factor_all     0.0333
_refine_ls_R_factor_gt     0.0306
_refine_ls_wR_factor_gt     0.0813
_refine_ls_wR_factor_ref     0.0825
_refine_ls_goodness_of_fit_ref     1.119
_refine_ls_restrained_S_all     1.119
_refine_ls_number_reflns     14433
_refine_ls_number_parameters     268
_refine_ls_number_restraints     0
_refine_ls_hydrogen_treatment     constr
_refine_ls_weighting_scheme     calc
_refine_ls_weighting_details
              'w=1/[\s^2^(Fo^2^)+(0.0464P)^2^+0.1937P] where P=(Fo^2^+2Fc^2^)/3'
_atom_sites_solution_hydrogens     geom
_atom_sites_solution_primary     dual
_atom_sites_solution_secondary     ?
_refine_ls_shift/su_max     0.010
_refine_ls_shift/su_mean     0.000
_refine_diff_density_max     0.564
_refine_diff_density_min     -0.267
_refine_ls_extinction_method     none
_refine_ls_extinction_coef     .
_refine_ls_abs_structure_details
;
Flack <i>x</i> determined using 5769 quotients
[(<i>I</i>^+^)-(<i>I</i>^-^)]/[(<i>I</i>^+^)+(<i>I</i>^-^)]
(Parsons <i>et al.</i>,  2013)
;
_refine_ls_abs_structure_Flack     0.001(8)
loop_
    _atom_type_symbol
    _atom_type_description
    _atom_type_scat_dispersion_real
    _atom_type_scat_dispersion_imag
    _atom_type_scat_source
    'C' 'C' 0.0033 0.0016
                         'International Tables Vol C Tables 4.2.6.8 and 6.1.1.4'
    'H' 'H' 0.0000 0.0000
                         'International Tables Vol C Tables 4.2.6.8 and 6.1.1.4'
    'N' 'N' 0.0061 0.0033
                         'International Tables Vol C Tables 4.2.6.8 and 6.1.1.4'
    'O' 'O' 0.0106 0.0060
                         'International Tables Vol C Tables 4.2.6.8 and 6.1.1.4'
    'S' 'S' 0.1246 0.1234
                         'International Tables Vol C Tables 4.2.6.8 and 6.1.1.4'
_computing_data_collection
;
CrysAlisPro 1.171.42.79a (Rigaku OD, 2022)
;
_computing_cell_refinement
;
CrysAlisPro 1.171.42.79a (Rigaku OD, 2022)
;
_computing_data_reduction
;
CrysAlisPro 1.171.42.79a (Rigaku OD, 2022)
;
_computing_structure_solution
;
<i>SHELXT</i> (Sheldrick, 2015a)
;
_computing_structure_refinement
;
<i>SHELXL2019/3</i> (Sheldrick, 2015b)
;
_computing_molecular_graphics
;
Bruker XP, Version 5.1 (Bruker, 1998)
;
_computing_publication_material
;
publCIF (Westrip, 2010)
;
loop_
    _atom_site_type_symbol
    _atom_site_label
    _atom_site_fract_x
    _atom_site_fract_y
    _atom_site_fract_z
    _atom_site_U_iso_or_equiv
    _atom_site_adp_type
    _atom_site_calc_flag
    _atom_site_occupancy
    _atom_site_disorder_assembly
    _atom_site_disorder_group
    C C1 0.22016(11) 0.52540(10) 0.14258(2) 0.01348(11) Uani d 1 . .
    H H1 0.301124 0.432274 0.144357 0.016 Uiso calc 1 . .
    C C2 0.20058(11) 0.57372(9) 0.10035(2) 0.01244(11) Uani d 1 . .
    H H2 0.119080 0.666256 0.097869 0.015 Uiso calc 1 . .
    C C3 0.39260(11) 0.60872(9) 0.08518(2) 0.01229(11) Uani d 1 . .
    H H3 0.466514 0.511270 0.084781 0.015 Uiso calc 1 . .
    C C4 0.48993(11) 0.72864(9) 0.10985(2) 0.01316(10) Uani d 1 . .
    H H4 0.620302 0.739994 0.101305 0.016 Uiso calc 1 . .
    C C5 0.48404(12) 0.67805(10) 0.15167(2) 0.01507(12) Uani d 1 . .
    H H5 0.557771 0.581254 0.154690 0.018 Uiso calc 1 . .
    C C6 0.55721(13) 0.80002(13) 0.17912(3) 0.02065(15) Uani d 1 . .
    H H6A 0.482407 0.895388 0.177473 0.025 Uiso calc 1 . .
    H H6B 0.553206 0.761446 0.205830 0.025 Uiso calc 1 . .
    C C7 -0.05084(12) 0.44818(10) 0.06923(3) 0.01588(12) Uani d 1 . .
    C C8 -0.10298(17) 0.30603(14) 0.04748(4) 0.0290(2) Uani d 1 . .
    H H8A -0.004042 0.278698 0.029677 0.044 Uiso calc 1 . .
    H H8B -0.216034 0.325520 0.033023 0.044 Uiso calc 1 . .
    H H8C -0.123073 0.220596 0.065454 0.044 Uiso calc 1 . .
    C C9 0.44387(13) 0.57971(13) 0.01780(3) 0.02005(15) Uani d 1 . .
    C C10 0.4443(2) 0.6688(2) -0.01898(3) 0.0349(3) Uani d 1 . .
    H H10A 0.318449 0.699657 -0.025372 0.052 Uiso calc 1 . .
    H H10B 0.493721 0.603806 -0.039557 0.052 Uiso calc 1 . .
    H H10C 0.520872 0.761240 -0.016113 0.052 Uiso calc 1 . .
    C C11 0.48662(15) 0.99031(11) 0.08844(4) 0.02412(18) Uani d 1 . .
    C C12 0.3713(2) 1.13341(14) 0.08674(6) 0.0395(4) Uani d 1 . .
    H H12A 0.250639 1.108055 0.075993 0.059 Uiso calc 1 . .
    H H12B 0.431714 1.210509 0.070465 0.059 Uiso calc 1 . .
    H H12C 0.355954 1.175358 0.112643 0.059 Uiso calc 1 . .
    C C13 0.79252(16) 0.97920(15) 0.16185(5) 0.0314(2) Uani d 1 . .
    C C14 0.98327(19) 0.9884(2) 0.14586(6) 0.0408(3) Uani d 1 . .
    H H14A 1.061908 0.913046 0.158930 0.061 Uiso calc 1 . .
    H H14B 1.032239 1.092733 0.149860 0.061 Uiso calc 1 . .
    H H14C 0.980359 0.965477 0.118356 0.061 Uiso calc 1 . .
    O O1 0.29972(9) 0.64895(8) 0.16373(2) 0.01595(10) Uani d 1 . .
    O O2 0.13054(9) 0.44673(7) 0.07833(2) 0.01412(9) Uani d 1 . .
    O O3 0.38060(11) 0.67005(8) 0.04701(2) 0.01719(11) Uani d 1 . .
    O O4 0.39544(9) 0.87439(7) 0.10612(2) 0.01611(10) Uani d 1 . .
    O O6 0.74333(11) 0.83094(10) 0.16784(3) 0.02342(14) Uani d 1 . .
    O O7 -0.15325(10) 0.55175(9) 0.07833(3) 0.02197(13) Uani d 1 . .
    O O8 0.49188(14) 0.44747(11) 0.02195(2) 0.02792(16) Uani d 1 . .
    O O9 0.64113(15) 0.97836(12) 0.07640(4) 0.0420(3) Uani d 1 . .
    O O10 0.69249(18) 1.08682(14) 0.16806(6) 0.0599(5) Uani d 1 . .
    S S1 -0.00073(3) 0.48124(3) 0.16268(2) 0.01509(4) Uani d 1 . .
    S S2 0.26816(3) 0.27711(4) 0.20661(2) 0.02352(5) Uani d 1 . .
    C C15 0.05929(12) 0.35345(11) 0.20097(2) 0.01559(12) Uani d 1 . .
    N N1 -0.08300(11) 0.32376(11) 0.22384(2) 0.01961(13) Uani d 1 . .
    C C16 -0.26558(14) 0.39147(15) 0.21834(3) 0.02370(18) Uani d 1 . .
    H H16A -0.254152 0.503647 0.215141 0.036 Uiso calc 1 . .
    H H16B -0.342140 0.369253 0.240783 0.036 Uiso calc 1 . .
    H H16C -0.322539 0.346774 0.195424 0.036 Uiso calc 1 . .
    C C17 -0.06368(18) 0.2123(2) 0.25515(4) 0.0335(3) Uani d 1 . .
    H H17A -0.028969 0.111306 0.244663 0.050 Uiso calc 1 . .
    H H17B -0.180709 0.203067 0.268826 0.050 Uiso calc 1 . .
    H H17C 0.031589 0.247892 0.272924 0.050 Uiso calc 1 . .
loop_
    _atom_site_aniso_label
    _atom_site_aniso_U_11
    _atom_site_aniso_U_22
    _atom_site_aniso_U_33
    _atom_site_aniso_U_12
    _atom_site_aniso_U_13
    _atom_site_aniso_U_23
    C1 0.0139(3) 0.0139(3) 0.0126(2) -0.0006(2) 0.0018(2) 0.0012(2)
    C2 0.0134(3) 0.0111(3) 0.0128(3) 0.0005(2) 0.0010(2) 0.0000(2)
    C3 0.0142(3) 0.0114(3) 0.0112(2) 0.0007(2) 0.0021(2) 0.00144(19)
    C4 0.0124(2) 0.0112(2) 0.0159(3) 0.0009(2) 0.0020(2) -0.0005(2)
    C5 0.0137(3) 0.0170(3) 0.0146(3) 0.0001(2) 0.0002(2) -0.0010(2)
    C6 0.0169(3) 0.0255(4) 0.0195(3) -0.0028(3) -0.0002(3) -0.0068(3)
    C7 0.0145(3) 0.0150(3) 0.0181(3) 0.0008(2) -0.0015(2) -0.0009(2)
    C8 0.0228(4) 0.0222(4) 0.0421(6) 0.0004(3) -0.0091(4) -0.0124(4)
    C9 0.0173(3) 0.0306(4) 0.0123(3) -0.0039(3) 0.0002(2) -0.0016(3)
    C10 0.0389(6) 0.0525(8) 0.0134(3) -0.0133(6) -0.0001(4) 0.0069(4)
    C11 0.0218(4) 0.0125(3) 0.0380(5) 0.0005(3) 0.0094(4) 0.0044(3)
    C12 0.0348(6) 0.0154(4) 0.0684(10) 0.0063(4) 0.0162(7) 0.0115(5)
    C13 0.0208(4) 0.0259(5) 0.0474(7) -0.0059(3) 0.0048(4) -0.0147(5)
    C14 0.0215(5) 0.0388(7) 0.0620(10) -0.0095(5) 0.0094(5) -0.0147(6)
    O1 0.0155(2) 0.0186(3) 0.0138(2) -0.00277(19) 0.00266(18) -0.0023(2)
    O2 0.0133(2) 0.0123(2) 0.0167(2) 0.00077(17) -0.00018(18) -0.00223(18)
    O3 0.0224(3) 0.0169(2) 0.0123(2) -0.0007(2) 0.00171(19) 0.00366(19)
    O4 0.0152(2) 0.0107(2) 0.0225(3) 0.00143(18) 0.0041(2) 0.00108(19)
    O6 0.0152(3) 0.0243(3) 0.0308(4) -0.0012(2) -0.0009(2) -0.0068(3)
    O7 0.0162(3) 0.0204(3) 0.0294(3) 0.0049(2) -0.0024(2) -0.0041(3)
    O8 0.0306(4) 0.0338(4) 0.0194(3) 0.0082(3) -0.0021(3) -0.0102(3)
    O9 0.0289(4) 0.0214(3) 0.0756(8) 0.0018(3) 0.0261(5) 0.0143(5)
    O10 0.0344(5) 0.0249(5) 0.1202(15) -0.0055(4) 0.0250(7) -0.0233(7)
    S1 0.01293(7) 0.01785(8) 0.01451(7) 0.00059(6) 0.00218(6) 0.00388(6)
    S2 0.01376(8) 0.03284(13) 0.02396(10) 0.00211(8) -0.00070(7) 0.01238(9)
    C15 0.0137(3) 0.0196(3) 0.0136(3) -0.0015(2) -0.0003(2) 0.0036(2)
    N1 0.0150(3) 0.0284(4) 0.0154(3) -0.0016(3) 0.0019(2) 0.0076(3)
    C16 0.0145(3) 0.0331(5) 0.0235(4) 0.0011(3) 0.0047(3) 0.0061(3)
    C17 0.0257(5) 0.0479(7) 0.0270(5) -0.0008(5) 0.0029(4) 0.0226(5)
loop_
    _geom_bond_atom_site_label_1
    _geom_bond_atom_site_label_2
    _geom_bond_site_symmetry_2
    _geom_bond_distance
    _geom_bond_publ_flag
    C1 O1 . 1.4216(11) ?
    C1 C2 . 1.5378(11) ?
    C1 S1 . 1.7959(8) y
    C2 O2 . 1.4339(10) ?
    C2 C3 . 1.5255(11) ?
    C3 O3 . 1.4358(10) ?
    C3 C4 . 1.5226(11) ?
    C4 O4 . 1.4419(10) ?
    C4 C5 . 1.5234(11) ?
    C5 O1 . 1.4290(11) ?
    C5 C6 . 1.5209(12) ?
    C6 O6 . 1.4365(13) ?
    C7 O7 . 1.2079(11) ?
    C7 O2 . 1.3585(11) ?
    C7 C8 . 1.4936(14) ?
    C9 O8 . 1.2045(15) ?
    C9 O3 . 1.3639(12) ?
    C9 C10 . 1.4966(15) ?
    C11 O9 . 1.2055(14) ?
    C11 O4 . 1.3513(12) ?
    C11 C12 . 1.4968(16) ?
    C13 O10 . 1.2015(18) ?
    C13 O6 . 1.3475(16) ?
    C13 C14 . 1.4989(18) ?
    S1 C15 . 1.7877(9) y
    S2 C15 . 1.6698(9) y
    C15 N1 . 1.3327(12) y
    N1 C17 . 1.4631(14) ?
    N1 C16 . 1.4655(13) ?
    C1 H1 . 1.0000 ?
    C2 H2 . 1.0000 ?
    C3 H3 . 1.0000 ?
    C4 H4 . 1.0000 ?
    C5 H5 . 1.0000 ?
    C6 H6A . 0.9900 ?
    C6 H6B . 0.9900 ?
    C8 H8A . 0.9800 ?
    C8 H8B . 0.9800 ?
    C8 H8C . 0.9800 ?
    C10 H10A . 0.9800 ?
    C10 H10B . 0.9800 ?
    C10 H10C . 0.9800 ?
    C12 H12A . 0.9800 ?
    C12 H12B . 0.9800 ?
    C12 H12C . 0.9800 ?
    C14 H14A . 0.9800 ?
    C14 H14B . 0.9800 ?
    C14 H14C . 0.9800 ?
    C16 H16A . 0.9800 ?
    C16 H16B . 0.9800 ?
    C16 H16C . 0.9800 ?
    C17 H17A . 0.9800 ?
    C17 H17B . 0.9800 ?
    C17 H17C . 0.9800 ?
loop_
    _geom_angle_atom_site_label_1
    _geom_angle_atom_site_label_2
    _geom_angle_atom_site_label_3
    _geom_angle_site_symmetry_1
    _geom_angle_site_symmetry_3
    _geom_angle
    _geom_angle_publ_flag
    O1 C1 C2 . . 109.30(7) ?
    O1 C1 S1 . . 108.81(5) ?
    C2 C1 S1 . . 110.40(6) ?
    O2 C2 C3 . . 106.99(6) ?
    O2 C2 C1 . . 109.76(6) ?
    C3 C2 C1 . . 107.53(6) ?
    O3 C3 C4 . . 107.51(6) ?
    O3 C3 C2 . . 109.82(7) ?
    C4 C3 C2 . . 111.46(6) ?
    O4 C4 C3 . . 108.79(7) ?
    O4 C4 C5 . . 108.90(6) ?
    C3 C4 C5 . . 109.42(6) ?
    O1 C5 C6 . . 105.43(7) ?
    O1 C5 C4 . . 111.03(7) ?
    C6 C5 C4 . . 113.18(7) ?
    O6 C6 C5 . . 106.69(8) ?
    O7 C7 O2 . . 123.08(8) ?
    O7 C7 C8 . . 125.92(9) ?
    O2 C7 C8 . . 110.99(8) ?
    O8 C9 O3 . . 123.52(9) ?
    O8 C9 C10 . . 126.22(11) ?
    O3 C9 C10 . . 110.25(11) ?
    O9 C11 O4 . . 123.65(10) ?
    O9 C11 C12 . . 125.51(10) ?
    O4 C11 C12 . . 110.83(9) ?
    O10 C13 O6 . . 123.22(12) ?
    O10 C13 C14 . . 126.00(14) ?
    O6 C13 C14 . . 110.77(11) ?
    C1 O1 C5 . . 111.25(6) ?
    C7 O2 C2 . . 117.64(7) ?
    C9 O3 C3 . . 117.41(7) ?
    C11 O4 C4 . . 117.07(7) ?
    C13 O6 C6 . . 118.06(9) ?
    C15 S1 C1 . . 101.77(4) y
    N1 C15 S2 . . 124.18(7) y
    N1 C15 S1 . . 112.09(7) y
    S2 C15 S1 . . 123.71(5) y
    C15 N1 C17 . . 119.92(9) y
    C15 N1 C16 . . 123.38(8) y
    C17 N1 C16 . . 116.62(8) y
    O1 C1 H1 . . 109.4 ?
    C2 C1 H1 . . 109.4 ?
    S1 C1 H1 . . 109.4 ?
    O2 C2 H2 . . 110.8 ?
    C3 C2 H2 . . 110.8 ?
    C1 C2 H2 . . 110.8 ?
    O3 C3 H3 . . 109.3 ?
    C4 C3 H3 . . 109.3 ?
    C2 C3 H3 . . 109.3 ?
    O4 C4 H4 . . 109.9 ?
    C3 C4 H4 . . 109.9 ?
    C5 C4 H4 . . 109.9 ?
    O1 C5 H5 . . 109.0 ?
    C6 C5 H5 . . 109.0 ?
    C4 C5 H5 . . 109.0 ?
    O6 C6 H6A . . 110.4 ?
    C5 C6 H6A . . 110.4 ?
    O6 C6 H6B . . 110.4 ?
    C5 C6 H6B . . 110.4 ?
    H6A C6 H6B . . 108.6 ?
    C7 C8 H8A . . 109.5 ?
    C7 C8 H8B . . 109.5 ?
    H8A C8 H8B . . 109.5 ?
    C7 C8 H8C . . 109.5 ?
    H8A C8 H8C . . 109.5 ?
    H8B C8 H8C . . 109.5 ?
    C9 C10 H10A . . 109.5 ?
    C9 C10 H10B . . 109.5 ?
    H10A C10 H10B . . 109.5 ?
    C9 C10 H10C . . 109.5 ?
    H10A C10 H10C . . 109.5 ?
    H10B C10 H10C . . 109.5 ?
    C11 C12 H12A . . 109.5 ?
    C11 C12 H12B . . 109.5 ?
    H12A C12 H12B . . 109.5 ?
    C11 C12 H12C . . 109.5 ?
    H12A C12 H12C . . 109.5 ?
    H12B C12 H12C . . 109.5 ?
    C13 C14 H14A . . 109.5 ?
    C13 C14 H14B . . 109.5 ?
    H14A C14 H14B . . 109.5 ?
    C13 C14 H14C . . 109.5 ?
    H14A C14 H14C . . 109.5 ?
    H14B C14 H14C . . 109.5 ?
    N1 C16 H16A . . 109.5 ?
    N1 C16 H16B . . 109.5 ?
    H16A C16 H16B . . 109.5 ?
    N1 C16 H16C . . 109.5 ?
    H16A C16 H16C . . 109.5 ?
    H16B C16 H16C . . 109.5 ?
    N1 C17 H17A . . 109.5 ?
    N1 C17 H17B . . 109.5 ?
    H17A C17 H17B . . 109.5 ?
    N1 C17 H17C . . 109.5 ?
    H17A C17 H17C . . 109.5 ?
    H17B C17 H17C . . 109.5 ?
loop_
    _geom_torsion_atom_site_label_1
    _geom_torsion_atom_site_label_2
    _geom_torsion_atom_site_label_3
    _geom_torsion_atom_site_label_4
    _geom_torsion_site_symmetry_1
    _geom_torsion_site_symmetry_2
    _geom_torsion_site_symmetry_3
    _geom_torsion_site_symmetry_4
    _geom_torsion
    _geom_torsion_publ_flag
    O1 C1 C2 O2 . . . . 176.61(6) ?
    S1 C1 C2 O2 . . . . -63.74(7) ?
    O1 C1 C2 C3 . . . . 60.57(8) ?
    S1 C1 C2 C3 . . . . -179.78(5) y
    O2 C2 C3 O3 . . . . 68.17(8) ?
    C1 C2 C3 O3 . . . . -173.98(6) y
    O2 C2 C3 C4 . . . . -172.80(6) ?
    C1 C2 C3 C4 . . . . -54.95(8) ?
    O3 C3 C4 O4 . . . . 53.85(8) ?
    C2 C3 C4 O4 . . . . -66.55(8) ?
    O3 C3 C4 C5 . . . . 172.72(7) ?
    C2 C3 C4 C5 . . . . 52.32(8) ?
    O4 C4 C5 O1 . . . . 64.22(9) ?
    C3 C4 C5 O1 . . . . -54.58(9) ?
    O4 C4 C5 C6 . . . . -54.12(9) ?
    C3 C4 C5 C6 . . . . -172.92(7) ?
    O1 C5 C6 O6 . . . . 179.61(8) ?
    C4 C5 C6 O6 . . . . -58.86(10) ?
    C2 C1 O1 C5 . . . . -65.67(8) ?
    S1 C1 O1 C5 . . . . 173.70(6) ?
    C6 C5 O1 C1 . . . . -174.41(7) ?
    C4 C5 O1 C1 . . . . 62.66(9) ?
    O7 C7 O2 C2 . . . . 1.12(13) ?
    C8 C7 O2 C2 . . . . -178.12(9) ?
    C3 C2 O2 C7 . . . . -142.58(7) ?
    C1 C2 O2 C7 . . . . 101.04(8) ?
    O8 C9 O3 C3 . . . . 7.42(14) ?
    C10 C9 O3 C3 . . . . -172.48(9) ?
    C4 C3 O3 C9 . . . . 127.59(8) ?
    C2 C3 O3 C9 . . . . -110.98(8) ?
    O9 C11 O4 C4 . . . . -1.10(18) ?
    C12 C11 O4 C4 . . . . 179.96(11) ?
    C3 C4 O4 C11 . . . . -113.01(9) ?
    C5 C4 O4 C11 . . . . 127.80(9) ?
    O10 C13 O6 C6 . . . . 5.4(2) ?
    C14 C13 O6 C6 . . . . -173.27(11) ?
    C5 C6 O6 C13 . . . . 127.99(11) ?
    O1 C1 S1 C15 . . . . -84.52(6) ?
    C2 C1 S1 C15 . . . . 155.53(6) y
    C1 S1 C15 N1 . . . . 170.41(7) y
    C1 S1 C15 S2 . . . . -11.04(7) y
    S2 C15 N1 C17 . . . . -3.08(15) ?
    S1 C15 N1 C17 . . . . 175.46(10) y
    S2 C15 N1 C16 . . . . -179.75(9) ?
    S1 C15 N1 C16 . . . . -1.21(13) ?
loop_
    _geom_hbond_atom_site_label_D
    _geom_hbond_atom_site_label_H
    _geom_hbond_atom_site_label_A
    _geom_hbond_site_symmetry_A
    _geom_hbond_distance_DH
    _geom_hbond_distance_HA
    _geom_hbond_distance_DA
    _geom_hbond_angle_DHA
    _geom_hbond_publ_flag
    C4 H4 O7 1_655 1.00 2.45 3.2096(11) 132.1 yes
    C8 H8B O8 1_455 0.98 2.41 3.3157(15) 154.3 yes
    C16 H16C O10 1_445 0.98 2.44 3.1795(18) 131.5 yes
    C17 H17B O1 3_545 0.98 2.55 3.3558(13) 139.4 yes
    C1 H1 S2 . 1.00 2.56 3.1175(8) 114.8 yes
    C8 H8A O8 4_455 0.98 2.66 3.3384(15) 126.7 yes
_shelx_space_group_comment
;
The symmetry employed for this shelxl refinement is uniquely defined
by the following loop, which should always be used as a source of
symmetry information in preference to the above space-group names.
They are only intended as comments.
;
_shelx_estimated_absorpt_T_min     0.939
_shelx_estimated_absorpt_T_max     0.958
_shelx_hkl_file
;
   0   0  -4 10382.2 434.576  22
   0   0   4 10306.7 434.608  23
   0   0  -4 10466.0 434.589  23
   0   0   4 10103.9 434.578   9
   0   0  -4 10113.9 434.582   9
   0   0  -4 10068.0 434.542  15
   0   0   4 10039.2 434.553  15
   0   0   4 10101.4 434.557  13
   0   0   4 10807.1 434.591  14
   0   0  -4 10508.4 434.565  13
   0   0  -4 10715.3 434.579  14
   0   0  -4 10375.9 434.601  10
   0   0   4 10114.8 434.613  10
   0   0  -5 0.94451 0.50548   6
   0   0  -5 1.02582 0.79705  23
   0   0   5 1.31835 0.77552  23
   0   0  -5 1.69528 0.67498  24
   0   0  -5 1.10970 0.73369  22
   0   0  -5 2.32171 0.67128  19
   0   0   5 1.03623 0.65893   9
   0   0  -5 1.62410 0.46495   7
   0   0  -5 1.38691 0.72736   9
   0   0   5 1.86594 0.65156  15
   0   0   5 3.60169 0.74356  14
   0   0  -5 1.86073 0.62721  13
   0   0   5 3.32481 0.70598  13
   0   0  -5 1.45589 0.70882  14
   0   0   5 1.07490 0.81386  10
   0   0  -5 2.02788 0.77521  10
   0   0  -6 175.235 7.93717   5
   0   0  -6 180.904 8.00846   6
   0   0  -6 184.155 8.17503  23
   0   0   6 190.422 8.20996  23
   0   0  -6 199.295 8.11468  24
   0   0  -6 193.917 8.19689  19
   0   0  -6 180.064 7.99050   7
   0   0  -6 181.153 8.15456   9
   0   0   6 171.377 8.15783   9
   0   0   6 197.075 8.14985  15
   0   0  -6 186.835 8.12944  13
   0   0   6 180.825 8.12310  13
   0   0  -6 184.059 8.14059  14
   0   0   6 205.329 8.20824  14
   0   0  -6 170.665 8.17473  10
   0   0   6 187.225 8.22201  10
   0   0  -7 1.55689 0.52210   5
   0   0  -7 1.19649 0.70013   6
   0   0  -7 6.50088 1.16331  23
   0   0  -7 1.12591 0.88096  24
   0   0   7 1.13199 1.02377  23
   0   0  -7 2.72184 0.99705  19
   0   0  -7 1.37123 0.70427   7
   0   0   7 1.40943 0.96224   9
   0   0  -7 3.25768 1.12686   9
   0   0   7 2.02092 1.00800  15
   0   0  -7 3.77221 0.93799  13
   0   0   7 4.46457 1.07560  13
   0   0   7 3.72548 1.10302  14
   0   0  -7 5.74333 1.14710  14
   0   0   7 0.62323 1.01926  10
   0   0  -7 0.89347 1.15708  10
   0   0  -8 13453.2 577.347   5
   0   0   8 13231.8 577.325   5
   0   0  -8 13630.0 577.424   6
   0   0  -8 14588.6 577.540  24
   0   0  -8 13625.4 577.615  23
   0   0   8 14248.2 577.684  23
   0   0  -8 14714.0 577.331  18
   0   0  -8 14209.0 577.655  19
   0   0  -8 13730.4 577.590   9
   0   0   8 12971.6 577.620   9
   0   0  -8 13262.7 577.391   7
   0   0   8 12865.4 577.551  15
   0   0  -8 13398.8 577.572  14
   0   0  -8 13913.8 577.592  13
   0   0   8 13737.7 577.640  14
   0   0  -8 13631.1 577.635  10
   0   0  -9 2.45511 0.64267   5
   0   0   9 2.30107 0.67957   5
   0   0  -9 3.67112 0.89561   6
   0   0  -9 3.05209 1.16866  24
   0   0  -9 2.96952 0.79970  25
   0   0  -9 5.98705 1.58942  23
   0   0   9 3.72568 1.17030  23
   0   0   9 2.66635 0.68884  18
   0   0  -9 4.37776 1.12002  19
   0   0   9 3.50561 1.12982   9
   0   0  -9 6.95618 1.53553   9
   0   0  -9 4.27486 0.89512   7
   0   0  -9 2.51853 0.64872  18
   0   0   9 3.79292 1.14617  15
   0   0   9 3.03977 1.21589  14
   0   0  -9 3.93872 1.08408  13
   0   0  -9 8.89947 1.44122  14
   0   0  -9 6.25273 1.55960  10
   0   0  10 27.8587 1.86968   6
   0   0 -10 30.3276 1.69267   5
   0   0 -10 33.5634 1.89667   6
   0   0  10 28.9143 1.69354   5
   0   0  10 41.2600 2.31684  23
   0   0 -10 31.9283 2.04833  24
   0   0 -10 33.3279 1.79465  25
   0   0 -10 34.8064 2.24559  23
   0   0 -10 38.1462 2.25405  19
   0   0  10 36.6720 1.75111  18
   0   0 -10 34.0096 2.17754   9
   0   0 -10 30.9568 1.78997   7
   0   0  10 30.0141 2.16726   9
   0   0  10 29.9668 1.90249   7
   0   0 -10 35.5355 1.71953  18
   0   0  10 33.5133 2.11001  15
   0   0 -10 33.5759 2.13819  14
   0   0  10 33.9731 2.16545  14
   0   0 -10 29.0453 2.01830  13
   0   0 -10 30.2130 2.26012  10
   0   0  11 0.44037 0.90109   6
   0   0 -11 4.21158 1.14133   6
   0   0 -11 1.41728 0.73048   5
   0   0  11 2.61502 0.87168   5
   0   0 -11 8.75250 1.08484  25
   0   0 -11 4.81715 1.47422  24
   0   0  11 4.27675 1.59210  23
   0   0 -11 3.37417 1.35192  19
   0   0 -11 5.61657 1.13318   7
   0   0  11 3.00878 1.47380   9
   0   0  11 2.04003 1.04994   7
   0   0  11 3.14022 1.23782  15
   0   0 -11 4.96785 0.90760  18
   0   0 -11 5.23031 1.34874  13
   0   0  11 7.75282 1.52608  14
   0   0 -11 8.63480 1.93776  10
   0   0 -12 17019.7 727.339   5
   0   0 -12 17118.5 727.467   6
   0   0  12 17169.9 727.335   5
   0   0  12 16470.7 727.499   6
   0   0 -12 17674.2 727.401  25
   0   0 -12 17725.6 727.783  23
   0   0  12 17125.8 727.846  23
   0   0 -12 18281.2 727.639  24
   0   0 -12 17614.3 727.838  19
   0   0  12 17324.7 727.519   7
   0   0 -12 17171.5 727.710   9
   0   0 -12 16470.4 727.402   7
   0   0  12 16025.6 727.777   9
   0   0  12 18058.7 727.765  15
   0   0 -12 16816.8 727.643  15
   0   0 -12 17516.3 727.308  18
   0   0  12 18437.4 727.858  14
   0   0 -12 17572.0 727.725  14
   0   0 -12 17421.1 727.747  13
   0   0 -12 16945.1 727.764  10
   0   0 -13 4.04410 0.92389   5
   0   0  13 6.36446 1.14234   5
   0   0 -13 6.13340 1.43455   6
   0   0  13 7.69453 1.27740   6
   0   0  13 9.76684 1.68352  24
   0   0 -13 7.48655 1.72047  24
   0   0 -13 19.3001 2.62270  23
   0   0 -13 6.72422 1.16161  25
   0   0 -13 5.37761 1.52859  19
   0   0  13 6.70564 1.69713   9
   0   0  13 6.76148 1.24158   7
   0   0 -13 6.54388 0.96327  18
   0   0 -13 21.4450 2.27227  15
   0   0  13 4.93530 1.46438  15
   0   0  13 4.53031 1.63756  14
   0   0 -13 5.81396 1.55283  13
   0   0 -13 13.8971 2.70477  10
   0   0  14 812.869 36.9561   5
   0   0 -14 846.802 36.9765   5
   0   0 -14 880.108 37.1419   6
   0   0  14 852.555 37.1873   6
   0   0 -14 930.520 37.4666  22
   0   0 -14 843.766 37.0244  25
   0   0 -14 878.084 37.3302  24
   0   0  14 852.723 37.3885  24
   0   0 -14 887.040 37.5110  23
   0   0 -14 875.395 37.5816  19
   0   0  14 887.704 37.1957   7
   0   0  14 857.296 37.5657   9
   0   0 -14 894.201 36.9448  18
   0   0  14 933.889 37.5166  15
   0   0 -14 821.010 37.3166  15
   0   0  14 918.864 37.6048  14
   0   0 -14 872.540 37.4707  13
   0   0 -14 906.478 37.5608  10
   0   0 -15 14.2285 2.18330   6
   0   0 -15 10.3588 1.60474   5
   0   0  15 20.3761 2.18111   5
   0   0 -15 23.9044 2.61207  24
   0   0 -15 22.5630 1.93216  25
   0   0 -15 19.8614 2.87395  19
   0   0  15 12.4577 2.08478   7
   0   0 -15 41.0993 3.46592  15
   0   0  15 10.7199 2.39429  15
   0   0 -15 29.5421 1.81875  18
   0   0 -15 18.3099 2.61677  13
   0   0  15 15.8624 2.49996  14
   0   0 -15 39.7588 3.49501  10
   0   0 -16 19162.4 834.422   6
   0   0 -16 19031.1 834.261   5
   0   0  16 19761.6 834.245   5
   0   0  16 19437.7 834.491   6
   0   0 -16 19422.1 834.809  23
   0   0 -16 20832.6 834.344  25
   0   0  16 20227.6 834.756  24
   0   0 -16 20601.1 834.791  22
   0   0 -16 19211.3 834.606  24
   0   0 -16 19829.6 834.937  19
   0   0  16 19514.3 834.490   7
   0   0 -16 20672.1 834.201  18
   0   0 -16 19441.6 834.659  15
   0   0  16 19512.5 834.804  15
   0   0  16 19880.4 834.933  14
   0   0 -16 19875.5 834.825  13
   0   0 -16 19525.0 834.829  10
   0   0  17 22.2218 2.54833  24
   0   0 -17 19.6963 3.00178  24
   0   0 -17 11.0996 1.62764  25
   0   0 -17 11.1311 2.34183  19
   0   0  17 11.2831 1.90685   7
   0   0 -17 12.9090 1.56175  18
   0   0  17 14.0125 2.37038  15
   0   0 -17 15.2632 2.54785  13
   0   0  17 11.0251 2.28934  14
   0   0 -17 18.0890 2.23356   6
   0   0 -17 10.1407 1.51556   5
   0   0  17 26.5270 1.84469   5
   0   0  17 15.5513 2.04011   6
   0   0 -18 275.198 13.7702  24
   0   0  18 310.377 13.9960  24
   0   0 -18 302.624 13.4807  25
   0   0 -18 312.870 14.2662  19
   0   0  18 312.995 13.7205   7
   0   0 -18 293.641 13.8963  15
   0   0 -18 327.390 13.3489  18
   0   0  18 315.418 14.0980  15
   0   0  18 292.115 14.1766  14
   0   0 -18 312.890 14.1518  13
   0   0  18 300.244 13.4070   5
   0   0 -18 305.088 13.4293   5
   0   0  18 316.024 13.7402   6
   0   0 -18 306.660 13.6325   6
   0   0 -19 0.37848 1.11263  25
   0   0 -19 0.99408 1.68017  24
   0   0  19 3.27228 1.74257  24
   0   0 -19 1.11210 1.79147  19
   0   0  19 0.87328 1.32949   7
   0   0  19-0.16101 1.64964  15
   0   0 -19 3.03213 0.94705  18
   0   0 -19 2.82376 1.71108  13
   0   0  19 0.18576 1.65727  14
   0   0 -19 1.10776 0.94773   5
   0   0  19 0.86151 0.97192   5
   0   0 -19 1.71144 1.32606   6
   0   0  19 2.07528 1.31470   6
   0   0  20 73.7719 4.34002  24
   0   0 -20 71.2081 3.79410  25
   0   0 -20 71.8800 4.59323  19
   0   0  20 70.8881 4.04049   6
   0   0 -20 76.8466 4.70784   8
   0   0  20 72.4741 4.05842   7
   0   0  20 71.2330 4.45769  15
   0   0 -20 76.5239 3.60851  18
   0   0 -20 69.8040 4.44543  13
   0   0  20 76.7162 4.68560  14
   0   0 -20 77.5510 3.74733   5
   0   0 -20 77.8976 3.99930   6
   0   0  20 71.5239 3.70381   5
   0   0 -21 22.7540 2.34992  25
   0   0 -21 13.6382 2.75986  19
   0   0  21 23.0958 2.57069   7
   0   0 -21 16.2063 3.07701   8
   0   0  21 9.72409 2.17805   6
   0   0 -21 35.2055 1.91519  18
   0   0  21 19.9341 2.85415  15
   0   0  21 17.1106 3.19439  14
   0   0 -21 24.3499 3.01824  13
   0   0 -21 22.4229 2.37293   6
   0   0 -21 16.6239 1.87608   5
   0   0  21 33.2993 2.20297   5
   0   0 -22 6324.33 260.269  25
   0   0  22 6512.15 260.969  24
   0   0 -22 6113.96 261.206  19
   0   0  22 5994.40 260.524   6
   0   0  22 5908.57 260.512   7
   0   0 -22 6052.58 261.249   8
   0   0  22 6308.92 261.043  15
   0   0 -22 6210.61 260.041  18
   0   0  22 6387.72 261.270  14
   0   0 -22 6147.81 260.366  12
   0   0 -22 6133.89 261.036  13
   0   0  22 6103.23 260.169   5
   0   0 -22 6160.93 260.425   6
   0   0 -22 6077.27 260.193   5
   0   0 -23 40.4251 2.75752  25
   0   0 -23 31.6441 3.57726  19
   0   0  23 23.7718 2.86791   6
   0   0  23 29.5358 2.92953   7
   0   0 -23 30.2279 3.67203   8
   0   0 -23 39.0191 2.30292  18
   0   0  23 30.6281 3.65822  15
   0   0 -23 34.8619 3.54260  13
   0   0 -23 46.5332 3.07720  12
   0   0  23 34.1547 3.62144  14
   0   0  23 48.7692 2.70478   5
   0   0 -23 43.1060 3.13641   6
   0   0 -23 25.6713 2.44027   5
   0   0  24 2760.92 113.414  24
   0   0 -24 2793.91 112.659  25
   0   0 -24 2629.38 113.711  19
   0   0  24 2606.20 112.933   6
   0   0  24 2659.32 112.972   7
   0   0 -24 2598.90 113.766   8
   0   0  24 2751.27 113.536  15
   0   0 -24 2658.98 112.376  18
   0   0  24 2454.23 113.585  14
   0   0 -24 2589.93 112.726  12
   0   0 -24 2672.50 113.538  13
   0   0 -24 2628.60 112.571   5
   0   0 -24 2673.29 112.820   6
   0   0  25 17.0264 2.60080  24
   0   0 -25 9.31776 1.69040  25
   0   0 -25 8.79859 2.33285  19
   0   0  25 9.59781 1.88607   7
   0   0 -25 7.13517 2.48070   8
   0   0 -25 10.3143 1.26228  18
   0   0  25 12.2068 2.36475  15
   0   0 -25 14.6954 2.01560  12
   0   0  25 8.15929 2.45048  14
   0   0 -25 9.07728 2.31555  13
   0   0 -25 10.5402 1.59606   5
   0   0 -25 10.1770 2.05063   6
   0   0  25 12.5338 2.01534   6
   0   0  26 157.258 8.50000  24
   0   0 -26 172.345 7.74306  25
   0   0 -26 157.089 8.81513  19
   0   0 -26 158.545 8.95107   8
   0   0  26 166.270 8.11878   7
   0   0  26 160.900 8.05345   6
   0   0 -26 167.867 7.39118  18
   0   0  26 167.768 8.70051  15
   0   0  26 176.136 8.95394  14
   0   0 -26 161.599 8.65268  13
   0   0 -26 152.273 7.80779  12
   0   0 -26 167.830 7.95636   6
   0   0 -26 167.024 7.65377   5
   0   0 -27 3.77870 1.48645  25
   0   0 -27-0.55000 2.27390  19
   0   0  27 4.81778 1.84007   6
   0   0 -27 2.60339 2.60346   8
   0   0  27 3.24229 1.71902   7
   0   0  27 5.94742 2.38802  15
   0   0 -27 4.21864 1.08371  18
   0   0 -27 2.23653 2.31647  13
   0   0 -27 5.89483 1.72299  12
   0   0  27 4.72438 2.46586  14
   0   0 -27 6.35033 1.85230   6
   0   0 -27 4.15098 1.32868   5
   0   0 -28 452.228 19.5832  25
   0   0 -28 454.332 20.9785  19
   0   0  28 454.861 20.0386   7
   0   0  28 450.414 19.9900   6
   0   0 -28 438.895 21.0436   8
   0   0 -28 425.012 19.2120  18
   0   0  28 483.745 20.8064  15
   0   0 -28 444.297 20.7310  13
   0   0  28 444.465 20.8894  14
   0   0 -28 451.228 19.7566  12
   0   0 -28 459.847 19.5495   5
   0   0 -28 446.501 19.8225   6
   0   0 -29 2.71936 1.53344  25
   0   0 -29 2.68144 2.50045  19
   0   0  29 1.43594 1.72515   6
   0   0 -29 2.19986 2.62636   8
   0   0  29 4.94488 1.92550   7
   0   0  29 2.83584 2.37527  15
   0   0 -29 1.89031 2.38431  13
   0   0  29 2.73082 2.46167  14
   0   0 -29 2.35875 1.70797  12
   0   0 -29 3.56647 1.34429   5
   0   0 -30 43.2968 2.82706  25
   0   0 -30 43.7352 4.26277  19
   0   0  30 49.1636 3.41053   7
   0   0  30 39.9445 3.22181   6
   0   0 -30 49.7379 4.35080   8
   0   0  30 46.9254 4.14981  15
   0   0 -30 35.4497 3.82914  13
   0   0  30 43.6023 4.16172  14
   0   0 -30 40.2981 2.73185   5
   0   0 -31 23.2669 2.50446  25
   0   0 -31 39.6697 4.17759  19
   0   0  31 39.0690 3.31886   7
   0   0 -31 28.5860 3.88203   8
   0   0  31 17.1036 2.72393   6
   0   0  31 33.9470 4.00844  15
   0   0 -31 35.9988 3.98139  13
   0   0  31 40.5119 4.41954  14
   0   0 -31 25.1565 2.27954   5
   0   0 -32 2426.89 102.152  25
   0   0 -32 2370.98 103.785  19
   0   0  32 2390.22 102.656   7
   0   0  32 2401.61 102.596   6
   0   0 -32 2336.99 103.893   8
   0   0  32 2336.48 103.407  15
   0   0  32 2374.55 103.805  14
   0   0 -32 2436.95 103.623  13
   0   0 -32 2454.10 102.129   5
   0   0 -33 36.5462 2.83474  25
   0   0 -33 31.4953 4.41377   8
   0   0  33 31.4553 3.37022   6
   0   0  33 39.1798 3.48687   7
   0   0 -33 36.0097 4.51743  19
   0   0  33 36.3875 4.57595  14
   0   0 -33 34.0104 4.37512  13
   0   0 -33 34.2122 2.68523   5
   0   0 -34 1051.99 45.2534  25
   0   0  34 1057.90 45.8500   7
   0   0 -34 981.373 47.0975   8
   0   0  34 1061.09 45.7720   6
   0   0 -34 1040.44 47.0556  19
   0   0  34 1061.43 47.1584  14
   0   0 -34 1033.03 46.8308  13
   0   0 -34 1086.16 45.2519   5
   0   0 -35 13.6124 1.99368  25
   0   0 -35 14.5427 3.64311   8
   0   0  35 14.4240 2.47817   6
   0   0  35 14.0344 2.68720   7
   0   0 -35 10.0348 3.57380  19
   0   0 -35 10.8319 3.58974  13
   0   0  35 12.0637 3.61264  14
   0   0 -35 10.7125 1.85802   5
   0   0  36 156.699 8.44960   7
   0   0 -36 180.184 10.0391   8
   0   0  36 158.535 8.33138   6
   0   0 -36 160.735 9.75054  19
   0   0 -36 170.134 9.62808  13
   0   0  36 175.175 9.92106  14
   0   0 -36 166.316 7.79921   5
   0   0  37 6.64503 2.25750   6
   0   0 -37 3.77571 3.16032   8
   0   0  37 6.61613 2.36948   7
   0   0 -37 6.72837 3.21541  19
   0   0 -37 5.43313 3.39694  13
   0   0  37 5.26005 3.39963  14
   0   0 -37 4.46050 1.59892   5
   0   0  38 245.199 13.6982  23
   0   0  38 258.254 12.2048   7
   0   0  38 251.857 12.0502   6
   0   0 -38 265.507 13.9152   8
   0   0 -38 266.034 13.7464  19
   0   0 -38 254.061 13.4638  13
   0   0  38 230.229 13.4054  14
   0   0 -38 252.224 11.4453   5
   0   0  39 4.44312 3.57047  23
   0   0  39 2.99622 2.11578   6
   0   0  39 4.13377 2.24374   7
   0   0 -39 0.89355 3.21876   8
   0   0 -39 4.21763 3.07231  19
   0   0 -39 3.86343 3.25385  13
   0   0  39 2.57593 3.11029  14
   0   0 -39 1.35556 1.45366   5
   0   0  40 7.68587 2.40063   7
   0   0 -40 0.46035 3.39270   8
   0   0 -40 6.06137 3.40430  19
   0   0  40 7.09096 3.78038  14
   0   0 -40 0.79452 3.09531  13
   0   0  40 3.66698 3.44910  23
   0   0  41 1.96160 2.22320   7
   0   0  41 0.95697 3.42595   9
   0   0 -41-0.47407 3.61593   8
   0   0 -41-1.78381 3.46817  19
   0   0  41-1.37083 3.45061  14
   0   0 -41 0.40953 3.43305  13
   0   0  41-2.36261 3.81222  23
   0   0  42 21.6735 4.48726   9
   0   0 -42 19.5124 4.32026   8
   0   0  42 15.9539 2.83459   7
   0   0 -42 19.2701 4.13258  19
   0   0 -42 25.2985 4.24443  13
   0   0  42 21.5447 4.40563  14
   0   0  42 22.8667 4.57034  23
   0   0  43 8.11976 4.18741   9
   0   0 -43 16.5413 4.66320   8
   0   0  43 12.0872 2.76044   7
   0   0 -43 16.5090 4.24400  19
   0   0  43 14.4537 4.22393  14
   0   0 -43 16.9167 4.26710  13
   0   0  43 13.0213 4.33808  23
   0   0  44 513.472 25.6452  14
   0   0 -44 533.533 25.3274  13
   0   0 -44 528.858 25.5303  19
   0   0  44 481.821 25.5076   9
   0   0 -44 505.279 25.6960   8
   0   0  44 540.698 23.4689   7
   0   0  45 14.2591 4.30982  14
   0   0 -45 13.6878 4.26808  13
   0   0 -45 19.3074 4.59372  19
   0   0  45 17.5985 4.95930   9
   0   0  45 13.1818 2.69835   7
   0   0 -45 8.97339 4.37346   8
   0   0  46 156.818 10.3228  14
   0   0 -46 150.619 9.78626  13
   0   0 -46 148.705 10.1029  19
   0   0 -46 163.947 10.4543   8
   0   0  46 139.107 7.72998   7
   0   0  46 156.584 10.4764   9
   0   0 -47 28.6433 5.04271  13
   0   0  47 18.6433 4.98061  14
   0   0 -47 6.23884 4.56714  19
   0   0  47 21.3096 5.06119   9
   0   0 -47 21.5893 5.30609   8
   0   0 -48 529.135 25.1612  13
   0   0  48 496.358 25.3378  14
   0   0 -48 515.458 25.3711  19
   0   0  48 472.461 25.4208   9
   0   0 -48 531.605 25.6969   8
   0   0  49 19.9712 5.39171  14
   0   0 -49 19.4724 5.21911  13
   0   0 -49 15.1777 5.09095  19
   0   0  49 15.2189 5.25054   9
   0   0 -49 16.7888 5.39464   8
   0   0 -50 246.221 14.1690  13
   0   0  50 252.806 14.6196  14
   0   0 -50 255.288 14.6293  19
   0   0 -50 234.061 14.5997   8
   0   0  50 241.941 14.7820   9
   0   0 -51 27.4733 5.80872  13
   0   0  51 14.4735 5.45634  14
   0   0 -51 14.0750 5.37763  19
   0   0  51 17.0733 5.87006   9
   0   0 -51 21.6569 5.86426   8
   0   0 -52 382.736 20.7091  13
   0   0  52 367.812 20.9922  14
   0   0 -52 431.239 21.3024  19
   0   0 -52 412.951 21.5550   8
   0   0  52 412.833 21.6382   9
   0   0  53 10.1580 4.90278  14
   0   0 -53 15.5697 5.48332  13
   0   0 -53-1.75077 4.89059  19
   0   0 -53 11.2214 5.92479   8
   0   0  53 19.5029 5.82428   9
   0   0 -54 125.581 9.57030  13
   0   0  54 125.828 9.88812  14
   0   0 -54 126.932 9.90308  19
   0   0  54 127.782 10.1602   9
   0   0 -54 119.055 9.96804   8
   0   0  55 9.25250 4.80931  14
   0   0 -55 14.3361 5.46704  13
   0   0 -55 7.79287 5.25798  19
   0   0 -55 3.85596 5.10376   8
   0   0  55 5.81388 5.35922   9
   0   0  56 36.7293 6.54364  14
   0   0 -56 35.7165 5.73305  13
   0   0 -56 34.0303 6.14117  19
   0   0 -56 36.4574 6.55452   8
   0   0  56 32.7451 6.49718   9
   0   0  57-2.52123 5.17541  14
   0   0 -57-3.37738 4.83443  13
   0   0 -57-3.68623 5.06612  19
   0   0  57 0.66210 5.15011   9
   0   0 -57-2.63536 5.12479   8
   0   0  58 0.63690 5.18397  14
   0   0 -58-1.13615 4.78192  13
   0   0 -58 1.23879 4.81734  19
   0   0  58-3.34381 5.51379   9
   0   0 -58-3.99377 5.78233   8
   0   0 -59 2.28826 5.54333  13
   0   0  59-4.49741 5.66582  14
   0   0 -59-5.62020 5.36225  19
   0   0  59 2.68675 5.51433   9
   0   0 -59 2.01338 5.46243   8
   0   0 -60 13.2214 5.60724  13
   0   0  60 8.35816 5.64740  14
   0   0 -60 11.3087 5.41544  19
   0   0  60 8.11245 5.64053   9
   0   0 -60 15.5348 5.81899   8
   0   0 -61 6.30012 5.63934  19
   0   0 -61 2.30300 5.38941  13
   0   0  61 3.22752 5.58786  14
   0   0 -61 10.2284 5.55735   4
   0   0 -61-0.67846 5.45146   8
   0   0  61 0.67893 5.73987   9
   0   0 -62 134.482 10.4225  19
   0   0 -62 120.950 9.89973  13
   0   0  62 118.508 10.3912  14
   0   0 -62 120.800 10.1671   4
   0   0  62 136.560 10.7458   9
   0   0 -62 127.932 10.6966   8
   0   0 -63 0.63105 5.31187  19
   0   0 -63-0.68095 5.39584   8
   0   0  63 2.71761 5.74206   9
   0   0  63 2.57688 5.37846  14
   0   0 -63-0.57544 5.38462  13
   0   0 -63 1.79792 5.38200   4
   0   1   0 0.52532 0.36245  25
   0  -1   0 0.29391 0.46610  25
   0  -1   0 1.87416 0.55385  18
   0   1   0 1.73571 0.64569  18
   0   1   0 0.32606 0.59827   7
   0  -1   0 0.12735 0.51140   7
   0   1   0 0.27442 0.37451  16
   0  -1   0 0.35182 0.36565  16
   0   1   0 1.86854 0.41458  10
   0  -1   0 1.15230 0.46521  10
   0  -1   0 0.46943 0.43015  12
   0   1   0 0.24790 0.34327  11
   0  -1   0-0.10616 0.39547  11
   0   1   0 0.13528 0.45954  12
   0   1   0 1.36843 0.62979   1
   0  -1   0 2.50159 0.58618   3
   0   1   0 2.20521 0.55714   3
   0  -1   0 2.27999 0.59433   1
   0  -1   1 4243.80 186.997   1
   0  -1  -1 4690.86 187.027   1
   0   1   1 3905.99 186.965   3
   0  -1   1 4722.73 186.995   3
   0   1  -1 4309.85 186.991   1
   0   1   1 4221.95 186.986   1
   0   1  -1 4529.17 186.976   3
   0  -1  -1 4420.11 186.985   3
   0   1  -1 5262.32 187.010  25
   0   1  -1 4241.48 186.910  22
   0   1   1 4490.42 186.903  25
   0  -1   1 4421.48 186.980  25
   0  -1   1 4637.92 186.947  24
   0  -1  -1 3736.24 186.938  18
   0   1  -1 4795.14 187.053  18
   0  -1   1 4364.23 187.033  18
   0  -1   1 4286.45 187.022   7
   0   1  -1 4449.86 187.019   7
   0   1   1 4552.65 186.924  16
   0  -1  -1 4696.19 186.937  16
   0   1  -1 4483.41 186.918  16
   0  -1   1 4454.12 186.928  16
   0  -1  -1 4584.72 186.931  13
   0   1   1 4504.04 186.919  13
   0   1  -1 4424.26 186.898  14
   0   1   1 4047.00 186.953  10
   0  -1  -1 4356.21 186.887  11
   0  -1   1 4360.29 186.931  11
   0  -1  -1 4659.54 186.971  12
   0   1  -1 5073.33 187.014  12
   0   1  -1 4498.70 186.930  11
   0  -1   1 4412.80 186.986  12
   0  -1  -1 4053.82 186.941  10
   0   1   1 4218.42 186.927  12
   0   1   2 5312.90 227.761   6
   0  -1  -2 5957.57 227.756   1
   0  -1   2 5076.15 227.677   3
   0  -1   2 5350.85 227.718   1
   0   1  -2 5530.76 227.684   3
   0  -1  -2 5506.83 227.707   3
   0   1   2 5328.43 227.709   1
   0   1  -2 5534.80 227.726   1
   0   1   2 5434.30 227.682   3
   0  -1   2 5845.00 227.741  25
   0   1  -2 4968.53 227.658  22
   0   1  -2 5816.89 227.727  25
   0   1   2 5128.71 227.574  25
   0   1  -2 5514.02 227.699  24
   0  -1   2 4909.18 227.668  22
   0  -1   2 5260.28 227.692  24
   0   1   2 5495.99 227.633  23
   0   1   2 5117.50 227.620  19
   0  -1  -2 5921.25 227.690  18
   0  -1   2 5544.31 227.782  18
   0   1  -2 4997.46 227.735  18
   0   1  -2 5272.96 227.749   7
   0   1   2 5714.02 227.577   8
   0  -1   2 5552.94 227.786   7
   0   1  -2 5094.98 227.669  15
   0   1  -2 5592.64 227.660  16
   0  -1   2 5401.56 227.671  16
   0  -1   2 4908.32 227.654  15
   0  -1  -2 5403.44 227.669  13
   0  -1   2 5497.22 227.729  12
   0   1  -2 5477.35 227.643  14
   0   1   2 5440.56 227.654  13
   0  -1   2 5504.88 227.655  14
   0   1  -2 5368.66 227.711  12
   0  -1   2 5149.51 227.668  11
   0  -1  -2 5358.89 227.704  10
   0   1  -2 5529.71 227.674   9
   0  -1   2 5613.51 227.691   9
   0   1  -2 5145.48 227.650  11
   0   1   2 5985.22 227.760  10
   0  -1  -2 5362.27 227.649  12
   0  -1  -3 27.7915 1.67800   6
   0   1   3 26.4945 1.66546   6
   0   1  -3 28.3619 1.55182   3
   0   1  -3 29.4252 1.58979   1
   0  -1  -3 29.1999 1.56197   3
   0  -1  -3 25.8908 1.57600   1
   0   1  -3 29.7186 1.66363  22
   0  -1   3 31.0713 1.64262  22
   0   1  -3 29.5818 1.61989  25
   0  -1   3 29.7963 1.67418  24
   0   1   3 23.8023 1.49668  23
   0  -1   3 27.3601 1.61261  25
   0   1  -3 25.0416 1.62659  24
   0   1  -3 39.2720 1.81663  18
   0  -1   3 32.1112 1.75710  18
   0   1   3 26.5133 1.51648  19
   0  -1  -3 32.0261 1.52063  18
   0   1  -3 31.5329 1.70450   7
   0  -1   3 28.8323 1.70000   7
   0   1   3 28.6749 1.46549   8
   0   1  -3 35.2399 1.67772  15
   0  -1   3 24.5806 1.56119  16
   0   1  -3 36.4282 1.62138  16
   0  -1   3 30.6441 1.62955  15
   0  -1   3 30.0331 1.55510  14
   0  -1   3 29.4270 1.62197  12
   0   1   3 26.7559 1.54612  13
   0   1  -3 29.9708 1.55049  14
   0   1  -3 32.5834 1.66100  12
   0  -1  -3 28.6030 1.55165  13
   0   1  -3 29.2475 1.60372  11
   0  -1   3 26.6730 1.59579  11
   0   1   3 24.0433 1.66291  10
   0   1  -3 25.9484 1.57651   9
   0  -1  -3 25.2797 1.63324  10
   0  -1  -3 26.6595 1.47025  12
   0  -1   3 27.8669 1.57891   9
   0  -1  -4 299.209 12.5898   6
   0   1   4 301.607 12.6172   6
   0   1  -4 282.309 12.4489   3
   0  -1  -4 323.668 12.4952   3
   0   1  -4 290.745 12.4902   1
   0  -1  -4 324.481 12.5405   1
   0   1  -4 286.532 12.5513  25
   0   1  -4 286.566 12.5682  24
   0  -1   4 261.032 12.5502  25
   0   1   4 317.016 12.5687  23
   0  -1   4 291.248 12.5977  24
   0  -1   4 302.007 12.6074  22
   0   1  -4 276.168 12.3844  23
   0   1  -4 308.696 12.5996  22
   0   1   4 289.818 12.5084  19
   0  -1   4 307.577 12.6327  18
   0   1  -4 283.929 12.5939  18
   0  -1  -4 290.253 12.5158  19
   0  -1   4 279.342 12.5173   9
   0   1   4 296.733 12.4671   8
   0   1  -4 275.963 12.5838   7
   0   1  -4 267.915 12.5103   9
   0  -1   4 250.855 12.5738   7
   0  -1   4 280.222 12.5288  16
   0  -1   4 291.687 12.5766  15
   0   1  -4 283.322 12.5615  15
   0   1  -4 265.692 12.4880  16
   0   1  -4 284.619 12.4956  14
   0  -1   4 285.613 12.5174  14
   0   1   4 292.426 12.5037  13
   0  -1   4 287.459 12.5524  12
   0  -1  -4 293.599 12.5206  13
   0   1  -4 302.726 12.5547  12
   0   1  -4 260.744 12.5337  11
   0  -1   4 303.715 12.5957  11
   0  -1  -4 288.062 12.4002  12
   0   1   4 301.946 12.6381  10
   0  -1  -4 300.986 12.6037  10
   0  -1  -5 6044.02 250.523   6
   0   1   5 6064.74 250.561   6
   0  -1  -5 5855.31 250.369   3
   0  -1  -5 6222.06 250.431   1
   0   1  -5 5930.58 250.359   3
   0   1  -5 5844.20 250.382   1
   0   1  -5 6000.15 250.523  24
   0  -1   5 5963.18 250.553  22
   0  -1   5 5841.95 250.548  24
   0   1   5 5855.30 250.495  23
   0   1  -5 5591.83 250.497  22
   0   1  -5 5691.87 250.356  23
   0  -1   5 5921.55 250.499  25
   0   1   5 6039.65 250.477  19
   0  -1  -5 6212.87 250.503  19
   0   1  -5 5943.56 250.512  18
   0   1  -5 5612.69 250.510   7
   0  -1   5 6112.16 250.504   9
   0   1   5 6397.51 250.452   8
   0   1  -5 5960.58 250.474   9
   0   1  -5 5727.71 250.458  16
   0   1  -5 5787.14 250.494  15
   0  -1   5 5984.09 250.534  15
   0  -1   5 5712.39 250.479  16
   0   1   5 6099.52 250.452  13
   0   1  -5 5779.80 250.452  14
   0  -1  -5 6143.04 250.476  13
   0   1  -5 6066.42 250.475  12
   0  -1   5 6030.67 250.486  14
   0  -1  -5 6443.45 250.572  10
   0   1  -5 5854.86 250.494  11
   0  -1   5 5492.15 250.501  11
   0   1   5 5970.97 250.573  10
   0  -1  -5 5878.43 250.315  12
   0  -1  -6 6316.21 276.327   6
   0   1  -6 6428.29 276.156   3
   0  -1  -6 6130.87 276.189   1
   0  -1  -6 6672.20 276.170   3
   0   1  -6 6687.17 276.191   1
   0  -1   6 6739.68 276.443  22
   0   1  -6 6427.14 276.222  23
   0   1   6 6421.04 276.363  23
   0   1  -6 6661.62 276.377  24
   0   1  -6 6407.91 276.384  22
   0  -1   6 6330.24 276.333  25
   0  -1   6 6678.10 276.412  24
   0   1   6 6297.74 276.312  19
   0  -1  -6 6750.64 276.370  19
   0   1  -6 6706.82 276.358  18
   0  -1   6 6377.46 276.357   9
   0   1  -6 6836.15 276.358   7
   0   1  -6 6977.50 276.344   9
   0  -1   6 6619.28 276.387  16
   0  -1   6 6384.42 276.399  15
   0   1  -6 6392.42 276.350  15
   0   1  -6 6432.66 276.320  16
   0   1   6 6776.67 276.098  15
   0  -1   6 6843.83 276.359  14
   0   1  -6 6648.15 276.300  12
   0   1  -6 6626.97 276.308  14
   0   1   6 6595.82 276.286  13
   0  -1  -6 6753.49 276.327  13
   0  -1   6 6647.25 276.419  11
   0   1  -6 6523.88 276.353  11
   0  -1  -6 6341.90 276.372  10
   0   1   6 6040.63 276.403  10
   0  -1  -7 15012.2 641.030   6
   0  -1  -7 15462.7 640.861   5
   0   1  -7 15115.8 640.811   3
   0   1   7 14623.9 640.808   3
   0   1  -7 15351.7 640.839   1
   0  -1  -7 14839.6 640.853   1
   0  -1  -7 16075.7 640.836   3
   0  -1   7 15479.1 641.119  24
   0  -1   7 15357.9 641.024  25
   0   1  -7 14663.9 640.943  23
   0   1  -7 15591.9 641.073  24
   0   1   7 16152.8 641.130  23
   0   1  -7 16270.2 641.121  22
   0  -1   7 15689.4 641.142  22
   0  -1  -7 14310.6 640.736  24
   0   1  -7 15291.7 641.034  18
   0  -1  -7 15846.0 641.097  19
   0   1   7 14996.8 641.035  19
   0   1  -7 15607.3 641.039   9
   0   1  -7 15314.1 641.040   7
   0  -1   7 15082.8 641.056   9
   0   1  -7 14559.5 641.007  16
   0  -1   7 15129.8 641.113  15
   0  -1  -7 14800.7 640.785  15
   0   1  -7 14819.7 641.067  15
   0   1   7 15774.2 640.820  15
   0   1  -7 15345.8 641.016  14
   0  -1  -7 14974.6 641.019  13
   0  -1   7 14791.4 641.032  14
   0   1  -7 15680.3 640.994  12
   0   1   7 15251.7 640.988  13
   0  -1  -7 15529.1 641.107  10
   0   1   7 15687.1 641.184  10
   0  -1   7 15041.1 641.110  11
   0   1  -7 14719.0 641.048  11
   0  -1  -8 41.3034 2.13510   5
   0   1   8 39.3586 2.09588   5
   0  -1  -8 44.9935 2.50453   6
   0   1  -8 39.1343 2.09052   1
   0   1   8 43.8913 2.10336   1
   0  -1   8 34.8149 2.07415   1
   0   1   8 40.6104 2.06440   3
   0  -1   8 38.8178 2.06616   3
   0   1  -8 39.3102 2.04062   3
   0  -1  -8 43.6498 2.07485   3
   0  -1  -8 41.9965 2.12244   1
   0  -1   8 44.8420 2.60648  24
   0   1   8 39.6526 2.49124  23
   0  -1   8 38.9678 2.33492  25
   0  -1  -8 41.7088 2.56784  23
   0   1  -8 37.2244 2.28429  23
   0   1   8 42.1604 2.07632  24
   0  -1   8 39.9726 2.52235  22
   0   1  -8 41.1251 2.49019  24
   0   1  -8 42.6661 2.55887  22
   0  -1  -8 43.1212 2.04152  24
   0  -1  -8 43.7806 2.49975  19
   0   1  -8 41.1954 2.40628  18
   0   1  -8 35.8882 2.33268   7
   0   1  -8 39.7619 1.96524   6
   0  -1   8 42.2123 2.42702   9
   0   1  -8 40.6402 2.40363   9
   0   1  -8 44.8723 2.60656  15
   0   1  -8 36.3209 2.40903  16
   0  -1  -8 50.7751 2.23281  15
   0  -1   8 35.2037 2.42681  15
   0   1   8 48.7173 2.20948  15
   0  -1   8 37.9458 2.35848  14
   0   1  -8 42.5220 2.30923  12
   0   1  -8 36.3545 2.35500  14
   0  -1  -8 43.3312 2.41189  13
   0   1   8 39.7730 2.37195  13
   0   1  -8 36.9549 2.42830  11
   0  -1  -8 37.5477 2.56010  10
   0   1   8 44.7453 2.63933  10
   0  -1  -9 2488.32 108.154   6
   0   1   9 2532.66 107.923   5
   0  -1  -9 2516.76 107.939   5
   0  -1  -9 2629.95 107.881   3
   0   1   9 2570.69 107.868   3
   0  -1   9 2572.53 107.881   3
   0   1   9 2498.99 107.885   1
   0  -1  -9 2511.86 107.904   1
   0  -1   9 2604.08 107.903   1
   0   1  -9 2551.30 107.859   3
   0   1  -9 2551.37 107.885   1
   0  -1  -9 2541.99 107.882  24
   0   1  -9 2647.80 108.242  24
   0   1   9 2611.75 108.314  23
   0   1  -9 2623.26 108.268  22
   0   1  -9 2508.45 108.121  23
   0  -1   9 2529.60 108.146  25
   0  -1   9 2524.42 108.303  22
   0   1   9 2766.40 107.939  24
   0  -1  -9 2548.48 108.232  23
   0   1  -9 2518.58 108.127  18
   0  -1  -9 2701.85 108.300  19
   0  -1   9 2365.24 108.207   9
   0   1  -9 2608.63 108.202   9
   0   1  -9 2454.19 107.815   6
   0   1  -9 2498.41 108.125   7
   0  -1   9 2563.58 108.283  15
   0   1  -9 2487.67 108.224  15
   0   1   9 2520.27 107.976  15
   0   1  -9 2471.95 108.173  16
   0  -1  -9 2594.95 107.973  15
   0   1   9 2460.06 108.134  13
   0   1   9 2568.51 108.226  14
   0   1  -9 2613.27 108.107  12
   0  -1   9 2645.75 108.246  14
   0  -1  -9 2618.99 108.205  13
   0   1  -9 2490.93 108.160  14
   0   1  -9 2526.79 108.175  13
   0   1   9 2571.70 108.401  10
   0   1  -9 2692.13 108.289  11
   0  -1  -9 2513.71 108.267  10
   0  -1 -10 491.272 20.5075   5
   0   1  10 477.635 20.4737   5
   0  -1 -10 463.464 20.7223   6
   0   1 -10 468.638 20.5301   5
   0  -1 -10 478.937 20.4049   3
   0   1  10 455.783 20.3853   3
   0  -1 -10 499.014 20.4507   1
   0   1  10 487.810 20.4293   1
   0   1 -10 481.483 20.4204   1
   0   1 -10 478.510 20.3867   3
   0  -1  10 481.008 20.4121   3
   0  -1  10 485.748 20.4313   1
   0  -1  10 490.165 20.9412  22
   0   1 -10 501.755 20.8961  22
   0   1 -10 479.975 20.6825  25
   0  -1  10 477.584 20.7262  25
   0   1 -10 499.817 20.8427  24
   0   1 -10 462.296 20.7163  23
   0  -1 -10 480.063 20.4675  24
   0   1  10 467.460 20.9150  23
   0  -1 -10 468.938 20.8343  23
   0   1  10 506.148 20.5234  24
   0   1 -10 478.815 20.6996  18
   0  -1  10 467.069 20.7352  18
   0  -1 -10 481.253 20.8945  19
   0   1 -10 491.355 20.7353   7
   0   1 -10 487.238 20.7964   9
   0   1 -10 478.105 20.3786   6
   0   1 -10 466.844 20.8274  15
   0   1  10 497.900 20.5985  15
   0  -1 -10 459.580 20.5389  15
   0  -1  10 491.070 20.9036  15
   0   1  10 457.833 20.7953  14
   0  -1 -10 463.425 20.7657  13
   0   1 -10 455.135 20.6481  12
   0   1 -10 483.124 20.7927  14
   0   1 -10 478.647 20.7798  13
   0  -1  10 446.756 20.7922  14
   0   1  10 474.746 20.7272  13
   0   1  10 430.216 20.9397  10
   0   1 -10 493.872 20.8639  11
   0  -1 -10 471.896 20.9175  10
   0  -1 -11 3035.94 125.625   5
   0   1 -11 3065.35 125.515   6
   0   1  11 2982.00 125.592   5
   0  -1 -11 2901.46 125.850   6
   0   1 -11 3005.12 125.662   5
   0  -1  11 3009.90 125.511   3
   0   1  11 2740.01 125.473   3
   0   1 -11 2994.54 125.515   1
   0   1  11 2980.04 125.514   1
   0  -1  11 3147.67 125.542   1
   0  -1 -11 2879.55 125.524   1
   0  -1 -11 3008.48 125.501   3
   0   1 -11 3028.60 125.488   3
   0   1 -11 3068.58 125.964  24
   0  -1  11 3073.53 126.131  22
   0   1 -11 3105.38 125.833  25
   0   1 -11 3109.21 126.020  22
   0  -1  11 2837.13 125.854  25
   0   1  11 2913.44 126.073  23
   0  -1 -11 2949.43 125.978  23
   0  -1 -11 2880.40 125.605  24
   0   1  11 2904.90 125.645  24
   0   1 -11 2978.11 125.889  23
   0  -1 -11 3018.57 126.061  19
   0  -1  11 3055.31 125.894  18
   0   1 -11 3090.83 125.818  18
   0  -1  11 2901.48 125.928   7
   0   1 -11 2735.51 125.921   9
   0   1 -11 2962.80 125.856   7
   0  -1 -11 2927.69 125.692  15
   0  -1  11 3167.07 126.087  15
   0   1  11 2928.58 125.730  15
   0  -1  11 2991.96 125.994  14
   0   1 -11 2796.70 125.898  14
   0  -1 -11 2899.29 125.932  13
   0   1  11 3191.99 126.032  14
   0   1 -11 3011.99 125.948  13
   0   1 -11 2903.40 125.787  12
   0   1  11 2856.48 125.840  13
   0   1 -11 2977.22 125.984  11
   0  -1 -11 3054.17 126.078  10
   0   1  11 2979.88 126.160  10
   0   1 -12 1329.43 57.1021   6
   0   1  12 1381.04 57.1913   5
   0   1 -12 1349.00 57.2466   5
   0  -1 -12 1303.42 57.4515   6
   0  -1 -12 1373.89 57.2180   5
   0   1  12 1234.31 57.4966   6
   0   1  12 1318.61 57.0481   3
   0  -1 -12 1292.37 57.0800   1
   0   1  12 1378.41 57.0800   1
   0   1 -12 1337.93 57.0492   3
   0   1 -12 1326.96 57.0711   1
   0  -1  12 1362.94 57.0717   3
   0  -1  12 1322.04 57.4635  25
   0   1 -12 1395.35 57.5905  24
   0   1  12 1347.53 57.7241  23
   0  -1 -12 1343.52 57.6099  23
   0   1  12 1365.33 57.2817  24
   0   1 -12 1326.29 57.4998  23
   0  -1 -12 1340.43 57.2266  24
   0   1 -12 1441.69 57.4360  25
   0  -1 -12 1383.39 57.7216  19
   0   1 -12 1329.07 57.4006  18
   0  -1  12 1308.69 57.4449  18
   0  -1  12 1318.61 57.5400   7
   0   1 -12 1363.78 57.4499   7
   0   1 -12 1296.83 57.5560   9
   0  -1 -12 1343.53 57.3135  15
   0   1  12 1465.40 57.4116  15
   0  -1  12 1375.66 57.6910  15
   0  -1 -12 1370.00 57.5926  13
   0  -1  12 1341.24 57.6379  14
   0   1 -12 1436.73 57.4383  12
   0   1  12 1382.62 57.6392  14
   0   1 -12 1376.06 57.5918  13
   0   1  12 1332.08 57.4853  13
   0   1 -12 1275.85 57.5063  14
   0   1 -12 1417.52 57.6588  11
   0  -1 -12 1373.70 57.6744  10
   0   1  13 17.9641 1.85907   6
   0  -1 -13 21.6451 1.94474   6
   0   1 -13 17.3631 1.42769   5
   0  -1 -13 18.5693 1.37680   5
   0   1 -13 14.7577 1.24209   6
   0   1  13 17.4742 1.36779   5
   0   1  13 16.0939 1.13678   3
   0   1  13 18.4033 1.17374   1
   0   1 -13 16.0257 1.12677   3
   0   1 -13 15.9873 1.14909   1
   0  -1 -13 18.9738 1.57578  24
   0  -1 -13 21.6418 2.17188  23
   0   1 -13 24.3571 2.00807  23
   0   1 -13 15.3062 2.02315  24
   0   1 -13 21.3300 1.72410  25
   0   1  13 19.3204 1.61868  24
   0   1  13 17.6722 1.94602  23
   0   1 -13 21.6064 1.72744  18
   0  -1 -13 19.7594 2.00081  19
   0   1 -13 14.5330 1.74943  19
   0  -1  13 16.7708 1.74499  18
   0   1 -13 19.3261 1.76391   7
   0  -1  13 18.8419 1.89104   7
   0   1 -13 12.5627 1.82329   9
   0   1  13 17.5559 1.63712  15
   0  -1 -13 25.7517 1.82705  15
   0  -1  13 24.7979 2.19275  15
   0   1 -13 22.2897 2.00355  14
   0   1 -13 16.8880 1.86350  13
   0   1  13 15.8405 1.87415  14
   0   1 -13 18.8625 1.72407  12
   0  -1  13 23.6413 2.03157  14
   0  -1 -13 19.6545 1.84197  13
   0   1 -13 15.5523 2.06615  11
   0  -1 -13 21.2377 2.28726  10
   0   1 -14 1862.31 77.5591   6
   0   1  14 1872.99 77.6227   5
   0   1 -14 1806.72 77.6634   5
   0  -1 -14 1905.51 77.6617   5
   0  -1 -14 1916.60 77.9655   6
   0   1  14 1780.50 77.9954   6
   0   1  14 1866.06 77.4466   1
   0   1 -14 1789.64 77.4319   1
   0   1  14 1702.55 77.4127   3
   0   1 -14 1809.53 77.4121   3
   0   1  14 1831.65 78.2673  23
   0   1 -14 1859.83 77.8635  25
   0   1  14 1935.26 77.8109  24
   0   1 -14 1782.65 78.0223  24
   0  -1 -14 1891.75 78.1799  23
   0   1 -14 1827.46 78.0262  23
   0  -1 -14 1855.50 77.7132  24
   0  -1 -14 1782.95 77.3774  25
   0  -1 -14 1852.68 78.2507  19
   0   1 -14 1792.84 78.0916  19
   0   1 -14 1856.49 77.8359  18
   0  -1  14 1985.06 77.9581  18
   0   1 -14 1855.94 77.8992   7
   0   1 -14 1864.50 78.0589   9
   0   1  14 1819.12 77.6554   7
   0  -1  14 1897.50 78.0340   7
   0   1  14 1839.40 78.2117   9
   0  -1  14 1805.31 78.1872  15
   0   1  14 1757.12 77.8422  15
   0  -1 -14 1957.84 77.8485  15
   0   1 -14 1763.82 78.0090  14
   0   1 -14 1808.08 78.0960  13
   0   1  14 1890.03 78.1887  14
   0   1 -14 1896.57 77.8681  12
   0  -1 -14 1828.39 78.0916  13
   0  -1  14 1838.12 78.1641  14
   0  -1 -14 1803.44 78.1682  10
   0   1 -14 1870.36 78.1213  11
   0   1 -15 8047.66 334.386   5
   0  -1 -15 7852.43 334.639   6
   0  -1 -15 7873.02 334.352   5
   0   1  15 7793.28 334.753   6
   0   1 -15 7876.58 334.274   6
   0   1  15 8134.09 334.336   5
   0   1  15 7682.50 334.093   3
   0   1  15 8140.75 334.122   1
   0   1 -15 7988.97 334.091   3
   0   1 -15 7836.93 334.110   1
   0  -1 -15 7480.63 334.418  24
   0   1 -15 8232.16 334.586  25
   0   1 -15 8023.92 334.783  24
   0   1 -15 8000.32 334.771  23
   0  -1 -15 7524.43 334.089  25
   0   1  15 7921.60 335.047  23
   0   1  15 8282.92 334.553  24
   0  -1 -15 7869.42 334.863  23
   0  -1  15 8027.58 334.620  18
   0   1 -15 7884.98 334.856  19
   0  -1 -15 7902.88 334.982  19
   0  -1  15 8131.36 334.749   7
   0   1 -15 7865.98 334.619   7
   0  -1  15 7903.82 334.293   6
   0   1  15 7849.94 334.979   9
   0   1  15 7997.18 334.379   7
   0   1 -15 7710.65 334.749   9
   0  -1  15 8145.12 334.986  15
   0   1 -15 8121.24 334.551  18
   0   1  15 7988.41 334.621  15
   0   1 -15 7853.57 334.770  14
   0   1 -15 7992.95 334.842  13
   0   1  15 7254.88 334.833  14
   0  -1 -15 8280.31 334.576  15
   0  -1  15 8237.87 334.965  14
   0   1 -15 8299.15 334.583  12
   0  -1 -15 8022.11 334.863  13
   0  -1 -15 8081.41 334.913  10
   0   1 -15 8143.89 334.845  10
   0   1 -15 7993.46 334.850  11
   0   1 -16 1904.68 80.6075   5
   0   1  16 1860.55 80.9970   6
   0  -1 -16 1947.85 80.9080   6
   0   1  16 1938.38 80.5608   5
   0  -1 -16 1890.70 80.5747   5
   0   1 -16 1904.15 80.5112   6
   0   1 -16 1924.38 80.2877   2
   0   1 -16 1926.72 80.2706   3
   0   1  16 1894.75 80.2878   1
   0   1  16 1838.73 80.2734   3
   0   1 -16 1920.17 80.2843   1
   0   1  16 1898.92 80.2970   2
   0   1  16 1863.96 81.2873  23
   0  -1 -16 1919.07 80.6929  24
   0   1 -16 1909.87 80.7898  25
   0  -1 -16 1987.28 80.9428  22
   0   1  16 1883.07 80.7784  24
   0  -1 -16 1940.75 80.3241  25
   0   1 -16 1982.23 81.0699  24
   0   1 -16 1943.98 81.0676  23
   0   1 -16 1939.04 81.1551  19
   0  -1  16 2054.40 80.8973  18
   0  -1 -16 1866.57 81.2489  19
   0  -1  16 1878.19 80.5214   6
   0  -1  16 1916.39 80.9859   7
   0   1 -16 1903.37 80.8531   7
   0   1  16 1766.45 81.1982   9
   0   1  16 1880.61 80.6123   7
   0   1 -16 1921.59 80.7650  18
   0   1  16 1786.73 80.2754  17
   0   1  16 1943.94 80.9052  15
   0   1 -16 1865.10 80.2749  17
   0  -1  16 1921.75 81.2486  15
   0  -1 -16 1896.39 80.8257  15
   0   1  16 2020.41 81.2606  14
   0   1 -16 1909.07 80.7982  12
   0  -1  16 1979.42 81.2406  14
   0   1 -16 1943.59 81.1155  13
   0  -1 -16 1840.74 81.0798  13
   0   1 -16 1943.22 81.1197  10
   0   1  17 2485.48 108.095   6
   0   1 -17 2518.00 107.286   3
   0   1  17 2668.22 107.632   5
   0   1 -17 2529.83 107.672   5
   0   1 -17 2501.40 107.575   6
   0  -1 -17 2623.22 107.659   5
   0  -1 -17 2434.11 107.938   6
   0   1  17 2560.53 107.304   3
   0   1  17 2493.74 107.313   1
   0   1  17 2580.09 107.321   2
   0   1 -17 2476.69 107.300   1
   0  -1 -17 2602.88 107.389  25
   0  -1 -17 2633.96 107.786  24
   0   1  17 2606.74 108.482  23
   0  -1 -17 2817.91 108.076  22
   0   1  17 2524.78 107.882  24
   0   1 -17 2745.48 107.903  25
   0   1 -17 2545.64 108.262  19
   0  -1  17 2447.24 107.882  18
   0  -1 -17 2560.74 108.387  19
   0   1 -17 2520.29 107.906   7
   0  -1  17 2563.68 107.608   6
   0   1  17 2575.50 108.391   9
   0   1  17 2575.73 107.712   7
   0  -1  17 2494.76 108.063   7
   0   1  17 2442.82 107.960  15
   0   1 -17 2516.05 107.803  18
   0  -1  17 2498.62 108.324  15
   0   1 -17 2513.35 107.288  17
   0   1  17 2491.22 107.305  17
   0  -1  17 2449.14 108.267  14
   0   1 -17 2420.13 107.841  12
   0   1  17 2750.15 108.442  14
   0   1 -17 2602.78 108.260  13
   0  -1 -17 2621.81 108.244  13
   0  -1 -17 2726.48 107.942  15
   0   1 -17 2475.54 108.165  10
   0   1  18 155.073 8.12358  23
   0   1 -18 172.552 7.59562  25
   0   1  18 162.517 7.60375  24
   0  -1 -18 155.299 7.72464  22
   0  -1 -18 157.453 7.48697  24
   0  -1 -18 164.596 7.01209  25
   0  -1  18 162.150 8.03660  24
   0   1 -18 148.449 7.91312  19
   0  -1 -18 173.709 8.18156  19
   0   1 -18 151.336 7.51816   7
   0   1  18 157.762 8.06199   9
   0  -1  18 156.058 7.24806   6
   0  -1  18 164.654 7.77889   7
   0   1  18 155.999 7.35753   7
   0   1 -18 157.433 7.46811  18
   0   1  18 177.551 7.79901  15
   0  -1  18 168.089 8.09774  15
   0  -1 -18 162.355 7.64496  15
   0   1 -18 157.511 7.88616  13
   0   1  18 166.900 8.09069  14
   0   1 -18 164.520 7.59086  12
   0  -1  18 154.286 7.99304  14
   0  -1 -18 160.284 7.93739  13
   0   1  18 146.430 7.72776   6
   0   1 -18 153.510 7.22185   6
   0  -1 -18 162.050 7.29323   5
   0   1 -18 151.492 7.27243   5
   0   1  18 149.510 7.21969   5
   0  -1 -18 153.477 7.64596   6
   0  -1 -19 13.2663 1.77903  24
   0  -1 -19 8.37647 0.99767  25
   0   1 -19 8.38666 1.65448  25
   0   1  19 13.9664 2.28384  23
   0   1  19 12.8880 1.83093  24
   0  -1  19 10.7243 2.05779  24
   0   1 -19 9.64353 2.05514  19
   0  -1 -19 10.1165 2.07523  19
   0  -1  19 10.8679 1.91387   7
   0  -1  19 8.17896 1.31736   6
   0   1 -19 10.2413 1.71819   7
   0   1  19 10.1715 2.14848   9
   0   1  19 11.9737 1.43959   7
   0   1  19 12.9546 1.90377  15
   0  -1  19 9.80702 2.09919  15
   0   1 -19 7.48283 1.56667  18
   0   1  19 8.79062 1.95271  14
   0   1 -19 8.41727 1.70965  12
   0  -1 -19 14.1496 1.91568  15
   0  -1  19 9.21546 1.98878  14
   0  -1 -19 13.8906 2.03715  13
   0   1 -19 8.29645 1.85893  13
   0   1 -19 7.55795 1.19745   5
   0  -1 -19 19.0115 1.50108   5
   0   1  19 11.6550 1.85751   6
   0   1  19 9.79862 1.29342   5
   0  -1 -19 12.8980 1.86786   6
   0   1 -19 7.68438 1.23910   6
   0  -1 -20 758.414 31.9040  25
   0   1 -20 760.997 32.4087  25
   0  -1 -20 726.145 32.3449  24
   0   1  20 778.323 32.5485  24
   0   1  20 777.667 33.1655  23
   0  -1  20 788.954 33.0062  24
   0  -1 -20 743.224 33.0721  19
   0   1 -20 750.352 32.9452  19
   0  -1  20 725.761 32.1454   6
   0   1  20 752.265 32.2825   7
   0   1 -20 756.275 32.4118   7
   0  -1  20 749.854 32.6749   7
   0   1 -20 703.596 32.2812  18
   0  -1  20 748.902 32.9994  15
   0   1  20 739.677 32.6380  15
   0   1 -20 789.802 32.4459  12
   0   1  20 709.854 32.9625  14
   0   1 -20 758.764 32.8971  13
   0  -1 -20 727.765 32.8538  13
   0  -1  20 798.012 33.0997  14
   0  -1 -20 768.057 32.5196  15
   0   1 -20 738.892 32.1281   6
   0  -1 -20 719.666 32.5033   6
   0   1  20 738.966 32.1060   5
   0   1  20 754.155 32.6862   6
   0  -1 -20 763.999 32.1842   5
   0   1 -20 752.556 32.1890   5
   0   1 -21 323.439 15.8907  25
   0  -1 -21 350.871 15.8782  24
   0   1  21 401.675 16.1600  24
   0  -1  21 344.080 16.5057  23
   0   1  21 365.403 16.7529  23
   0  -1 -21 379.848 15.4013  25
   0  -1  21 369.384 16.5351  24
   0   1 -21 336.446 16.4302  19
   0  -1 -21 365.770 16.6825  19
   0  -1  21 354.603 15.6683   6
   0   1 -21 341.417 15.9095   7
   0  -1  21 334.119 16.1480   7
   0   1  21 363.441 15.8004   7
   0   1 -21 338.585 15.7757  18
   0  -1  21 336.000 16.4613  15
   0   1  21 337.144 16.1368  15
   0  -1 -21 366.196 16.0509  15
   0  -1 -21 353.719 16.4197  13
   0   1  21 405.365 16.7202  14
   0   1 -21 364.372 16.4453  13
   0  -1  21 378.907 16.6387  14
   0   1 -21 371.146 15.9467  12
   0   1  21 352.316 15.6068   5
   0   1  21 362.976 16.2121   6
   0   1 -21 355.073 15.6231   6
   0   1 -21 349.516 15.6605   5
   0  -1 -21 353.035 16.0488   6
   0  -1 -21 349.702 15.6605   5
   0  -1  22 234.042 11.0112  23
   0  -1  22 238.329 10.9895  24
   0   1  22 229.116 11.1089  23
   0   1  22 219.034 10.4443  24
   0  -1 -22 233.769 9.73383  25
   0   1 -22 215.568 10.2759  25
   0  -1 -22 217.595 10.2560  24
   0   1 -22 221.094 10.9094  19
   0  -1 -22 218.564 10.9949  19
   0  -1  22 228.522 10.0470   6
   0   1  22 222.791 10.1607   7
   0  -1  22 227.288 10.5996   7
   0   1 -22 222.195 10.2819   7
   0  -1  22 231.086 11.0057  15
   0   1 -22 224.231 10.1726  18
   0   1  22 223.472 10.5976  15
   0  -1  22 218.480 10.9092  14
   0   1  22 207.537 10.8508  14
   0   1 -22 222.284 10.8135  13
   0  -1 -22 224.365 10.8789  13
   0   1 -22 228.101 10.2942  12
   0   1  22 210.014 10.5342   6
   0   1 -22 212.550 9.96984   6
   0  -1 -22 222.584 10.0255   5
   0   1  22 205.392 9.92690   5
   0  -1 -22 219.523 10.4258   6
   0   1 -22 219.724 10.0176   5
   0   1  23 278.155 13.3342  23
   0  -1  23 271.956 13.0288  24
   0   1 -23 263.701 12.3941  25
   0  -1 -23 291.316 11.8553  25
   0  -1 -23 264.779 12.3977  24
   0   1  23 262.020 12.5807  24
   0  -1  23 277.991 13.1473  23
   0   1 -23 268.567 13.0308  19
   0  -1 -23 272.484 13.2242  19
   0  -1  23 265.503 12.1530   6
   0   1  23 266.228 12.2821   7
   0  -1  23 264.809 12.6635   7
   0   1 -23 273.722 12.4064   7
   0   1 -23 270.979 12.2419  18
   0   1  23 278.901 12.7804  15
   0  -1  23 271.269 13.1248  15
   0  -1 -23 257.106 12.9523  13
   0   1  23 267.275 13.0947  14
   0  -1  23 265.288 13.0945  14
   0   1 -23 275.851 12.4093  12
   0   1 -23 282.611 13.0313  13
   0  -1 -23 278.485 12.1528   5
   0   1  23 269.210 12.7196   6
   0   1 -23 270.397 12.1126   6
   0   1 -23 272.540 12.1611   5
   0   1  23 262.666 12.0668   5
   0  -1 -24 362.537 15.2392  25
   0  -1  24 352.798 16.5686  23
   0   1  24 348.168 16.7506  23
   0  -1  24 373.380 16.6124  24
   0   1  24 350.256 16.0499  24
   0  -1 -24 347.517 16.6558  19
   0   1 -24 345.236 16.4945  19
   0   1  24 344.308 15.6977   7
   0   1 -24 352.216 15.7871   7
   0  -1  24 347.919 16.1156   7
   0  -1  24 362.817 15.5981   6
   0   1 -24 355.228 15.6322  18
   0  -1  24 317.288 16.4236  15
   0   1  24 337.922 16.1477  15
   0   1 -24 337.061 15.7676  12
   0   1  24 333.831 16.5052  14
   0  -1  24 386.729 16.7844  14
   0  -1 -24 340.940 16.4395  13
   0   1 -24 353.242 16.4475  13
   0   1 -24 357.663 15.5802   5
   0  -1 -24 367.896 15.5640   5
   0   1  24 344.890 16.1100   6
   0   1 -24 353.576 15.5160   6
   0   1  24 345.470 15.4508   5
   0   1  25 152.374 8.15709  23
   0  -1  25 148.588 7.93959  23
   0   1  25 153.020 7.41325  24
   0  -1 -25 144.899 6.45671  25
   0  -1  25 146.424 7.85591  24
   0   1 -25 142.723 7.84767  19
   0  -1 -25 150.413 8.04207  19
   0   1  25 136.497 6.94950   7
   0  -1  25 140.584 7.42085   7
   0   1 -25 149.455 8.05560   8
   0  -1  25 135.748 7.82021  15
   0   1  25 136.080 7.47339  15
   0   1 -25 145.170 6.91884  18
   0  -1 -25 141.041 7.82868  13
   0  -1  25 129.435 7.80866  14
   0   1 -25 149.689 7.80855  13
   0   1  25 141.106 7.89683  14
   0   1  25 152.135 7.51322   6
   0   1 -25 142.557 6.78901   6
   0   1 -25 135.613 6.76627   5
   0  -1 -25 141.418 6.79695   5
   0   1  25 142.978 6.71961   5
   0   1  26 416.856 20.3589  23
   0  -1  26 463.745 20.3390  23
   0  -1 -26 451.381 18.7550  25
   0  -1 -26 431.434 20.3259  19
   0   1 -26 437.609 20.2052  19
   0   1 -26 424.740 20.3542   8
   0   1  26 411.468 19.2295   7
   0  -1  26 451.631 19.7406   7
   0  -1  26 425.003 20.1697  15
   0   1 -26 458.224 19.1750  18
   0   1  26 444.076 19.8516  15
   0  -1  26 438.948 20.2896  14
   0  -1 -26 425.583 20.1082  13
   0   1  26 412.038 20.2145  14
   0   1 -26 436.175 20.1296  13
   0   1  26 455.194 19.8057   6
   0   1  26 421.711 18.9732   5
   0  -1 -26 437.428 19.0754   5
   0   1 -26 429.762 19.0723   5
   0   1 -26 418.427 19.0418   6
   0   1  27 60.9653 4.60731  23
   0  -1  27 45.2666 4.18162  23
   0  -1 -27 58.3379 2.88671  25
   0  -1 -27 57.7621 4.48126  19
   0   1 -27 51.2836 4.24648  19
   0   1  27 54.1202 3.48709   7
   0  -1  27 56.0614 3.93756   7
   0   1 -27 54.5094 4.52861   8
   0   1  27 66.3807 4.27730  15
   0   1 -27 48.8984 3.26702  18
   0  -1  27 54.8253 4.43362  15
   0  -1  27 51.2898 4.38568  14
   0  -1 -27 62.7525 4.54439  13
   0   1  27 53.3413 4.35905  14
   0   1 -27 52.1261 4.32516  13
   0  -1 -27 61.5205 3.30478   5
   0   1 -27 50.6070 3.23191   6
   0   1 -27 51.6420 3.19491   5
   0   1  27 56.4367 3.96273   6
   0   1  27 59.3218 3.20650   5
   0  -1  28 14.9106 2.86830  23
   0   1  28 15.3413 3.08422  23
   0  -1 -28 16.0988 1.36255  25
   0  -1 -28 14.3092 2.92500  19
   0   1 -28 18.4240 2.93215  19
   0   1  28 14.3846 2.01677   7
   0  -1  28 16.6375 2.50876   7
   0   1 -28 13.9919 2.86347   8
   0  -1  28 10.4616 2.71120  15
   0   1  28 14.6937 2.51981  15
   0   1 -28 11.0847 1.85671  18
   0   1 -28 14.7363 2.69385  13
   0  -1 -28 18.9082 3.01790  13
   0   1  28 18.0837 2.90704  14
   0  -1  28 12.5904 2.94306  14
   0   1  28 12.7197 2.25785   6
   0   1 -28 12.1262 1.68392   5
   0   1  28 12.9699 1.67501   5
   0  -1 -28 16.2001 1.77167   5
   0   1 -28 13.4413 1.76264   6
   0   1  29 113.802 7.16887  23
   0  -1  29 111.385 6.92951  23
   0  -1 -29 121.343 5.23027  25
   0  -1 -29 117.344 7.11022  19
   0   1 -29 123.930 7.09677  19
   0   1  29 111.135 5.83181   7
   0   1 -29 115.072 7.14222   8
   0  -1  29 115.991 6.35644   7
   0   1 -29 115.630 5.67132  18
   0  -1  29 111.474 6.92788  15
   0  -1 -29 102.126 6.77538  13
   0  -1  29 107.872 6.96392  14
   0   1 -29 112.482 6.78176  13
   0  -1 -29 98.6516 5.57880  12
   0   1  29 107.459 6.89795  14
   0  -1 -29 113.643 5.58993   5
   0   1  29 97.6774 6.23526   6
   0   1  29 111.866 5.51840   5
   0   1 -29 108.751 5.61637   6
   0   1 -29 114.815 5.59382   5
   0  -1 -30 60.6914 3.07576  25
   0   1  30 49.5877 4.80873  23
   0  -1  30 55.3042 4.87586  23
   0  -1 -30 55.0017 4.79088  19
   0   1 -30 54.9941 4.68446  19
   0   1  30 60.2382 3.75504   7
   0  -1  30 58.1402 4.25268   7
   0   1 -30 55.1121 4.86311   8
   0   1  30 56.3109 4.19195   6
   0  -1  30 55.0769 4.77117  15
   0   1 -30 58.3445 3.48645  18
   0   1  30 47.9678 4.73093  14
   0  -1 -30 56.3113 3.52244  12
   0  -1  30 60.1703 4.79179  14
   0  -1 -30 53.3189 4.62715  13
   0   1 -30 57.6231 4.61423  13
   0   1  30 63.2172 3.43107   5
   0   1 -30 65.9305 3.48616   5
   0  -1 -30 63.3729 3.47099   5
   0  -1  31 95.7588 6.44303  23
   0  -1 -31 100.631 4.55954  25
   0  -1 -31 95.9038 6.53365  19
   0   1 -31 96.0352 6.45190  19
   0   1 -31 99.8558 6.62256   8
   0   1  31 88.4623 5.66694   6
   0   1  31 96.7878 5.26416   7
   0  -1  31 93.9872 5.75882   7
   0   1 -31 98.4254 4.99326  18
   0  -1  31 93.5104 6.33918  15
   0   1 -31 93.8058 6.25589  13
   0   1  31 95.9617 6.49577  14
   0  -1 -31 88.7535 6.25645  13
   0  -1 -31 89.3957 5.03118  12
   0  -1  31 104.650 6.58444  14
   0  -1 -31 103.907 5.01671   5
   0   1 -31 91.2170 4.91136   5
   0   1  31 90.8595 4.86922   5
   0  -1 -32 247.969 11.1888  25
   0  -1  32 271.640 13.3827  23
   0   1 -32 269.384 13.2463  19
   0  -1 -32 243.799 13.2257  19
   0   1 -32 248.323 13.2640   8
   0  -1  32 261.061 12.4199   7
   0   1  32 257.093 11.9083   7
   0   1  32 261.473 12.4145   6
   0  -1  32 275.983 13.2927  15
   0   1 -32 262.004 11.5693  18
   0   1 -32 244.155 12.9356  13
   0   1  32 225.430 13.0630  14
   0  -1 -32 257.395 13.0819  13
   0  -1  32 265.327 13.3059  14
   0  -1 -32 253.189 11.6866  12
   0  -1 -32 263.399 11.6160   5
   0   1  32 254.405 11.5023   5
   0   1 -32 245.265 11.5393   5
   0  -1  33 189.902 10.3465  23
   0   1 -33 187.122 10.1910  19
   0  -1 -33 184.863 10.3409  19
   0   1  33 182.740 8.91077   7
   0   1 -33 187.879 10.4310   8
   0  -1  33 184.049 9.37922   7
   0   1  33 195.939 9.47514   6
   0   1 -33 177.692 8.49163  18
   0  -1  33 169.918 10.1245  15
   0   1 -33 176.920 9.96339  13
   0  -1  33 181.958 10.4086  14
   0  -1 -33 186.027 10.1525  13
   0   1  33 153.220 10.0824  14
   0   1 -33 183.800 8.52957   5
   0  -1 -33 181.780 8.54165   5
   0  -1  34 220.343 12.1410  23
   0  -1 -34 225.610 12.2899  19
   0   1 -34 235.313 12.1950  19
   0   1  34 223.219 10.7857   7
   0   1 -34 235.628 12.4449   8
   0  -1  34 231.345 11.3081   7
   0   1  34 222.864 11.2578   6
   0  -1  34 219.280 11.9691  15
   0   1  34 225.655 12.2405  14
   0  -1  34 220.836 12.2713  14
   0   1 -34 227.238 12.0276  13
   0  -1 -34 243.018 12.1953  13
   0   1 -34 224.999 10.3898   5
   0  -1  35 149.104 8.84804  23
   0   1  35 135.067 7.72935   6
   0  -1  35 142.924 7.77316   7
   0   1 -35 160.874 9.21232   8
   0   1  35 133.040 7.22825   7
   0  -1 -35 144.014 8.87642  19
   0   1 -35 154.822 8.90878  19
   0   1 -35 146.244 8.60219  13
   0  -1 -35 155.348 8.81252  13
   0  -1  35 145.228 8.94740  14
   0   1  35 140.740 8.90279  14
   0   1 -35 133.495 6.82224   5
   0  -1  36 809.898 36.3892  23
   0   1  36 836.246 35.2798   6
   0  -1  36 806.044 35.2162   7
   0   1 -36 770.779 36.3676   8
   0   1  36 778.011 34.6741   7
   0   1 -36 810.715 36.2725  19
   0  -1 -36 774.894 36.3561  19
   0  -1 -36 801.166 36.1880  13
   0   1 -36 779.662 36.0008  13
   0   1  36 769.022 36.2744  14
   0  -1  36 793.462 36.3857  14
   0   1 -36 796.794 34.2884   5
   0  -1  37 239.592 12.1851  23
   0   1  37 206.139 10.7233   6
   0  -1  37 215.166 12.0424   9
   0  -1  37 208.807 10.7327   7
   0   1 -37 183.769 11.7646   8
   0   1  37 203.212 10.2123   7
   0  -1 -37 214.509 11.9866  19
   0   1 -37 210.471 11.7996  19
   0  -1  37 236.226 12.2203  14
   0   1 -37 225.565 11.8398  13
   0  -1 -37 234.186 11.9952  13
   0   1  37 189.456 11.7181  14
   0   1 -37 215.298 9.81044   5
   0  -1  38 9.57575 3.52550  23
   0   1  38 4.90385 2.05786   7
   0   1 -38 1.74476 3.44740   8
   0   1  38 3.82098 2.43489   6
   0  -1  38 3.97645 2.41812   7
   0  -1  38 11.2889 3.82092   9
   0   1 -38 6.69222 3.41361  19
   0  -1 -38 4.64010 3.44025  19
   0   1 -38 4.42063 3.14608  13
   0  -1  38 8.83137 3.57524  14
   0   1  38 5.39630 3.37093  14
   0  -1 -38 7.28575 3.38862  13
   0   1 -38 4.15713 1.61416   5
   0  -1  39 111.819 7.81280  23
   0   1  39 107.777 6.53178   6
   0   1 -39 128.839 8.18755   8
   0   1  39 100.093 5.87713   7
   0  -1  39 120.213 6.70209   7
   0  -1  39 104.489 7.70168   9
   0   1 -39 101.118 7.46237  19
   0  -1 -39 106.565 7.68858  19
   0   1 -39 108.326 7.43875  13
   0   1  39 106.353 7.76420  14
   0  -1  39 109.352 7.66287  14
   0  -1 -39 113.206 7.62372  13
   0   1 -39 112.698 5.52317   5
   0  -1  40 64.3721 5.96971  23
   0   1 -40 72.4474 6.13064  19
   0  -1 -40 69.4787 6.16604  19
   0  -1  40 76.1934 6.40480  14
   0  -1 -40 81.7315 6.16531  13
   0   1  40 69.9855 6.21926  14
   0   1 -40 68.7220 5.81889  13
   0   1 -40 62.7037 3.79064   5
   0   1  40 61.5668 4.86007   6
   0   1 -40 66.6133 6.38821   8
   0   1  40 68.8039 4.37495   7
   0  -1  40 75.5474 6.49996   9
   0  -1  40 80.4250 5.12943   7
   0   1  41 47.1150 5.29835  14
   0  -1  41 47.0824 5.25893  14
   0  -1 -41 49.0263 5.28922  13
   0   1 -41 47.0697 4.95757  13
   0   1 -41 41.8522 5.04745  19
   0  -1 -41 48.4571 5.30444  19
   0  -1  41 50.6620 4.07965   7
   0   1 -41 52.3838 5.46424   8
   0  -1  41 38.9137 5.20393   9
   0   1  41 41.7004 3.94848   6
   0   1  41 40.0282 3.47188   7
   0   1  42 65.3899 6.34181  14
   0  -1 -42 53.0497 5.71589  13
   0  -1  42 66.1197 6.20086  14
   0   1 -42 62.5154 5.84153  13
   0  -1 -42 58.6267 6.05441  19
   0   1 -42 61.0413 5.98294  19
   0   1  42 68.5715 4.88966   6
   0   1 -42 61.1958 6.14967   8
   0   1  42 64.4424 4.16214   7
   0  -1  42 66.3955 6.20254   9
   0  -1  42 66.1497 4.79116   7
   0  -1 -43 81.1711 6.58802  13
   0   1  43 64.4531 6.39795  14
   0  -1  43 72.8475 6.64360  14
   0   1 -43 69.6963 6.32076  13
   0  -1 -43 66.5704 6.50167  19
   0   1 -43 63.1921 6.30749  19
   0   1  43 76.4688 4.51179   7
   0   1  43 79.8979 5.27538   6
   0  -1  43 66.2618 4.99790   7
   0   1 -43 57.3634 6.34881   8
   0  -1  43 73.3430 6.67561   9
   0  -1 -44 179.472 10.8516  13
   0   1 -44 183.413 10.6146  13
   0   1  44 167.519 10.8668  14
   0  -1  44 169.279 10.9534  14
   0  -1 -44 177.102 10.9280  19
   0   1 -44 179.281 10.7880  19
   0  -1  44 172.505 9.14825   7
   0  -1  44 192.455 11.1936   9
   0   1  44 174.793 11.1674   9
   0   1 -44 182.343 11.0914   8
   0   1  44 153.822 9.07733   6
   0   1  44 166.815 8.43908   7
   0  -1 -45 20.9802 4.82841  13
   0   1 -45 27.3530 4.67297  13
   0  -1  45 24.1057 4.74306  14
   0   1  45 19.1804 4.68525  14
   0   1 -45 14.3128 4.31500  19
   0  -1 -45 17.4069 4.65434  19
   0   1 -45 18.5535 4.78152   8
   0   1  45 15.1701 4.69031   9
   0  -1  45 17.3813 4.59778   9
   0  -1  45 15.1514 3.03942   7
   0   1  45 15.0213 3.12894   6
   0   1  45 15.1794 2.38445   7
   0  -1  46 6.83855 4.32218  14
   0   1  46 5.69837 4.38175  14
   0  -1 -46 3.34594 3.99452  13
   0   1 -46 6.41338 3.93758  13
   0  -1 -46 7.84577 4.64989  19
   0   1 -46-4.40295 4.25341  19
   0   1  46 5.56150 4.58859   9
   0   1 -46 5.97162 4.32498   8
   0  -1  46 7.43157 2.85023   7
   0   1  46 0.48123 2.82881   6
   0  -1  46 7.56409 4.51418   9
   0   1 -47 205.032 11.9941  13
   0  -1 -47 188.506 11.8701  13
   0  -1  47 181.662 12.1289  14
   0   1  47 194.814 12.2531  14
   0  -1 -47 226.577 12.5546  19
   0   1 -47 190.867 12.0121  19
   0   1 -47 202.759 12.4398   8
   0   1  47 182.479 12.3017   9
   0  -1  47 207.455 12.5946   9
   0  -1  47 193.687 10.1410   7
   0   1 -48 418.444 20.1704  13
   0   1  48 363.116 20.1914  14
   0  -1 -48 393.222 20.1650  13
   0  -1  48 397.574 20.4578  14
   0   1 -48 374.723 20.0482  19
   0  -1 -48 385.878 20.3440  19
   0  -1  48 416.659 20.8461   9
   0  -1  48 367.582 18.0780   7
   0   1  48 411.733 20.8661   9
   0   1 -48 405.864 20.7102   8
   0   1 -49 27.3923 5.17806  13
   0   1  49 23.8381 5.38247  14
   0  -1  49 29.1605 5.57369  14
   0  -1 -49 32.1820 5.62939  13
   0   1 -49 29.2425 5.66745  19
   0  -1 -49 24.0834 5.69535  19
   0   1 -49 32.5196 5.78119   8
   0  -1  49 14.4114 5.36104   9
   0   1  49 20.8045 5.40960   9
   0   1  50 167.070 11.3824  14
   0  -1  50 171.375 11.5471  14
   0   1 -50 172.307 11.1377  13
   0  -1 -50 173.081 11.2521  13
   0  -1 -50 161.390 11.2233  19
   0   1 -50 169.465 11.2197  19
   0  -1  50 155.368 11.2069   9
   0   1  50 191.546 12.1588   9
   0   1 -50 181.793 11.7998   8
   0  -1  51 7.56058 5.01673  14
   0  -1 -51 18.0606 4.91136  13
   0   1  51 8.03948 4.97317  14
   0   1 -51 14.7687 4.97284  13
   0   1 -51 14.1351 5.12614  19
   0  -1 -51 9.30567 4.97792  19
   0   1  51 2.47268 5.05396   9
   0   1 -51 13.2766 4.99831   8
   0  -1  51 15.0074 5.25630   9
   0   1 -52 59.4104 6.52354  13
   0  -1 -52 62.6193 6.96059  13
   0   1  52 67.3706 7.14738  14
   0  -1  52 52.7744 6.92402  14
   0   1 -52 59.0686 6.78334  19
   0  -1 -52 59.2410 7.03417  19
   0   1  52 50.3892 7.00039   9
   0   1 -52 52.2694 6.83844   8
   0  -1  52 52.3767 6.90587   9
   0  -1 -53 9.32254 5.00383  13
   0  -1  53 10.2607 5.40607  14
   0   1 -53 15.7572 5.31370  13
   0   1  53 17.9010 5.53362  14
   0  -1 -53 7.23248 5.05822  19
   0   1 -53 6.73906 5.01553  19
   0  -1  53 17.3498 5.58836   9
   0   1  53 22.4544 5.72258   9
   0   1 -53 8.11391 4.88146   8
   0  -1  54 27.6149 5.92167  14
   0   1 -54 41.6046 6.10973  13
   0  -1 -54 40.1103 6.09364  13
   0   1  54 36.7917 6.19238  14
   0  -1 -54 32.9471 6.27733  19
   0   1 -54 25.0986 5.72994  19
   0   1  54 29.1956 6.39441   9
   0   1 -54 38.6670 6.34694   8
   0  -1  54 38.9959 6.26398   9
   0  -1  55 24.1239 6.03230  14
   0   1 -55 23.1853 5.49167  13
   0   1  55 17.7643 5.50419  14
   0  -1 -55 18.6367 5.61684  13
   0  -1 -55 24.7658 5.69926  19
   0   1 -55 16.7224 5.45869  19
   0   1 -55 21.8702 5.97658   8
   0   1  55 13.1829 5.24050   9
   0  -1  55 18.5193 5.89456   9
   0   1 -56 29.4762 5.70395  13
   0  -1 -56 19.3960 5.49245  13
   0  -1  56 23.1918 5.91763  14
   0   1  56 28.5677 6.12462  14
   0  -1 -56 29.4716 6.23664  19
   0   1 -56 24.5259 5.88981  19
   0  -1  56 38.7249 6.63391   9
   0   1 -56 31.2726 6.04207   8
   0   1  56 22.6974 6.05999   9
   0  -1  57 7.61019 5.35712  14
   0   1 -57 13.2399 5.55708  13
   0   1  57 10.6271 5.28112  14
   0  -1 -57 13.2543 5.15768  13
   0  -1 -57 8.86879 5.10817  19
   0   1 -57 9.44233 5.08742  19
   0   1 -57 9.22890 5.49918   8
   0   1  57 12.7671 5.58154   9
   0  -1  57 11.7558 5.26512   9
   0   1 -58 3.32976 4.89395  13
   0   1  58-0.63192 5.23194  14
   0  -1  58 0.64024 5.27853  14
   0  -1 -58-1.16254 5.08786  13
   0  -1 -58 3.83614 5.20382  19
   0   1 -58 1.78420 5.14664  19
   0  -1  58 0.65918 5.19930   9
   0   1  58-2.71493 5.32868   9
   0   1 -58 3.32613 5.36707   8
   0   1  59 1.27482 5.40970  14
   0  -1  59 5.13352 5.55383  14
   0   1 -59 2.79515 5.14520  13
   0  -1 -59 3.51033 5.27364  13
   0   1 -59 2.39661 5.20570  19
   0  -1 -59-0.64441 5.33624  19
   0   1  59 0.68428 5.47259   9
   0   1 -59 2.01195 5.53009   8
   0  -1  59 5.97917 5.81584   9
   0   1 -60 55.4054 7.33745  19
   0  -1 -60 57.7013 7.71181  19
   0   1  60 45.9620 7.44980  14
   0  -1 -60 63.9798 7.57683  13
   0  -1  60 52.9635 7.59152  14
   0   1 -60 53.9134 7.05744  13
   0  -1 -60 67.8455 7.40375   4
   0   1 -60 70.1958 7.97969   8
   0   1  60 67.4679 8.12374   9
   0  -1  60 59.4251 7.82057   9
   0   1 -61 100.182 9.21889  19
   0  -1 -61 111.821 9.52797  19
   0  -1  61 107.685 9.51112  14
   0   1  61 97.4711 9.34682  14
   0   1 -61 93.8531 8.58930  13
   0  -1 -61 91.2092 8.78922  13
   0  -1 -61 106.386 9.08272   4
   0  -1  61 95.2099 9.52976   9
   0   1 -61 93.5452 9.37809   8
   0   1  61 84.0066 9.32370   9
   0   1 -62 28.3920 6.19760  19
   0  -1 -62 28.0154 6.49720  19
   0   1 -62 39.3757 6.68124  13
   0  -1 -62 30.0137 6.44394  13
   0  -1  62 26.5094 6.57910  14
   0   1  62 18.0041 6.13082  14
   0   1 -62 34.7100 6.68992   4
   0  -1 -62 31.0660 6.12052   4
   0  -1  62 23.5004 6.87969   9
   0   1  62 40.0234 7.46056   9
   0   1 -62 38.0559 6.84452   8
   0  -1 -63 25.4168 6.48656  19
   0   1 -63 18.7122 5.99613  19
   0   1 -63 30.6085 6.80604   8
   0  -1  63 4.70033 5.80758   9
   0   1  63 10.3549 5.85219   9
   0  -1  63 13.5776 6.39825  14
   0   1  63 14.7033 5.88368  14
   0  -1 -63 19.3831 6.21611  13
   0   1 -63 14.0319 5.77315  13
   0   1 -63 15.1026 6.00563   4
   0  -1 -63 21.3728 5.80072   4
   0   2   0 3493.02 140.078  25
   0   2   0 3348.07 139.941  22
   0   2   0 3510.62 139.820  19
   0  -2   0 3136.95 139.876  20
   0  -2   0 2705.85 140.168  18
   0   2   0 3216.42 139.915  20
   0   2   0 3375.32 139.794   8
   0   2   0 3202.02 139.894  15
   0   2   0 3487.06 140.030  16
   0  -2   0 3469.21 140.075  16
   0   2   0 3457.05 139.983  11
   0   2   0 3256.94 140.112  10
   0  -2   0 3634.49 140.205  12
   0   2   0 3487.73 140.132  12
   0  -2   0 3262.63 140.174   3
   0   2   0 3052.81 140.169   1
   0   2   0 3224.03 140.115   3
   0  -2   0 3021.91 140.215   1
   0  -2   1 1454.46 59.7635   3
   0  -2  -1 1199.84 59.7518   1
   0   2  -1 1293.50 59.7233   1
   0   2   1 1358.24 59.6791   3
   0   2  -1 1415.95 59.7005   3
   0  -2  -1 1543.66 59.7971   3
   0   2   1 1269.64 59.7080   1
   0  -2   1 1323.08 59.7774   1
   0   2   1 1409.92 59.5989  25
   0   2  -1 1603.97 59.7049  25
   0   2   1 1214.67 59.3894  23
   0   2  -1 1321.98 59.5512  22
   0   2   1 1415.16 59.4587  22
   0   2  -1 1518.90 59.3492  19
   0  -2   1 1399.69 59.3464  19
   0   2   1 1305.68 59.5244  20
   0  -2  -1 1496.82 59.8093  18
   0   2  -1 1396.95 59.7649  18
   0  -2   1 1374.80 59.3921  20
   0   2  -1 1369.17 59.4351  20
   0  -2   1 1309.95 59.7870  18
   0   2   1 1414.04 59.4183  19
   0   2  -1 1341.05 59.3619   8
   0   2  -1 1299.65 59.7401   7
   0   2   1 1431.13 59.3678   8
   0  -2   1 1450.05 59.8732   7
   0  -2   1 1433.08 59.6488  16
   0   2   1 1432.15 59.5811  16
   0  -2  -1 1470.53 59.6346  16
   0   2   1 1483.11 59.4258  15
   0   2  -1 1458.26 59.5300  15
   0   2  -1 1478.82 59.5861  16
   0   2   1 1419.66 59.5757  13
   0   2  -1 1503.26 59.7134  10
   0  -2   1 1423.01 59.7431  12
   0   2   1 1423.51 59.5256  11
   0   2  -1 1577.21 59.7340  12
   0  -2  -1 1411.34 59.7012  12
   0   2   1 1474.88 59.7336  10
   0   2  -1 1387.94 59.5577  11
   0   2   2 6335.81 295.889   6
   0  -2   2 7594.00 295.938   3
   0   2  -2 7663.69 295.887   3
   0   2   2 7697.15 295.906   3
   0   2  -2 6815.47 295.894   1
   0  -2  -2 7957.96 296.033   1
   0   2   2 7592.48 295.948   1
   0  -2  -2 6420.61 295.870   3
   0  -2   2 7110.01 295.961   1
   0   2  -2 7133.09 295.741  22
   0   2   2 6693.46 295.584  24
   0   2   2 8370.87 295.789  25
   0   2  -2 7148.43 295.833  25
   0  -2   2 6700.74 295.863  25
   0   2   2 6923.32 295.624  23
   0  -2  -2 6957.05 295.888  18
   0  -2   2 6158.52 295.927  18
   0   2   2 6993.73 295.614  19
   0   2   2 6722.60 295.736  20
   0   2  -2 6748.29 295.540  20
   0   2  -2 7072.79 295.953  18
   0   2   2 6656.94 295.565  22
   0  -2   2 6845.71 295.514  20
   0  -2   2 7096.26 296.009   7
   0   2  -2 5906.04 295.889   7
   0   2   2 7264.20 295.556   8
   0  -2  -2 7440.93 295.811  16
   0   2  -2 6895.50 295.723  15
   0  -2   2 6857.29 295.779  16
   0   2   2 7318.22 295.758  16
   0  -2  -2 6537.83 295.498  15
   0   2  -2 7160.22 295.744  16
   0   2   2 6822.02 295.498  15
   0   2  -2 7126.27 295.714  14
   0   2   2 7510.47 295.768  13
   0  -2   2 7550.86 295.961  12
   0   2  -2 7556.15 295.883  12
   0  -2  -2 7781.43 295.889  12
   0   2  -2 7335.64 295.801   9
   0   2  -2 6885.07 295.725  11
   0   2   2 6804.87 295.884  10
   0   2   3 3731.32 159.188   6
   0  -2  -3 3895.97 159.127   3
   0  -2  -3 3570.65 159.154   1
   0   2  -3 3991.55 159.092   3
   0   2  -3 4104.22 159.189   1
   0   2  -3 3956.63 159.102  25
   0   2   3 3830.51 158.903  25
   0   2   3 3671.04 158.754  24
   0  -2   3 3835.35 159.137  25
   0   2   3 3550.70 158.880  23
   0  -2   3 3683.52 159.061  24
   0   2  -3 3601.10 158.982  22
   0  -2  -3 3432.49 158.849  23
   0   2  -3 3687.01 158.734  20
   0   2   3 3872.96 158.889  19
   0   2  -3 4036.93 159.240  18
   0  -2   3 3820.91 159.299  18
   0  -2  -3 3690.32 159.077  18
   0  -2   3 3750.06 159.234   7
   0   2   3 3827.76 158.797   8
   0   2  -3 4042.18 159.230   7
   0  -2  -3 3867.31 159.022  16
   0   2  -3 3798.80 158.991  15
   0   2  -3 3792.81 158.972  16
   0  -2   3 3706.47 159.023  16
   0   2   3 3701.60 158.968  13
   0  -2   3 3755.99 159.145  12
   0   2  -3 3856.35 158.957  14
   0   2  -3 3806.44 158.980  11
   0  -2  -3 3691.49 159.073  10
   0   2  -3 3996.46 159.113  12
   0  -2  -3 3748.81 159.031  12
   0   2  -3 3694.40 159.011   9
   0   2   3 3650.36 159.126  10
   0   2   4 14141.2 599.390   6
   0  -2  -4 14377.2 599.282   3
   0   2  -4 15020.3 599.251   3
   0   2  -4 13425.9 599.276   1
   0  -2  -4 15378.3 599.400   1
   0   2   4 16645.0 599.085  25
   0   2   4 14592.3 599.141  23
   0  -2   4 14462.2 599.319  24
   0   2  -4 14278.3 598.880  23
   0   2  -4 12990.0 599.174  22
   0  -2   4 14297.9 599.353  25
   0   2  -4 14303.3 599.296  25
   0  -2  -4 13836.5 599.207  18
   0   2   4 14380.5 599.110  19
   0  -2   4 14415.1 599.457  18
   0   2  -4 13663.0 598.908  20
   0   2  -4 13233.9 599.325  18
   0  -2   4 14038.3 599.419   7
   0   2  -4 12462.2 599.305   7
   0   2   4 14876.9 599.023   8
   0   2  -4 14627.7 599.172  16
   0   2  -4 14669.5 599.228  15
   0   2   4 14516.8 599.178  13
   0  -2   4 14645.5 599.390  12
   0  -2  -4 13863.2 599.198  13
   0   2  -4 14393.9 599.149  14
   0   2   4 14983.0 599.386  10
   0   2  -4 13757.6 599.165  11
   0   2  -4 13373.5 599.244  12
   0   2  -4 14647.1 599.210   9
   0  -2   4 13586.5 599.221   9
   0  -2  -4 12894.5 599.221  10
   0  -2  -4 13799.9 599.181  12
   0   2   5 729.885 32.2327   6
   0  -2  -5 714.785 32.0623   3
   0   2  -5 706.067 32.0829   1
   0  -2  -5 828.493 32.2250   1
   0   2  -5 773.062 32.0471   3
   0  -2   5 738.121 32.1727  25
   0  -2   5 796.478 32.2095  24
   0   2  -5 745.522 32.0952  22
   0   2  -5 743.389 31.7399  23
   0   2  -5 822.784 32.1663  25
   0  -2  -5 689.986 31.8276  25
   0   2   5 743.090 31.8146  25
   0   2   5 726.788 32.0033  23
   0   2   5 857.766 32.0106  18
   0   2   5 711.483 31.9630  19
   0  -2  -5 703.334 31.9854  18
   0   2  -5 695.820 31.7607  21
   0  -2   5 794.203 32.3369  18
   0   2  -5 788.876 32.2495  18
   0   2   5 678.550 31.8554   8
   0  -2   5 836.669 32.3960   7
   0   2  -5 698.917 32.1766   7
   0   2  -5 735.386 32.0171  16
   0   2  -5 770.423 32.0984  15
   0   2  -5 774.280 32.0125  14
   0   2   5 740.505 32.0122  13
   0  -2   5 835.894 32.2612  12
   0  -2  -5 748.784 32.0707  13
   0  -2  -5 807.697 32.0293  12
   0   2  -5 772.071 32.1270  12
   0   2  -5 744.644 32.0448  11
   0   2   5 759.349 32.2337  10
   0  -2  -5 718.297 32.1469  10
   0   2  -5 780.117 32.0612   9
   0   2   6 5.11031 1.35895   6
   0   2  -6 6.58461 1.08133   3
   0   2  -6 8.76037 1.25415   1
   0  -2  -6 4.88980 1.22396   1
   0  -2  -6 4.57325 1.12738   3
   0   2   6 7.29134 1.13479  23
   0   2   6 6.51650 0.74745  25
   0  -2   6 13.6185 1.38041  25
   0  -2  -6 4.95447 0.79237  25
   0   2  -6 6.55600 0.76878  23
   0   2  -6 9.88247 1.31131  22
   0   2  -6 9.15335 1.31241  25
   0  -2   6 10.1961 1.40187  24
   0  -2  -6 5.93977 1.01380  18
   0   2  -6 6.23471 0.64195  21
   0   2   6 5.95383 1.12250  19
   0   2  -6 9.91775 1.39647   7
   0   2  -6 5.52226 1.10952   9
   0   2   6 5.58447 0.93384   8
   0   2  -6 7.15837 1.04249  16
   0   2   6 2.14260 0.91662  18
   0   2  -6 13.8004 1.31459  15
   0   2   6 6.34061 1.14455  13
   0  -2  -6 5.28608 1.10244  13
   0   2  -6 8.16357 1.11702  14
   0   2   6 4.81379 0.93769  12
   0  -2  -6 5.78056 1.03592  12
   0   2   6 6.42652 1.40583  10
   0   2  -6 10.8464 1.19024  11
   0   2  -6 9.58251 1.27371  12
   0  -2  -6 6.67627 1.35552  10
   0   2   7 1073.06 53.0552   6
   0   2  -7 1245.49 52.8728   3
   0  -2  -7 1337.70 53.0531   1
   0   2   7 1091.72 52.8201   3
   0  -2  -7 1254.01 52.9216   3
   0   2  -7 1273.66 52.9413   1
   0   2   7 1219.83 52.9192   1
   0   2   7 1270.66 52.5970  25
   0  -2   7 1212.36 53.1088  24
   0   2  -7 1245.22 53.0292  22
   0   2  -7 1207.95 52.6969  23
   0   2   7 1346.41 53.0467  23
   0   2  -7 1294.78 53.0720  24
   0  -2   7 1233.75 53.0867  25
   0  -2  -7 1354.82 52.6404  25
   0   2   7 1196.22 52.9048  19
   0   2  -7 1249.50 53.1008  18
   0   2   7 1399.18 52.7768  18
   0  -2  -7 1176.46 52.7537  18
   0   2   7 1137.80 52.7925   8
   0   2  -7 1167.03 52.9326   9
   0   2  -7 1261.50 53.1299   7
   0   2  -7 1177.13 53.0012  15
   0   2  -7 1294.10 52.9694  16
   0  -2  -7 1280.93 52.9977  13
   0   2  -7 1275.22 52.9396  14
   0   2   7 1262.34 52.9268  13
   0   2  -7 1249.92 53.0041  12
   0   2   7 1312.55 52.7860  12
   0  -2  -7 1190.08 52.7920  12
   0   2  -7 1286.80 52.9888  11
   0  -2  -7 1109.77 53.0030  10
   0   2   7 1225.30 53.1629  10
   0  -2  -8 221.883 10.4916   6
   0   2   8 220.984 10.2389   5
   0   2   8 217.585 10.3003   1
   0  -2  -8 219.624 10.3766   1
   0   2   8 223.272 10.2700   3
   0  -2   8 241.644 10.3632   3
   0   2  -8 252.545 10.3856   1
   0  -2  -8 220.122 10.3028   3
   0   2  -8 245.529 10.3088   3
   0  -2   8 231.616 10.4183   1
   0  -2   8 289.602 10.7658  24
   0  -2  -8 218.428 9.96527  25
   0   2   8 227.017 9.94730  25
   0   2   8 205.831 10.3958  23
   0   2  -8 239.002 10.5781  22
   0  -2   8 240.223 10.6419  22
   0  -2   8 252.709 10.5934  25
   0   2  -8 258.587 10.5837  24
   0   2  -8 247.584 10.1972  23
   0  -2  -8 185.606 10.0733  18
   0   2   8 217.742 10.3573  19
   0   2  -8 259.337 10.6042  18
   0   2  -8 274.451 10.6460   7
   0   2  -8 239.069 10.4489   9
   0   2   8 220.390 10.0844  18
   0   2  -8 247.292 10.4137  16
   0  -2   8 242.294 10.5724  15
   0   2  -8 242.163 10.5221  15
   0   2  -8 250.132 10.4284  14
   0   2   8 223.265 10.3433  13
   0  -2  -8 241.519 10.4688  13
   0   2  -8 264.926 10.5374  12
   0   2   8 225.919 10.6345  10
   0  -2  -8 225.331 10.1926  12
   0  -2  -8 215.171 10.5147  10
   0   2  -8 238.790 10.4550  11
   0  -2  -9 275.459 13.4708   6
   0   2   9 322.469 13.2675   5
   0  -2  -9 270.471 13.2284   3
   0   2   9 272.616 13.2130   3
   0  -2   9 300.782 13.3611   1
   0   2  -9 311.092 13.2583   3
   0  -2   9 309.264 13.3121   3
   0  -2  -9 309.052 13.3683   1
   0   2   9 310.031 13.3252   1
   0   2  -9 311.148 13.3328   1
   0  -2   9 301.575 13.6240  24
   0   2   9 286.994 13.5048  23
   0   2  -9 301.689 13.5143  22
   0  -2  -9 301.480 12.9083  25
   0  -2   9 324.946 13.2495  23
   0   2  -9 310.461 13.2090  23
   0  -2   9 304.643 13.5434  25
   0   2  -9 317.539 13.5747  24
   0  -2   9 289.543 13.5853  22
   0   2   9 287.618 13.3776  19
   0   2  -9 313.876 13.5603  18
   0   2  -9 321.739 13.5615   7
   0   2  -9 295.909 13.4234   9
   0  -2   9 295.706 13.5455  15
   0   2  -9 305.116 13.3963  16
   0   2  -9 309.249 13.5245  15
   0   2   9 308.903 13.0472  18
   0  -2  -9 281.543 12.9058  15
   0   2  -9 326.361 13.4802  12
   0  -2  -9 325.039 13.5184  13
   0   2   9 301.021 13.3690  13
   0   2  -9 311.753 13.4091  14
   0   2   9 300.927 13.7157  10
   0  -2  -9 290.473 13.1537  12
   0  -2  -9 295.971 13.5321  10
   0   2  -9 328.847 13.5330  11
   0  -2 -10 1809.37 74.7619   6
   0   2  10 1892.12 74.4674   5
   0   2  10 1824.46 74.4620   3
   0   2  10 1793.92 74.5075   1
   0  -2 -10 1764.20 74.5586   1
   0  -2  10 1683.08 74.4808   3
   0  -2 -10 1880.00 74.5250   3
   0   2 -10 1712.35 74.4866   1
   0  -2  10 1675.65 74.5329   1
   0   2 -10 1723.30 74.4280   3
   0   2 -10 1687.98 74.7492  24
   0  -2  10 1749.65 74.8613  24
   0  -2  10 1756.23 74.9232  22
   0   2  10 1749.98 74.1158  24
   0  -2  10 1668.73 74.7395  25
   0   2 -10 1686.97 74.4290  23
   0   2 -10 1706.46 74.7389  22
   0   2  10 1770.67 74.8312  23
   0  -2  10 1773.57 74.4885  23
   0   2 -10 1758.55 74.7323  18
   0   2  10 1780.15 74.6739  19
   0   2 -10 1609.38 74.6016   9
   0   2 -10 1742.65 74.7152   7
   0   2  10 1878.50 74.2194  18
   0   2 -10 1799.80 74.6540  16
   0   2 -10 1735.43 74.7193  15
   0  -2  10 1780.90 74.8399  15
   0  -2 -10 1797.73 74.7281  13
   0   2 -10 1749.19 74.6477  12
   0   2  10 1891.05 74.6458  13
   0   2 -10 1729.98 74.6259  14
   0  -2 -10 1667.41 74.1775  15
   0  -2  10 1693.67 74.7142  14
   0   2  10 1862.02 75.0245  10
   0  -2  10 1528.09 74.7343  11
   0  -2 -10 1862.98 74.4071  12
   0  -2 -10 1788.89 74.7852  10
   0   2 -10 1649.44 74.6498  11
   0  -2 -11 5126.73 219.300   6
   0   2  11 5369.74 219.004   5
   0   2 -11 5280.31 219.049   1
   0  -2 -11 5511.17 219.136   1
   0   2 -11 5230.67 218.983   3
   0  -2  11 5177.96 219.046   3
   0   2  11 4721.39 218.948   3
   0   2  11 5290.68 219.056   1
   0  -2  11 5258.82 219.097   1
   0  -2 -11 5039.96 219.017   3
   0  -2  11 5062.40 219.339  25
   0   2  11 5124.43 219.424  23
   0  -2  11 5251.37 219.497  22
   0   2 -11 5054.11 219.341  22
   0   2 -11 5145.76 219.346  24
   0   2 -11 5208.11 219.063  23
   0  -2  11 5098.84 219.458  24
   0   2  11 4910.02 218.697  24
   0  -2  11 5399.10 219.120  23
   0   2 -11 5472.72 219.362  18
   0   2 -11 5421.79 219.295   9
   0   2 -11 4924.89 219.255   7
   0   2  11 5071.36 218.705  18
   0   2 -11 5147.89 219.223  16
   0   2  11 5403.31 218.801  15
   0  -2  11 5362.62 219.470  15
   0   2 -11 5080.04 219.331  15
   0   2 -11 5030.47 219.208  14
   0  -2 -11 5348.83 219.331  13
   0  -2 -11 5283.43 218.788  15
   0  -2  11 5322.02 219.356  14
   0   2  11 5254.31 219.202  13
   0   2 -11 5412.03 219.250  12
   0  -2 -11 5264.83 219.391  10
   0   2  11 5179.03 219.564  10
   0  -2 -11 5033.66 218.923  12
   0  -2  11 5090.28 219.442  11
   0   2 -11 5457.83 219.351  11
   0   2  12 19043.6 796.918   5
   0  -2 -12 19313.5 797.291   6
   0  -2  12 18798.2 796.991   1
   0   2  12 17760.9 796.879   3
   0  -2  12 17994.3 796.931   3
   0  -2 -12 18860.5 796.950   3
   0  -2 -12 17565.6 796.980   1
   0   2  12 17957.0 796.932   1
   0   2 -12 18665.7 796.885   3
   0   2 -12 18779.6 796.952   1
   0  -2  12 19252.4 797.491  22
   0   2 -12 18762.2 797.288  24
   0  -2  12 18961.6 797.091  23
   0   2 -12 18180.5 797.014  23
   0  -2  12 18054.6 797.277  25
   0   2 -12 19541.1 797.214  25
   0   2 -12 18839.1 797.315  22
   0   2  12 18713.1 797.392  23
   0   2  12 19311.0 796.683  24
   0  -2  12 18787.2 797.434  24
   0   2 -12 19536.9 797.260  18
   0  -2  12 18712.9 797.382  18
   0   2 -12 18342.8 797.184   9
   0   2 -12 18863.9 797.277   7
   0   2 -12 18520.0 797.279  15
   0  -2  12 18624.0 797.415  15
   0   2  12 20027.3 796.785  15
   0   2  12 20357.7 796.594  18
   0   2 -12 19272.6 797.219  16
   0   2  12 18819.4 797.143  13
   0  -2  12 17600.3 797.249  14
   0  -2 -12 19245.6 796.759  15
   0  -2 -12 19271.4 797.290  13
   0   2 -12 18718.9 797.204  14
   0   2 -12 19092.5 797.172  12
   0  -2 -12 18850.5 797.339  10
   0   2  12 17004.0 797.438  10
   0  -2 -12 18617.8 796.859  12
   0   2 -12 20131.8 797.332  11
   0  -2 -13 1055.17 41.1134   6
   0   2  13 1004.28 40.6596   5
   0  -2  13 905.254 40.6289   3
   0   2  13 993.336 40.6784   1
   0  -2 -13 946.763 40.6982   1
   0   2  13 977.063 40.6054   3
   0  -2  13 932.473 40.6773   1
   0  -2 -13 995.850 40.6547   3
   0   2 -13 928.291 40.5708   3
   0   2 -13 912.373 40.6331   1
   0  -2  13 915.652 41.0224  25
   0   2  13 959.080 40.4192  24
   0  -2  13 911.406 41.2077  22
   0  -2  13 951.562 40.8627  23
   0   2 -13 942.184 41.0822  22
   0   2 -13 973.794 40.9389  25
   0   2 -13 925.272 41.0363  24
   0   2  13 972.261 41.2051  23
   0   2 -13 897.186 40.7708  23
   0  -2  13 923.188 41.2106  24
   0   2 -13 916.446 40.9378  18
   0  -2  13 966.549 41.1260  18
   0   2 -13 927.823 40.9564   9
   0   2 -13 917.377 40.3741   6
   0  -2  13 919.359 41.1416   7
   0   2 -13 920.227 40.9456   7
   0  -2  13 926.112 41.1668  15
   0   2 -13 918.060 40.9309  16
   0   2 -13 923.512 41.0355  15
   0   2  13 980.040 40.5338  15
   0   2 -13 905.060 40.9181  14
   0  -2  13 934.352 41.0635  14
   0  -2 -13 1007.73 40.5335  15
   0  -2 -13 983.013 41.0775  13
   0   2 -13 954.387 40.9015  12
   0   2  13 976.006 40.9223  13
   0  -2  13 954.670 41.0595  12
   0   2  13 994.206 41.4659  10
   0   2 -13 1004.74 41.0979  11
   0  -2 -13 920.557 41.0802  10
   0  -2 -13 992.723 40.5907  12
   0   2  14 2837.11 123.414   5
   0  -2 -14 3174.19 123.900   6
   0   2 -14 2879.66 123.428   1
   0  -2 -14 3030.39 123.438   3
   0   2  14 2789.59 123.356   3
   0  -2  14 2981.32 123.481   1
   0  -2 -14 2556.92 123.419   1
   0   2 -14 2942.05 123.371   3
   0  -2  14 2882.18 123.432   3
   0   2  14 2970.90 123.451   1
   0  -2  14 2960.76 123.736  23
   0  -2  14 2819.26 123.848  25
   0   2  14 2840.81 124.007  23
   0  -2  14 2937.13 124.173  22
   0   2 -14 3082.65 123.763  25
   0   2 -14 2870.21 123.645  23
   0   2  14 2821.63 123.251  24
   0  -2  14 3024.26 123.980  18
   0   2 -14 3049.61 123.819  18
   0   2 -14 2907.59 123.811   9
   0   2 -14 2883.86 123.186   6
   0  -2  14 2855.26 123.966   7
   0   2 -14 3113.41 123.849   7
   0   2 -14 2936.89 123.792  16
   0  -2  14 2939.77 124.059  15
   0   2  14 3106.95 123.404  15
   0  -2 -14 2866.23 123.334  15
   0   2 -14 3038.22 123.741  12
   0  -2  14 2841.55 123.903  14
   0  -2 -14 2930.94 123.898  13
   0  -2 -14 2923.92 123.378  12
   0   2  14 3003.00 124.242  10
   0  -2 -15 106.595 5.58611   6
   0   2  15 104.949 5.66287   6
   0   2  15 103.778 5.06062   5
   0  -2 -15 108.128 5.09819   1
   0   2  15 102.352 5.01639   1
   0   2  15 110.561 4.99704   3
   0  -2  15 95.1445 4.98263   3
   0   2 -15 96.2391 4.99123   1
   0  -2  15 102.766 5.06403   1
   0  -2 -15 111.035 5.03273   3
   0   2 -15 98.4042 4.93075   3
   0   2  15 108.798 5.83571  23
   0  -2  15 97.6611 5.49316  25
   0   2 -15 109.519 5.44807  25
   0  -2  15 105.364 5.44957  23
   0  -2  15 94.5812 5.83034  22
   0   2 -15 94.3688 5.36620  23
   0   2  15 116.020 4.95554  24
   0   2 -15 100.547 5.45121  18
   0  -2  15 101.108 5.61308  18
   0   2 -15 97.8052 4.74267   6
   0   2 -15 103.617 5.50852   7
   0  -2  15 100.858 5.63933   7
   0   2  15 118.713 5.09989  15
   0  -2  15 93.9052 5.65153  15
   0   2 -15 100.227 5.47888  13
   0   2 -15 105.373 5.43087  12
   0   2  15 104.472 5.57408  14
   0  -2 -15 107.067 5.02908  15
   0  -2 -15 111.902 5.65958  13
   0  -2  15 99.0237 5.57437  14
   0  -2 -15 106.120 4.98260  12
   0   2  15 108.006 6.12161  10
   0   2  16 1263.83 54.0334   3
   0  -2 -16 1318.97 54.1657   1
   0   2 -16 1280.48 54.0838   1
   0   2  16 1213.18 54.0671   1
   0  -2  16 1245.19 54.0848   3
   0   2 -16 1274.56 54.0286   3
   0  -2  16 1284.01 54.5541  23
   0   2  16 1246.49 54.8570  23
   0   2  16 1294.95 54.0465  24
   0  -2  16 1230.17 54.8941  22
   0   2 -16 1329.08 54.4936  25
   0   2 -16 1232.55 54.4208  23
   0  -2  16 1332.06 54.7059  18
   0   2 -16 1263.53 54.5263  19
   0   2 -16 1325.36 54.5269  18
   0   2 -16 1341.71 54.5664   7
   0  -2  16 1290.01 54.7584   7
   0  -2  16 1247.18 54.8579  15
   0   2  16 1306.24 54.1825  15
   0   2 -16 1306.70 54.4631  12
   0  -2 -16 1229.24 54.0996  15
   0  -2 -16 1283.94 54.6912  13
   0   2  16 1328.34 54.7607  14
   0  -2  16 1313.85 54.7721  14
   0   2 -16 1263.63 54.6526  13
   0   2 -16 1244.10 54.2381   5
   0   2  16 1177.40 54.6607   6
   0   2 -16 1242.80 53.8754   6
   0   2  16 1257.00 54.1323   5
   0  -2 -16 1268.45 54.5558   6
   0   2 -17 2.27613 1.08049   1
   0   2 -17 1.72996 1.02198   3
   0   2  17 2.22488 1.10633   1
   0   2  17 1.17354 1.02664   3
   0   2  17 7.79674 1.31833  24
   0   2 -17 3.48963 1.82037  23
   0  -2  17 8.30711 1.81208  23
   0   2  17 1.17109 1.88899  23
   0  -2 -17 3.49901 1.16017  24
   0  -2 -17 1.46693 1.79678  19
   0  -2  17 2.02476 1.73713  18
   0   2 -17 2.45345 1.54173  19
   0   2 -17 3.64769 1.73182   7
   0  -2  17 2.88197 1.80960   7
   0   2  17 2.59792 1.22921  15
   0   2 -17 3.90319 1.71707  18
   0  -2  17 3.42807 1.94806  15
   0   2 -17 0.16099 1.52559  13
   0  -2  17 3.17071 1.71599  14
   0  -2 -17 2.99275 1.80162  13
   0   2 -17 5.56759 1.80261  12
   0  -2 -17 4.15723 1.40224  15
   0   2  17 0.68612 1.70632  14
   0   2  17 1.69797 1.16524   5
   0   2 -17 2.23875 0.87383   6
   0   2 -17 2.66770 1.15779   5
   0   2  17 2.41435 1.84070   6
   0   2  18 1359.97 55.2597   1
   0   2 -18 1313.12 55.1862   3
   0   2  18 1233.57 55.1693   3
   0   2 -18 1267.25 55.2180   1
   0   2  18 1335.21 55.3320  24
   0  -2 -18 1315.33 55.2407  24
   0  -2  18 1289.84 55.8665  23
   0   2  18 1293.74 56.2338  23
   0  -2  18 1330.42 55.9338  18
   0   2 -18 1267.16 55.8271  19
   0  -2 -18 1291.51 56.1476  19
   0  -2  18 1277.50 55.9634   7
   0   2 -18 1343.03 55.7610   7
   0  -2  18 1229.72 56.1123  15
   0   2 -18 1345.17 55.7381  18
   0   2  18 1339.99 55.4902  15
   0   2 -18 1232.63 55.8958  13
   0  -2 -18 1323.46 55.4129  15
   0  -2 -18 1328.90 56.0141  13
   0   2  18 1356.03 56.0893  14
   0  -2  18 1248.70 56.0252  14
   0   2 -18 1276.53 55.6515  12
   0   2  18 1308.01 55.3364   5
   0   2 -18 1278.85 55.0845   6
   0   2 -18 1327.54 55.4692   5
   0   2  18 1221.69 55.9452   6
   0   2  19 1696.93 73.3355   3
   0   2 -19 1696.22 73.3223   3
   0   2  19 1821.70 73.4041   1
   0   2 -19 1653.68 73.3515   1
   0   2  19 1887.13 73.5864  24
   0  -2  19 1750.11 74.1209  23
   0  -2 -19 1734.58 73.4445  24
   0   2  19 1806.67 74.5175  23
   0  -2  19 1823.83 74.1386  18
   0  -2 -19 1708.63 74.3626  19
   0   2 -19 1699.06 74.0721  19
   0   2 -19 1755.64 73.9301   7
   0  -2  19 1724.22 74.2063   7
   0   2 -19 1661.76 73.8783  18
   0   2  19 1946.15 73.7856  15
   0  -2  19 1689.31 74.3655  15
   0   2 -19 1646.75 74.1196  13
   0  -2 -19 1655.64 73.5841  15
   0   2 -19 1651.33 73.8243  12
   0  -2 -19 1743.25 74.2388  13
   0  -2  19 1716.50 74.2963  14
   0   2  19 1754.64 74.2959  14
   0   2 -19 1684.22 73.2588   6
   0   2  19 1780.41 73.5249   5
   0   2  19 1687.50 74.2011   6
   0   2 -19 1698.78 73.6288   5
   0   2 -20 2843.04 122.051   1
   0   2 -20 2825.31 122.013   3
   0   2  20 2877.35 122.073   1
   0   2  20 2899.27 122.031   3
   0  -2  20 2922.50 122.917  23
   0   2  20 2837.03 123.230  23
   0   2  20 2907.29 122.293  24
   0  -2 -20 2992.65 122.210  24
   0  -2  20 3027.55 122.879  18
   0   2 -20 2847.09 122.860  19
   0  -2 -20 2845.34 123.157  19
   0  -2  20 2852.32 122.962   7
   0   2  20 2887.97 122.463  15
   0  -2  20 2904.87 123.194  15
   0   2 -20 2887.53 122.612  18
   0  -2  20 2999.72 123.129  14
   0  -2 -20 2836.74 122.985  13
   0   2  20 2953.62 123.125  14
   0   2 -20 2960.54 122.986  13
   0  -2 -20 2896.01 122.383  15
   0   2  20 2899.33 122.236   5
   0   2  20 2899.45 123.009   6
   0   2 -20 2807.71 121.982   6
   0   2 -20 2889.57 122.378   5
   0   2  21 23.9036 1.71827   2
   0   2 -21 23.0273 1.68007   1
   0   2 -21 24.6291 1.68747   2
   0   2 -21 24.0028 1.65331   3
   0   2  21 24.7678 1.67608   3
   0   2  21 24.8091 1.71554   1
   0  -2 -21 29.1805 2.11675  24
   0   2  21 33.3712 2.27110  24
   0  -2  21 26.6180 2.70428  23
   0   2  21 29.4767 2.95356  23
   0  -2 -21 26.1667 2.79894  19
   0   2 -21 26.1402 2.56638  19
   0   2  21 24.1415 1.92743   7
   0   2  21 26.4235 2.82191   9
   0  -2  21 31.2421 2.85122   7
   0   2 -21 26.0115 1.68812  17
   0   2  21 32.2813 2.38976  15
   0   2 -21 19.5827 2.39943  18
   0  -2  21 24.1090 2.87411  15
   0   2 -21 23.6803 2.58592  13
   0  -2  21 22.2220 2.71250  14
   0  -2 -21 30.5366 2.51034  15
   0  -2 -21 27.1720 2.62569  13
   0   2  21 25.0527 2.81743  14
   0   2 -21 26.6856 2.08862   5
   0   2  21 24.7657 1.97140   5
   0   2  21 26.7505 2.73071   6
   0   2 -21 19.5950 1.64878   6
   0   2 -22 148.270 6.59861   1
   0   2  22 149.352 6.60397   1
   0   2 -22 142.059 6.59884   2
   0   2  22 137.565 6.56559   3
   0   2 -22 152.438 6.58541   3
   0   2  22 146.467 6.63568   2
   0   2  22 164.950 7.11090  24
   0  -2 -22 140.734 6.89920  24
   0  -2  22 142.782 7.62053  23
   0   2  22 137.251 7.89771  23
   0   2 -22 141.254 7.59197  19
   0  -2 -22 147.912 7.94628  19
   0  -2  22 154.061 7.68574   7
   0   2  22 152.781 8.00880   9
   0   2  22 143.806 6.92384   7
   0   2 -22 139.592 7.26307  18
   0   2  22 134.383 6.57875  17
   0  -2  22 159.998 8.06004  15
   0   2 -22 154.743 6.60439  17
   0   2  22 135.854 7.73644  14
   0  -2  22 145.430 7.79758  14
   0   2 -22 141.586 7.65991  13
   0  -2 -22 142.019 7.69119  13
   0  -2 -22 149.924 7.13079  15
   0   2  22 148.086 6.90073   5
   0   2  22 147.597 7.65663   6
   0   2 -22 141.656 6.61851   6
   0   2 -22 149.322 7.02376   5
   0   2  23 160.928 7.06729   1
   0   2 -23 152.501 7.05196   2
   0   2 -23 158.999 7.04904   1
   0   2  23 160.008 7.08978   2
   0   2  23 171.531 8.69827  23
   0  -2  23 171.892 8.60908  24
   0  -2 -23 156.785 7.44694  24
   0  -2  23 161.108 8.26618  23
   0  -2 -23 158.488 8.48285  19
   0   2 -23 158.200 8.24419  19
   0   2  23 161.805 8.47902   9
   0  -2  23 157.713 8.19124   7
   0   2  23 162.783 7.46542   7
   0   2 -23 155.631 7.02428  17
   0  -2  23 160.370 8.50255  15
   0   2 -23 156.105 7.83865  18
   0   2  23 154.292 7.05957  17
   0  -2 -23 139.226 7.57866  15
   0  -2 -23 155.453 8.28512  13
   0  -2  23 170.602 8.47011  14
   0   2  23 155.018 8.38941  14
   0   2 -23 162.370 8.26981  13
   0   2 -23 155.901 7.11578   6
   0   2  23 160.271 7.42599   5
   0   2 -23 156.848 7.02159   3
   0   2 -23 160.327 7.51899   5
   0   2  23 153.967 8.20276   6
   0   2  23 155.320 7.03780   3
   0   2  24 10.2104 1.02104   1
   0   2 -24 11.3553 1.04021   2
   0   2 -24 9.39517 1.00684   1
   0   2  24 10.4503 1.06728   2
   0   2 -24 9.28268 1.00394   2
   0   2  24 7.11015 1.01417   3
   0  -2  24 7.95645 2.45643  24
   0  -2  24 10.8438 2.32697  23
   0  -2 -24 10.7186 1.74371  24
   0   2  24 9.43065 2.50364  23
   0  -2 -24 8.62249 2.32857  19
   0   2 -24 8.99407 2.18671  19
   0  -2  24 12.4181 2.37464   7
   0   2  24 7.71778 2.19167   9
   0   2  24 11.1860 1.59501   7
   0   2 -24 8.87234 0.96568  17
   0   2  24 7.68624 0.98062  17
   0  -2  24 11.4461 2.55840  15
   0   2  24 8.93516 2.42921  14
   0   2 -24 10.5771 2.07948  13
   0  -2  24 10.0710 2.30241  14
   0  -2 -24 8.44714 2.32065  13
   0   2  24 7.60345 2.14729   6
   0   2 -24 8.01759 0.98390   3
   0   2  24 11.3638 1.61010   5
   0   2 -24 6.98704 1.47504   5
   0   2 -24 9.86062 1.22105   6
   0   2  25 246.640 10.4909   1
   0   2 -25 234.344 10.4376   2
   0   2  25 236.281 10.4865   2
   0   2 -25 227.703 10.4460   2
   0   2  25 257.889 10.5213   2
   0  -2  25 241.196 11.9295  23
   0  -2 -25 266.091 11.1257  24
   0   2  25 242.339 12.2549  23
   0   2 -25 237.019 11.8776  19
   0  -2 -25 285.435 12.5565  19
   0   2  25 252.635 11.0778   7
   0  -2  25 232.674 11.7830   7
   0   2  25 251.145 10.4846  17
   0   2  25 247.181 10.4971  17
   0  -2  25 233.187 12.1849  15
   0   2 -25 230.286 10.4453  17
   0   2 -25 229.760 10.4400  17
   0   2  25 266.863 12.2212  14
   0  -2 -25 275.307 12.1994  13
   0   2 -25 258.775 12.0270  13
   0  -2  25 222.367 11.9557  14
   0   2 -25 227.252 10.6616   6
   0   2  25 253.918 10.9776   5
   0   2 -25 249.875 11.1204   5
   0   2  25 239.552 11.8608   6
   0   2  25 242.479 10.4837   3
   0   2  26 529.879 21.7198   2
   0   2  26 502.834 21.7066   2
   0  -2 -26 573.815 22.4354  24
   0   2  26 555.484 23.8509  23
   0  -2  26 544.160 23.4160  23
   0  -2 -26 563.171 23.7381  19
   0   2 -26 535.113 23.3137  19
   0   2  26 522.621 22.3679   7
   0  -2  26 534.124 23.2217   7
   0   2 -26 462.371 21.6429  17
   0  -2  26 548.838 23.7055  15
   0   2  26 502.125 21.6991  17
   0   2 -26 489.279 21.6490  17
   0   2  26 520.972 21.6947  17
   0  -2  26 529.244 23.5399  14
   0   2 -26 527.288 23.3264  13
   0   2  26 544.136 23.5845  14
   0  -2 -26 530.148 23.4260  13
   0   2 -26 511.896 21.9850   6
   0   2  26 555.415 23.2987   6
   0   2 -26 534.220 22.4142   5
   0   2  26 534.468 22.2500   5
   0  -2  27 675.252 29.0901  23
   0   2  27 625.116 29.3401  23
   0  -2 -27 651.082 29.2604  19
   0   2 -27 644.448 28.9533  19
   0  -2  27 670.854 28.8379   7
   0   2  27 635.049 27.9724   7
   0  -2  27 660.575 29.2773  15
   0  -2 -27 642.864 29.0105  13
   0  -2  27 674.969 29.2823  14
   0   2  27 600.112 29.0843  14
   0   2 -27 671.161 29.0136  13
   0   2 -27 614.109 27.5782   6
   0   2  27 657.815 27.8488   5
   0   2  27 644.370 28.8386   6
   0   2 -27 642.844 27.9898   5
   0  -2  28 371.793 18.0323  23
   0   2  28 383.683 18.4785  23
   0  -2 -28 388.888 18.3584  19
   0   2 -28 364.760 17.9310  19
   0  -2  28 389.673 17.8667   7
   0   2  28 373.683 17.0118   7
   0   2 -28 377.228 18.3174   8
   0  -2  28 384.866 18.3611  15
   0  -2  28 396.551 18.3332  14
   0  -2 -28 400.366 18.1461  13
   0   2  28 391.271 18.2709  14
   0   2 -28 382.428 18.0194  13
   0   2 -28 381.226 16.9715   5
   0   2  28 389.813 17.9054   6
   0   2  28 389.669 16.8460   5
   0   2 -28 366.324 16.5733   6
   0  -2  29 17.4222 3.12981  23
   0   2  29 15.2957 3.24975  23
   0  -2  29 16.4612 1.80359  21
   0   2 -29 18.0869 3.02330  19
   0  -2 -29 15.7182 3.08445  19
   0   2  29 15.7880 2.06279   7
   0   2 -29 10.5468 3.13993   8
   0  -2  29 15.5101 2.91214   7
   0  -2  29 15.3571 3.19014  15
   0   2  29 18.7756 3.25507  14
   0  -2  29 14.6664 3.15921  14
   0  -2 -29 15.8992 3.15848  13
   0   2 -29 13.4097 2.73443  13
   0   2  29 14.6279 1.91484   5
   0   2 -29 16.7789 1.99865   5
   0   2  29 18.8995 2.96922   6
   0   2  30 49.7250 4.35152   6
   0   2 -30 59.4927 3.52609   5
   0   2  30 53.3125 3.32849   5
   0   2  30 43.7966 4.80565  23
   0  -2  30 57.5248 4.66497  23
   0  -2 -30 58.6755 5.05251  19
   0   2 -30 61.7170 4.62428  19
   0  -2  30 58.4346 3.23142  21
   0   2 -30 48.5613 4.74382   8
   0   2  30 49.9022 3.45525   7
   0  -2  30 53.1438 4.39921   7
   0  -2  30 55.8160 4.85444  15
   0   2  30 54.9120 4.74502  14
   0   2 -30 60.6898 4.59365  13
   0  -2 -30 62.2102 4.87342  13
   0  -2  30 62.3344 4.98567  14
   0   2  30 60.5700 5.44489  10
   0   2  31 131.380 6.31618   5
   0   2 -31 134.323 6.50708   5
   0   2  31 113.923 7.30796   6
   0  -2  31 133.890 7.80625  23
   0   2  31 128.347 8.16236  23
   0  -2  31 122.735 6.14754  21
   0  -2 -31 124.236 7.97968  19
   0   2 -31 130.907 7.73922  19
   0   2  31 126.610 6.47286   7
   0   2 -31 128.233 8.06027   8
   0  -2  31 122.769 7.30753   7
   0  -2  31 136.436 8.12522  15
   0  -2 -31 137.014 7.84317  13
   0  -2  31 131.208 7.97853  14
   0   2  31 132.805 7.90724  14
   0   2 -31 134.457 7.77364  13
   0   2  31 122.821 8.32587  10
   0   2  32 162.205 8.64242  23
   0  -2  32 130.650 7.90613  23
   0  -2  32 123.656 6.21869  21
   0  -2 -32 139.960 8.21670  19
   0   2 -32 130.355 7.82032  19
   0   2  32 122.952 6.56069   7
   0   2 -32 134.870 8.12833   8
   0  -2  32 144.937 7.63746   7
   0  -2  32 130.817 8.12761  15
   0  -2  32 122.927 8.00191  14
   0  -2 -32 130.126 7.92259  13
   0   2  32 127.761 7.95844  14
   0   2 -32 129.783 7.86456  13
   0   2  32 118.568 7.37496   6
   0   2 -32 133.690 6.55025   5
   0  -2  33 17.4955 3.61700  23
   0   2  33 15.6697 3.75649  23
   0  -2 -33 20.0777 3.86150  19
   0  -2  33 18.2124 2.03721  21
   0   2 -33 21.4356 3.51413  19
   0   2  33 13.9561 2.23734   7
   0   2 -33 13.0214 3.64070   8
   0  -2  33 20.1448 3.20269   7
   0  -2  33 27.1660 3.98355   9
   0  -2  33 25.7696 4.07234  15
   0  -2 -33 25.1055 3.81688  13
   0   2 -33 11.6298 3.31200  13
   0  -2  33 29.8220 4.02402  14
   0   2  33 16.7595 3.58832  14
   0   2  33 11.9300 3.08509   6
   0   2 -33 8.85739 2.07313   5
   0   2  34 935.562 42.8954  23
   0  -2  34 949.124 42.5171  23
   0  -2 -34 952.562 42.7721  19
   0   2 -34 987.286 42.4691  19
   0  -2  34 900.982 40.6582  21
   0  -2  34 962.125 41.9247   7
   0  -2  34 943.612 42.7346   9
   0   2 -34 991.625 42.8726   8
   0   2  34 927.618 41.0155   7
   0  -2  34 949.640 42.6414  15
   0  -2 -34 942.398 42.5008  13
   0   2  34 1029.29 42.8540  14
   0   2 -34 911.352 42.2429  13
   0  -2  34 1027.80 42.9458  14
   0   2  34 966.278 42.0274   6
   0   2 -34 963.536 40.9157   5
   0  -2  35 26.0940 4.14595  23
   0   2  35 27.9363 4.51705  23
   0  -2  35 29.9713 2.46318  21
   0  -2 -35 32.5170 4.56628  19
   0   2 -35 33.3522 4.23373  19
   0  -2  35 34.8800 4.63245   9
   0   2 -35 26.2820 4.21026   8
   0   2  35 22.4143 2.73761   7
   0  -2  35 35.2067 3.83326   7
   0  -2  35 32.3394 4.44072  15
   0   2  35 33.5566 4.65251  14
   0  -2  35 39.0114 4.46777  14
   0  -2 -35 45.9205 4.66517  13
   0   2 -35 23.8009 3.86907  13
   0   2 -35 16.2562 2.44361   5
   0   2  35 27.4486 3.87598   6
   0  -2 -36 563.887 25.9675  19
   0  -2  36 499.345 23.6013  21
   0   2 -36 565.749 25.5781  19
   0   2  36 544.752 26.0674  23
   0  -2  36 572.716 24.9818   7
   0   2  36 551.976 23.9611   7
   0  -2  36 531.498 25.8456   9
   0   2  36 570.786 25.0813   6
   0   2 -36 521.604 25.7829   8
   0   2  36 557.720 25.8449  14
   0   2 -36 519.497 25.3295  13
   0  -2  36 584.744 26.0534  14
   0  -2 -36 552.769 25.6723  13
   0   2 -36 558.157 23.8506   5
   0   2 -37 10.0528 1.97533   5
   0   2  37 12.9630 3.02828   6
   0  -2 -37 13.5413 3.66431  19
   0   2 -37 11.0022 3.34272  19
   0   2  37 13.3481 3.75839  23
   0   2  37 13.5355 2.18897   7
   0  -2  37 18.5749 3.23588   7
   0   2 -37 12.7396 3.86959   8
   0  -2  37 19.2508 3.74801   9
   0   2  37 10.1304 3.67076  14
   0  -2 -37 18.7832 3.75820  13
   0   2 -37 15.3271 3.49047  13
   0  -2  37 15.7502 3.98291  14
   0  -2 -37 13.8878 2.00211  12
   0   2 -38 4.04063 1.63563   5
   0   2  38 10.5022 3.12965   6
   0   2 -38 5.68097 3.03488  19
   0  -2 -38 5.67360 3.31826  19
   0   2  38 6.42918 3.61072  23
   0  -2  38 6.62189 2.82425   7
   0   2  38 2.07609 1.88955   7
   0   2 -38 4.81908 3.28074   8
   0  -2  38 7.34518 3.59769   9
   0  -2  38 5.13173 3.45586  14
   0   2  38 3.77390 3.29796  14
   0   2 -38 2.57051 3.26815  13
   0  -2 -38 5.93510 3.46890  13
   0  -2 -38 4.15226 1.62031  12
   0   2 -39 11.0272 1.88504   5
   0   2  39 6.77576 3.00616   6
   0  -2 -39 8.51391 3.77480  19
   0   2 -39 12.0692 3.46594  19
   0   2  39 8.01076 4.23286  23
   0   2  39 7.90152 2.03916   7
   0  -2  39 11.9475 3.08568   7
   0   2 -39 7.23070 3.68096   8
   0  -2  39 11.1395 3.66123   9
   0  -2  39 7.06451 3.75007  14
   0  -2 -39 8.16024 3.63039  13
   0   2  39 9.52164 3.66196  14
   0   2 -39 7.93460 3.55498  13
   0  -2 -39 7.20251 1.73422  12
   0   2 -40 225.785 10.1341   5
   0  -2 -40 228.874 12.7125  19
   0   2 -40 221.947 12.2801  19
   0   2  40 214.080 12.7518  23
   0   2 -40 215.965 12.6225   8
   0   2  40 220.683 10.2766   7
   0   2  40 211.436 11.4336   6
   0  -2  40 219.421 12.5125   9
   0  -2  40 209.144 11.3700   7
   0  -2 -40 224.836 12.4037  13
   0  -2  40 199.743 12.3371  14
   0   2  40 205.619 12.3113  14
   0   2 -40 215.005 12.0559  13
   0  -2 -40 222.073 10.0859  12
   0  -2  41 39.8519 4.05236   7
   0   2  41 18.2700 3.67537   6
   0  -2  41 35.9051 4.95821   9
   0   2  41 25.3298 2.64006   7
   0   2 -41 27.7224 4.81234   8
   0   2 -41 19.8428 4.44088  19
   0  -2 -41 30.3885 5.08511  19
   0  -2 -41 30.2218 4.76238  13
   0  -2  41 26.2239 5.00608  14
   0   2  41 27.4361 4.90686  14
   0   2 -41 35.9824 4.78108  13
   0   2  41 18.5005 4.71120  23
   0   2  42 469.962 21.3542   6
   0  -2  42 453.936 22.5596   9
   0  -2  42 427.911 21.0713   7
   0   2  42 447.195 19.9420   7
   0   2 -42 472.676 22.7611   8
   0  -2 -42 461.377 22.7146  19
   0   2 -42 438.406 22.0747  19
   0  -2 -42 466.210 22.4074  13
   0   2 -42 440.716 22.0328  13
   0   2  42 457.103 22.5407  14
   0  -2  42 462.413 22.6278  14
   0   2  42 444.213 22.6936  23
   0   2  43 19.3445 3.68632   6
   0  -2  43 32.8290 5.23880   9
   0   2  43 26.8044 2.53601   7
   0   2 -43 30.7946 4.95612   8
   0  -2  43 22.1493 3.57962   7
   0   2 -43 27.8770 4.72382  19
   0  -2 -43 27.0853 5.05647  19
   0   2  43 32.2076 5.04456  14
   0  -2 -43 24.6454 4.75174  13
   0  -2  43 26.1112 4.94272  14
   0   2 -43 30.3199 4.57565  13
   0   2  43 23.2027 4.97680  23
   0  -2  44 67.3596 6.69172   9
   0  -2  44 67.7915 5.48272   7
   0   2  44 72.5983 5.63413   6
   0   2 -44 87.4723 7.23098   8
   0   2 -44 62.5942 6.18154  19
   0  -2 -44 70.3348 6.74661  19
   0  -2  44 64.7798 6.68097  14
   0  -2 -44 71.6552 6.65799  13
   0   2 -44 82.0519 6.49357  13
   0   2  44 75.6566 6.82236  14
   0   2  44 70.4292 7.01056  23
   0  -2  45 16.6186 3.46648   7
   0   2  45 23.6003 3.81050   6
   0   2 -45 21.7755 4.75804   8
   0  -2  45 18.3144 4.57078   9
   0  -2 -45 23.1622 4.83425  19
   0   2 -45 20.0921 4.40922  19
   0   2  45 23.3597 4.87116  14
   0  -2 -45 17.7363 4.62083  13
   0   2 -45 20.7555 4.54964  13
   0  -2  45 25.4496 5.02540  14
   0   2  45 11.1170 4.52313  23
   0   2 -46 145.718 9.84738   8
   0   2  46 126.242 8.05138   6
   0  -2  46 130.527 8.05666   7
   0  -2  46 139.459 9.76804   9
   0   2 -46 144.670 9.49181  19
   0  -2 -46 155.848 10.0055  19
   0   2  46 128.173 9.47099  14
   0  -2  46 126.685 9.52414  14
   0   2 -46 142.467 9.32583  13
   0  -2 -46 148.796 9.62503  13
   0   2  46 121.911 9.57370  23
   0  -2  47 7.62882 4.55042  14
   0   2 -47-0.46227 4.01693  13
   0  -2 -47 4.52384 4.56312  13
   0   2  47 2.12137 4.10610  14
   0   2 -47-1.43753 3.95188  19
   0  -2 -47 2.76055 4.55298  19
   0  -2  47 4.38966 4.63850   9
   0   2  47-0.59780 3.09561   6
   0  -2  47 7.02788 3.16658   7
   0   2 -47 0.55655 4.22522   8
   0  -2 -48 21.5834 5.17517  13
   0   2 -48 19.3631 4.77958  13
   0  -2  48 17.1686 5.07016  14
   0   2  48 22.7958 5.00531  14
   0  -2 -48 25.3436 5.11828  19
   0   2 -48 17.6397 4.51606  19
   0  -2  48 15.3655 3.40207   7
   0   2  48 17.2070 3.54010   6
   0  -2  48 15.6880 4.96668   9
   0   2 -48 16.4940 5.03991   8
   0   2  48 23.7648 5.46776   9
   0  -2 -49 32.5334 5.60686  13
   0  -2  49 29.9813 5.81114  14
   0   2 -49 23.6495 4.85302  13
   0   2  49 25.3741 5.54653  14
   0  -2 -49 26.4595 5.39994  19
   0   2 -49 16.4703 5.13783  19
   0  -2  49 28.7265 3.94131   7
   0   2  49 20.6663 5.67582   9
   0   2  49 17.5785 3.94727   6
   0   2 -49 29.0422 5.69490   8
   0  -2  49 37.2149 5.83078   9
   0  -2  50 331.839 18.8680  14
   0   2  50 369.318 19.0940  14
   0   2 -50 364.870 18.4785  13
   0  -2 -50 343.699 18.6032  13
   0   2 -50 371.755 18.5575  19
   0  -2 -50 325.197 18.8082  19
   0  -2  50 360.638 19.0707   9
   0   2 -50 365.429 19.2459   8
   0   2  50 328.826 16.8161   6
   0   2  50 333.005 19.1574   9
   0   2  51 7.48154 4.80161  14
   0   2 -51 14.9957 5.03936  13
   0  -2  51 15.8882 5.33634  14
   0  -2 -51 20.1509 5.13053  13
   0   2 -51 19.7071 5.15118  19
   0  -2 -51 11.3638 5.38460  19
   0   2  51 8.79828 3.53029   6
   0   2 -51 18.0944 5.78455   8
   0  -2  51 17.8567 5.08551   9
   0   2  51 14.5049 5.93081   9
   0  -2 -52 20.4975 5.34512  13
   0   2  52 25.6614 5.72625  14
   0  -2  52 14.3819 5.24968  14
   0   2 -52 12.2099 4.82417  13
   0   2 -52 17.3750 5.08445  19
   0  -2 -52 4.85817 4.92480  19
   0  -2  52 17.5595 5.24346   9
   0   2 -52 20.8739 5.87783   8
   0   2  52 16.7190 5.20949   9
   0  -2  53 16.3486 5.45549  14
   0  -2 -53 15.7627 5.37449  13
   0   2 -53 13.4025 4.86545  13
   0   2  53 5.34657 5.08111  14
   0   2 -53 16.0568 5.20950  19
   0  -2 -53 27.7746 6.08710  19
   0   2 -53 20.5841 5.65752   8
   0   2  53 14.9897 5.92867   9
   0  -2  53 11.0772 5.30208   9
   0   2  54 16.8873 5.23758  14
   0  -2 -54 20.5177 5.79165  13
   0   2 -54 30.8654 5.42784  13
   0  -2  54 9.83575 5.61450  14
   0  -2 -54 14.4149 5.43816  19
   0   2 -54 20.0908 5.41432  19
   0   2 -54 14.5433 5.56892   8
   0   2  54 17.8731 5.73770   9
   0  -2  54 22.4928 6.10452   9
   0  -2  55 31.1695 5.98446  14
   0  -2 -55 31.1661 6.02709  13
   0   2  55 24.9459 6.13292  14
   0   2 -55 40.8169 6.14176  13
   0  -2 -55 46.4036 6.66200  19
   0   2 -55 26.8616 5.55610  19
   0   2 -55 32.7023 6.35557   8
   0  -2  55 29.7368 6.38414   9
   0   2  55 24.8687 6.34831   9
   0  -2 -56 185.016 12.1333  13
   0  -2  56 164.086 12.1442  14
   0   2  56 163.448 12.1199  14
   0   2 -56 185.355 11.7971  13
   0   2 -56 185.843 11.9078  19
   0  -2 -56 182.465 12.3863  19
   0   2 -56 184.258 12.6375   8
   0  -2  56 185.105 12.5141   9
   0   2  56 165.492 12.2572   9
   0  -2  57 44.4215 7.15004  14
   0  -2 -57 33.6046 6.26993  13
   0   2  57 38.0678 6.64463  14
   0   2 -57 44.2466 6.60517  13
   0   2 -57 41.4578 6.50285  19
   0  -2 -57 40.2604 6.73643  19
   0  -2  57 35.5972 6.84025   9
   0   2  57 38.4227 7.01735   9
   0   2 -57 48.5533 7.34554   8
   0   2 -58 87.9652 8.31463  19
   0  -2 -58 98.9968 9.08001  19
   0  -2  58 106.840 9.21349  14
   0   2 -58 85.4477 8.26668  13
   0   2  58 112.699 9.27393  14
   0  -2 -58 86.0650 8.48085  13
   0  -2 -58 85.7271 8.02293   4
   0   2  58 97.6363 9.41127   9
   0  -2  58 91.3897 9.10217   9
   0   2 -58 78.7628 8.88512   8
   0   2 -59 51.6075 6.77630  19
   0  -2 -59 37.6042 6.93207  19
   0  -2  59 44.4685 6.73111  14
   0  -2 -59 39.4143 6.81233  13
   0   2 -59 45.8644 6.53149  13
   0   2  59 61.2499 7.51686  14
   0  -2 -59 45.1032 6.47011   4
   0   2 -59 44.6854 7.28904   8
   0   2  59 33.3852 7.37522   9
   0  -2 -59 56.5998 7.18993   8
   0  -2  59 42.0830 7.44862   9
   0  -2 -60 8.62537 5.59082  19
   0   2 -60 5.69724 5.24898  19
   0  -2 -60 3.59835 5.11584  13
   0   2  60 1.26237 5.38354  14
   0  -2  60 7.76939 5.50003  14
   0   2 -60 10.9726 5.02072  13
   0  -2 -60 8.40408 5.23467   4
   0  -2 -60-4.01901 5.66702   8
   0   2 -60 12.7369 5.82902   8
   0   2  60 11.8867 6.07944   9
   0  -2  60 2.64262 5.67875   9
   0  -2 -61 0.66547 5.62431  19
   0   2 -61-1.70928 5.20727  19
   0  -2  61 5.82510 5.57939  14
   0   2 -61 5.48342 5.19813  13
   0  -2 -61 1.20123 5.39377  13
   0   2  61 3.17073 5.25045  14
   0  -2 -61-5.77229 5.19294   4
   0   2  61 4.21485 6.12557   9
   0  -2  61-2.64705 5.77057   9
   0   2 -61 1.34601 5.66501   8
   0  -2 -61 4.70764 5.86438   8
   0  -2 -62 8.00123 5.57536  19
   0   2 -62 5.69755 5.28766  19
   0  -2 -62 9.00413 5.47598  13
   0   2  62 11.4385 5.87574  14
   0   2 -62 5.48408 5.17464  13
   0  -2  62 4.53553 5.48490  14
   0  -2 -62 3.13895 5.07894   4
   0   2 -62 5.88685 5.69054   4
   0   2 -62 8.76026 5.81724   8
   0  -2 -62 9.42753 5.96838   8
   0  -2  62 12.5900 6.14677   9
   0   2  62 9.09059 6.12859   9
   0   2 -63 2.84170 5.16123  19
   0  -2  63 7.28337 6.13668   9
   0   2  63 3.78949 5.51014  14
   0   2 -63 11.4891 5.51150  13
   0  -2 -63 1.79646 5.32252  13
   0  -2 -63 0.51967 4.83383   4
   0   3   0-1.06283 1.19601   6
   0  -3   0-0.13330 1.26789   1
   0   3   0 0.41620 1.21081   3
   0  -3   0 0.59917 1.28321   3
   0   3   0 1.61434 1.37839   1
   0   3   0 0.88298 1.01660  25
   0   3   0 0.50776 0.95700  24
   0  -3   0-0.07405 0.86911  22
   0   3   0 0.50312 0.51474  23
   0  -3   0 0.81510 0.76098  20
   0   3   0 1.03105 0.56398  19
   0  -3   0 0.52781 1.30980  18
   0   3   0 0.70143 0.77470  20
   0   3   0 0.93092 0.87520  22
   0  -3   0 0.85572 0.56823  19
   0   3   0 0.36870 0.50551   8
   0   3   0-0.23307 0.91945  16
   0  -3   0 0.05913 0.74725  15
   0   3   0 1.75327 0.95446  13
   0   3   0 1.04131 0.86071  15
   0   3   0 1.52631 1.22471  10
   0   3   0-0.06983 0.90597  11
   0  -3   0-0.11584 1.18307  12
   0   3   1 126.677 6.52040   6
   0   3   1 147.163 5.78864   4
   0  -3  -1 132.267 6.60087   1
   0  -3   1 119.282 6.51135   1
   0   3  -1 139.279 6.45809   3
   0   3   1 135.382 6.45193   3
   0   3   1 143.814 6.58600   1
   0  -3  -1 111.759 6.40540   3
   0   3  -1 141.921 6.59875   1
   0  -3   1 113.880 6.45476   3
   0  -3  -1 136.633 6.17082  22
   0   3   1 138.775 6.18378  24
   0   3  -1 145.954 6.39570  25
   0   3   1 126.944 5.93437  23
   0   3  -1 126.012 6.24873  24
   0   3   1 134.603 6.28046  25
   0  -3   1 118.375 6.19709  22
   0   3  -1 127.310 5.81991  23
   0   3  -1 124.289 6.14549  22
   0  -3   1 133.042 5.89578  19
   0  -3   1 144.496 6.70932  18
   0   3   1 139.157 5.97769  19
   0  -3  -1 136.554 6.10436  20
   0  -3  -1 126.871 6.53445  18
   0   3  -1 127.186 6.03858  20
   0   3   1 138.888 6.08210  22
   0   3   1 131.713 6.17468  20
   0  -3  -1 139.822 5.99985  19
   0  -3   1 126.372 5.95180  20
   0   3  -1 136.010 5.88409  19
   0   3   1 142.519 5.90927   8
   0   3  -1 126.093 5.87510   8
   0  -3  -1 130.575 5.92587   8
   0   3  -1 119.321 6.11066  15
   0  -3   1 127.971 6.14505  15
   0   3  -1 133.538 6.22491  16
   0   3   1 138.767 6.25742  16
   0  -3  -1 137.868 6.04802  15
   0   3   1 148.592 6.28626  13
   0   3   1 147.997 6.04447  15
   0   3  -1 127.954 6.19497  11
   0   3   1 124.270 6.42104  10
   0  -3   1 123.097 6.49267  12
   0   3  -1 128.211 6.40679  10
   0   3   1 142.425 6.17469  11
   0  -3  -1 138.745 6.53532  12
   0   3   2 1.02448 1.17951   6
   0  -3  -2-0.11972 1.13608   3
   0   3   2 2.06963 1.33588   1
   0   3  -2 10.8706 1.68449   1
   0  -3   2 7.79361 1.32598   3
   0  -3   2 1.19645 1.39899   1
   0   3  -2 1.66270 1.27766   3
   0  -3  -2 8.28535 1.55564   1
   0   3  -2 0.82785 1.01184  22
   0  -3  -2 1.06792 0.79517  22
   0  -3   2 1.31530 0.96578  22
   0   3   2 1.37030 0.87947  24
   0   3   2 0.96128 0.92547  25
   0   3  -2 1.05860 1.17431  25
   0   3  -2 0.93661 1.09978  24
   0   3   2 1.32496 0.70235  23
   0  -3  -2 0.74085 1.24430  18
   0   3  -2 1.53972 0.69495  20
   0  -3   2 1.08025 0.60158  20
   0   3   2 0.10193 0.72856  22
   0  -3   2 0.28103 1.44753  18
   0   3  -2 1.49015 0.48575  19
   0   3   2 1.67112 0.73808  19
   0  -3  -2 1.15997 0.90291  20
   0   3   2 1.03899 0.98691  20
   0  -3  -2 0.90911 0.68592  19
   0  -3   2-0.41930 1.34277   7
   0  -3  -2 1.84214 0.60006   8
   0   3  -2 4.06697 1.48571   7
   0   3  -2 0.56741 0.53110   8
   0   3   2 0.72275 0.55396   8
   0  -3  -2 0.54236 0.61939  15
   0  -3   2 1.45361 0.92318  15
   0   3  -2 1.98031 0.93664  16
   0   3   2 1.11183 0.97138  16
   0  -3  -2 1.33213 1.01491  16
   0   3  -2 1.45798 0.99722  15
   0   3   2 0.58879 0.66542  15
   0   3  -2-0.07303 0.79521  14
   0   3   2 1.35773 0.96742  13
   0   3  -2 0.73796 1.09826  10
   0  -3   2 0.73393 1.23618  12
   0   3  -2 2.31563 1.25197  12
   0   3   2-0.11538 1.17919  10
   0  -3  -2 1.32466 1.16203  12
   0   3  -2 0.83419 0.95585  11
   0   3   3 35.0418 2.58242   6
   0   3  -3 39.5064 2.51262   3
   0   3  -3 37.2914 2.55250   1
   0  -3  -3 31.8278 2.51527   3
   0  -3  -3 43.0796 2.71565   1
   0   3  -3 41.6086 2.47428  24
   0  -3   3 37.5042 2.42359  22
   0   3   3 34.9650 2.04125  23
   0   3  -3 38.0116 2.35013  22
   0  -3  -3 32.6728 2.29806  25
   0   3   3 35.3370 2.03006  24
   0  -3  -3 32.5372 2.00158  22
   0   3  -3 39.7092 2.46560  25
   0   3   3 37.6936 2.26842  25
   0   3  -3 37.6683 1.94206  20
   0  -3   3 46.6164 2.88223  18
   0  -3  -3 40.3931 2.55709  18
   0   3   3 37.8259 2.06638  19
   0   3  -3 37.1560 1.77970  19
   0  -3  -3 37.2557 2.26789  20
   0   3  -3 49.6138 2.85069  18
   0   3   3 33.3128 2.43932  18
   0  -3  -3 34.8645 2.05169  19
   0  -3   3 38.0903 1.86261  20
   0   3  -3 42.8763 2.86141   7
   0  -3   3 35.3276 2.76863   7
   0   3   3 35.5135 1.89904   8
   0  -3  -3 35.9011 1.92848   8
   0   3  -3 38.7407 2.31113  15
   0  -3   3 30.3609 2.19531  15
   0  -3  -3 35.0877 2.32153  16
   0   3  -3 41.7416 2.32818  16
   0  -3   3 36.9797 2.58613  12
   0   3   3 31.6129 2.20817  13
   0   3   3 28.4316 1.83086  15
   0   3  -3 38.9026 2.20013  14
   0   3  -3 39.3721 2.29816  11
   0   3  -3 38.3397 2.48307  12
   0  -3  -3 37.0632 2.46634  12
   0   3   3 36.2228 2.57672  10
   0   3  -3 34.2165 2.36572   9
   0   3   4 190.588 8.43032   6
   0   3  -4 178.870 8.13743   3
   0  -3  -4 184.959 8.38772   1
   0  -3  -4 188.056 8.29216   3
   0   3  -4 169.888 8.20194   1
   0   3   4 170.291 7.82422  23
   0  -3   4 146.948 8.11816  25
   0   3  -4 158.564 7.99418  22
   0   3   4 195.980 7.93883  25
   0   3   4 178.885 7.68473  24
   0   3  -4 161.019 8.06266  25
   0   3  -4 166.818 8.05426  24
   0  -3  -4 158.736 7.93834  25
   0  -3  -4 168.555 7.72453  22
   0  -3   4 193.010 8.57577  18
   0   3   4 180.757 7.82857  19
   0  -3  -4 185.933 7.86445  19
   0  -3  -4 162.325 8.16529  18
   0  -3  -4 171.005 7.99137  20
   0   3  -4 173.524 7.52058  19
   0   3   4 161.958 8.03979  18
   0   3  -4 164.341 7.60774  20
   0   3  -4 195.492 8.42640  18
   0  -3  -4 182.508 7.71824   8
   0   3   4 146.519 8.05723   7
   0   3  -4 162.859 8.26690   7
   0   3   4 196.164 7.71951   8
   0  -3   4 179.276 8.47137   7
   0  -3  -4 175.607 8.07532  16
   0  -3   4 166.163 7.99950  15
   0   3  -4 178.236 7.96968  16
   0   3  -4 172.547 7.98728  15
   0   3  -4 172.919 7.92338  14
   0   3   4 178.877 7.99606  13
   0   3   4 163.653 7.48745  15
   0  -3   4 192.978 8.36975  12
   0  -3  -4 196.416 8.19826  12
   0   3   4 178.967 7.99976  12
   0   3  -4 157.099 7.95348  11
   0   3   4 195.895 8.40127  10
   0   3  -4 197.823 8.22172  12
   0   3  -4 150.261 7.97677   9
   0   3   5 582.899 25.2224   6
   0   3  -5 600.485 24.9880   3
   0  -3  -5 567.252 25.0217   3
   0   3  -5 575.856 25.0305   1
   0  -3  -5 588.804 25.1619   1
   0   3  -5 565.284 24.8847  22
   0  -3   5 559.598 25.1176  25
   0  -3  -5 502.770 24.6756  25
   0  -3  -5 594.079 24.7001  23
   0   3   5 517.071 24.4268  24
   0   3  -5 619.484 25.0169  25
   0   3  -5 567.422 24.3408  23
   0   3   5 541.181 24.6984  23
   0   3   5 582.631 24.6723  25
   0   3   5 576.379 24.8715  18
   0  -3  -5 590.044 24.5547  22
   0   3  -5 554.527 24.4434  20
   0  -3  -5 589.482 25.0150  18
   0  -3   5 544.676 25.2338  18
   0   3   5 574.222 24.6869  19
   0  -3  -5 579.957 24.8729  20
   0   3  -5 569.802 25.1252  18
   0  -3  -5 586.635 24.7297  19
   0  -3  -5 575.637 24.5843   8
   0   3  -5 551.035 25.1021   7
   0  -3   5 543.861 25.2813   7
   0   3   5 493.506 24.8434   7
   0   3   5 574.124 24.5552   8
   0  -3  -5 570.954 24.9042  16
   0   3  -5 618.562 24.8990  15
   0   3  -5 584.741 24.8078  16
   0   3   5 606.501 24.8512  13
   0  -3   5 572.249 25.1285  12
   0   3  -5 593.118 24.8051  14
   0   3  -5 577.822 24.8130  11
   0   3   5 609.129 25.1679  10
   0   3  -5 610.884 25.0220  12
   0  -3  -5 614.265 24.9729  12
   0   3  -5 616.429 24.9033   9
   0   3   5 646.282 24.8630  12
   0   3   6 2959.94 128.931   6
   0   3  -6 3174.08 128.779   1
   0  -3  -6 3007.10 128.859   1
   0   3  -6 3207.36 128.686   3
   0  -3  -6 3128.76 128.778   3
   0   3   6 2798.86 128.119  24
   0  -3   6 3020.55 128.894  25
   0   3  -6 2918.39 128.126  23
   0   3  -6 3200.55 128.743  25
   0   3   6 2984.83 128.364  25
   0  -3  -6 2999.92 128.470  23
   0  -3  -6 3375.57 128.497  25
   0   3  -6 2993.90 128.659  22
   0   3   6 3027.53 128.529  23
   0  -3  -6 2845.64 128.242  22
   0  -3  -6 3498.42 128.791  18
   0   3  -6 2975.55 128.316  21
   0   3   6 2988.31 128.468  19
   0  -3  -6 3228.47 128.544  19
   0  -3   6 3509.79 129.227  18
   0   3  -6 3101.83 128.915  18
   0   3  -6 2995.23 128.187  20
   0   3   6 2998.82 128.547  18
   0  -3  -6 2861.42 128.637  20
   0   3  -6 3020.99 128.877   7
   0  -3  -6 2945.76 128.360   8
   0  -3   6 2770.44 128.915   7
   0   3   6 3200.96 128.364   8
   0   3  -6 3064.54 128.567  16
   0  -3  -6 3066.75 128.674  16
   0   3  -6 3118.11 128.646  15
   0   3  -6 3084.46 128.551  14
   0   3   6 3045.63 128.589  13
   0  -3   6 3228.19 128.944  12
   0   3   6 3172.48 128.534  12
   0   3  -6 3297.25 128.629  11
   0   3  -6 2844.74 128.589   9
   0  -3  -6 3003.41 128.625  12
   0   3  -6 3197.10 128.763  12
   0   3   6 2889.46 128.920  10
   0   3   7 769.300 33.6505   6
   0  -3  -7 759.023 33.5181   1
   0   3   7 755.356 33.3068   3
   0   3  -7 780.046 33.3115   3
   0   3  -7 824.253 33.4685   1
   0  -3  -7 763.443 33.4322   3
   0   3   7 735.194 33.3645   1
   0   3   7 754.700 32.7422  24
   0   3  -7 752.533 32.8372  23
   0   3   7 803.356 33.3054  23
   0  -3   7 782.706 33.5323  24
   0   3  -7 763.736 33.3581  22
   0  -3  -7 816.232 33.0877  25
   0  -3  -7 776.987 33.2020  23
   0   3  -7 818.285 33.4627  25
   0   3   7 890.997 33.0755  25
   0  -3   7 753.801 33.5413  25
   0   3  -7 844.096 33.6394  18
   0  -3  -7 669.002 33.2254  18
   0  -3   7 690.227 33.6093  18
   0   3  -7 769.582 32.8702  20
   0   3   7 756.839 33.1944  18
   0   3  -7 738.136 32.9135  21
   0   3   7 814.669 33.2238  19
   0  -3  -7 826.473 33.2854  19
   0  -3  -7 766.439 33.3687  20
   0  -3   7 742.679 33.7794   7
   0   3   7 764.268 33.0633   8
   0  -3  -7 771.510 33.0794   8
   0   3  -7 673.165 33.4401   7
   0   3  -7 774.508 33.2566  16
   0   3  -7 773.489 33.3451  15
   0  -3   7 738.515 33.5306  12
   0   3   7 809.542 33.2988  13
   0   3  -7 765.034 33.2388  14
   0  -3  -7 793.317 33.3024  12
   0   3   7 777.335 33.6272  10
   0  -3  -7 858.172 33.5132  10
   0   3  -7 766.651 33.2793  11
   0   3   7 811.192 33.2049  12
   0   3  -7 690.710 33.2290   9
   0   3  -7 831.663 33.4680  12
   0   3   8 1950.40 82.9550   6
   0  -3   8 1883.38 82.6609   3
   0  -3  -8 1574.78 82.6061   1
   0   3  -8 1940.03 82.6420   1
   0   3   8 1923.10 82.6611   1
   0  -3  -8 1820.21 82.6119   3
   0   3   8 2112.09 82.6307   3
   0   3  -8 1978.01 82.5875   3
   0   3  -8 1879.83 82.7010  22
   0   3   8 2209.67 82.2621  25
   0  -3  -8 2055.84 82.3096  25
   0   3  -8 1883.96 82.1510  23
   0  -3  -8 1857.68 82.4824  23
   0   3  -8 2044.05 82.7339  25
   0  -3   8 2038.97 82.8747  24
   0  -3   8 1950.33 82.8732  25
   0   3   8 1913.95 82.5917  23
   0  -3  -8 1974.71 82.5239  18
   0   3  -8 1990.68 82.8448  18
   0   3  -8 1840.68 82.1146  21
   0  -3  -8 1856.07 82.6469  20
   0  -3  -8 2053.08 82.5924  19
   0   3   8 1916.97 82.4884  19
   0   3   8 2064.58 82.4460  18
   0   3  -8 1988.52 82.5891   9
   0  -3  -8 1930.45 82.3838   8
   0   3  -8 1906.36 82.7999   7
   0   3   8 1882.42 82.3610   8
   0   3  -8 1988.87 82.5510  16
   0   3  -8 1938.47 82.6473  15
   0   3  -8 1931.61 82.5296  14
   0   3   8 1995.30 82.5692  13
   0   3   8 1839.94 82.3698  12
   0   3  -8 1929.77 82.5631  11
   0   3   8 1868.90 82.8983  10
   0  -3  -8 2138.80 82.5994  12
   0  -3  -8 1857.38 82.6878  10
   0   3  -8 1891.19 82.6739  12
   0   3   9 988.006 42.0851   6
   0   3   9 1028.16 41.5838   5
   0   3  -9 1026.65 41.7146   1
   0  -3  -9 960.407 41.7911   1
   0  -3   9 965.582 41.8241   1
   0   3   9 1071.53 41.6611   3
   0   3  -9 949.108 41.5714   3
   0   3   9 930.583 41.6318   1
   0  -3   9 945.118 41.6730   3
   0  -3  -9 910.553 41.6326   3
   0   3  -9 930.964 41.2145  23
   0  -3   9 937.515 41.8643  25
   0   3  -9 946.316 41.6831  22
   0  -3  -9 963.366 41.5692  23
   0   3   9 1051.69 41.7706  23
   0  -3   9 949.287 41.9294  24
   0   3   9 1054.86 41.2129  25
   0  -3  -9 908.461 41.2221  25
   0   3  -9 1018.51 41.9101  18
   0   3  -9 940.431 41.0642  21
   0  -3  -9 960.607 41.6300  19
   0  -3  -9 948.939 41.7525  20
   0  -3  -9 1068.14 41.5501  18
   0   3   9 918.264 41.5237  19
   0   3  -9 975.182 41.6204   9
   0   3   9 978.125 41.4450   8
   0  -3  -9 992.926 41.4757   8
   0   3  -9 926.743 41.8338   7
   0   3   9 892.348 41.3611  18
   0   3  -9 984.975 41.5932  16
   0   3  -9 966.751 41.7128  15
   0   3  -9 957.735 41.5856  14
   0   3   9 994.665 41.6158  13
   0   3   9 998.813 41.4203  12
   0   3   9 1018.58 42.0752  10
   0  -3  -9 965.017 41.5318  12
   0   3  -9 921.614 41.5842  11
   0   3  -9 985.140 41.7499  12
   0  -3  -9 962.245 41.7695  10
   0   3  10 2055.87 81.6920   5
   0   3  10 1773.91 82.0634   6
   0   3  10 1971.00 81.7884   1
   0  -3  10 1853.50 81.7937   3
   0   3  10 1972.14 81.7186   3
   0  -3 -10 1920.37 81.9150   1
   0   3 -10 1916.58 81.6906   3
   0  -3  10 1915.32 81.9301   1
   0  -3 -10 1982.15 81.8367   3
   0   3 -10 1945.20 81.7986   1
   0   3  10 2011.82 81.9438  23
   0   3 -10 2108.54 81.9736  22
   0   3 -10 1884.83 81.4011  23
   0  -3 -10 1998.20 81.7820  23
   0  -3  10 1919.42 82.0617  25
   0  -3  10 1952.97 82.1053  24
   0   3  10 1834.60 81.2578  25
   0  -3 -10 1870.97 81.3265  25
   0  -3 -10 1860.16 81.5487  18
   0  -3 -10 1976.08 81.9784  20
   0  -3 -10 1994.83 81.8763  19
   0   3  10 1835.09 81.6973  19
   0   3 -10 1871.67 81.1287  21
   0   3 -10 1911.28 81.9941  18
   0   3 -10 1949.04 82.0285   7
   0  -3 -10 1950.58 81.6549   8
   0   3 -10 1966.58 81.7941   9
   0   3 -10 2030.55 81.9232  15
   0   3  10 1852.60 81.4651  18
   0   3 -10 1915.46 81.7528  16
   0   3  10 1850.95 81.7179  13
   0  -3 -10 1920.38 81.9060  13
   0   3 -10 1891.32 81.7376  14
   0  -3 -10 2027.76 81.6802  12
   0   3 -10 1969.27 81.8181  11
   0   3 -10 1965.46 81.8933  12
   0  -3 -10 2043.03 82.0098  10
   0   3  10 1829.37 82.1469  10
   0   3  11 25.5165 2.15059   5
   0  -3 -11 22.9640 2.20345   3
   0  -3 -11 22.6306 2.33713   1
   0  -3  11 29.1100 2.44014   1
   0   3 -11 26.2349 2.32366   1
   0   3  11 27.3937 2.36123   3
   0   3 -11 22.6684 2.13431   3
   0  -3  11 21.2180 2.17821   3
   0   3  11 19.3501 2.23328   1
   0  -3 -11 21.5905 1.57299  25
   0   3 -11 27.4675 1.91972  23
   0  -3  11 28.6826 2.76552  24
   0  -3 -11 25.1609 2.38807  23
   0   3  11 32.5043 2.54386  23
   0  -3  11 21.1929 2.41899  25
   0  -3 -11 29.4487 2.80332  20
   0   3 -11 23.4372 2.65025   7
   0   3 -11 26.4859 2.41784   9
   0  -3 -11 25.3601 2.11119   8
   0   3 -11 28.3337 2.72383  18
   0   3 -11 26.5048 2.37571  16
   0   3  11 23.8886 1.88650  18
   0  -3 -11 20.4204 2.33677  13
   0   3 -11 25.2151 2.25853  14
   0   3 -11 26.8809 2.41203  11
   0   3 -11 24.7967 2.50696  12
   0  -3 -11 26.1275 2.12095  12
   0   3  11 27.1212 2.87781  10
   0   3  12 2616.94 105.836   5
   0   3  12 2588.70 105.892   3
   0  -3  12 2473.70 106.017   1
   0  -3 -12 2534.87 106.082   1
   0  -3  12 2360.57 105.919   3
   0   3  12 2524.42 105.948   1
   0   3 -12 2592.03 105.963   1
   0   3 -12 2509.43 105.838   3
   0  -3 -12 2414.35 105.928   3
   0  -3 -12 2496.97 105.398  25
   0   3 -12 2413.55 105.672  23
   0   3  12 2502.29 106.186  23
   0  -3  12 2355.67 106.297  24
   0  -3  12 2456.95 106.275  25
   0  -3 -12 2451.77 105.987  23
   0   3  12 2263.92 105.922  19
   0  -3 -12 2512.64 106.212  20
   0   3 -12 2649.52 106.285  18
   0   3 -12 2568.10 106.217   7
   0  -3 -12 2487.16 105.940   8
   0   3  12 2531.67 105.589  18
   0  -3 -12 2518.09 106.144  13
   0   3 -12 2564.56 106.103  12
   0   3  12 2678.37 106.605  10
   0  -3 -12 2418.52 105.767  12
   0   3  13 423.183 17.7560   5
   0   3 -13 397.203 17.7343   3
   0  -3  13 383.091 17.8919   1
   0  -3 -13 417.704 17.8823   3
   0  -3 -13 396.131 17.9518   1
   0  -3  13 374.984 17.8236   3
   0   3 -13 402.848 17.8463   1
   0   3  13 405.813 17.8271   1
   0   3  13 423.573 17.7820   3
   0  -3 -13 396.262 17.9861  23
   0   3  13 390.185 18.1415  23
   0   3 -13 382.354 17.6088  23
   0  -3  13 386.122 18.2732  24
   0  -3  13 369.570 18.1536  25
   0  -3 -13 434.794 17.9616   8
   0   3  13 428.553 17.4466  18
   0  -3 -13 444.940 18.1968  13
   0  -3 -13 395.355 17.1788  15
   0  -3 -13 402.465 17.6854  12
   0   3  13 395.457 18.4665  10
   0   3  14 2601.81 107.626   5
   0  -3 -14 2632.30 107.891   1
   0  -3  14 2534.17 107.829   1
   0   3 -14 2595.14 107.640   3
   0   3  14 2385.69 107.694   1
   0   3  14 2492.74 107.631   3
   0  -3  14 2477.34 107.737   3
   0  -3 -14 2653.84 107.776   3
   0   3 -14 2636.59 107.749   1
   0  -3  14 2484.56 108.181  25
   0   3 -14 2585.45 107.609  23
   0  -3  14 2580.01 108.319  24
   0   3  14 2482.93 108.127  23
   0  -3  14 2642.56 108.371  18
   0  -3 -14 2655.53 107.911   8
   0  -3  14 2372.82 108.208   7
   0   3  14 2589.14 107.299  18
   0  -3  14 2576.34 108.249  15
   0  -3 -14 2371.06 107.133  15
   0  -3  14 2734.69 108.246  12
   0  -3 -14 2625.19 108.100  13
   0   3  14 2661.93 108.491  10
   0  -3 -14 2506.31 107.578  12
   0   3  15 542.130 23.1142   5
   0   3 -15 513.669 23.0703   3
   0  -3  15 491.776 23.1712   3
   0   3  15 514.637 23.1738   1
   0   3  15 546.957 23.1321   3
   0   3 -15 528.019 23.1791   1
   0  -3  15 532.436 23.2902   1
   0  -3 -15 562.362 23.3639   1
   0  -3 -15 546.114 23.2271   3
   0   3 -15 494.337 23.1038  23
   0  -3  15 510.425 23.7957  24
   0   3  15 552.475 23.7321  23
   0  -3  15 516.410 23.8169  22
   0  -3  15 491.747 23.6223  25
   0  -3  15 491.632 23.6911  18
   0  -3 -15 555.979 23.4536   8
   0  -3  15 557.221 23.8835   7
   0   3  15 541.594 22.6987  18
   0  -3  15 510.914 23.7118  15
   0  -3 -15 526.721 22.6617  15
   0  -3  15 539.022 23.6970  12
   0  -3 -15 571.988 23.6476  13
   0   3  15 526.070 23.9473  10
   0  -3 -15 550.826 23.0697  12
   0   3  16 2.72798 1.41457   5
   0  -3  16 4.31000 1.50117   1
   0   3 -16 2.69682 1.52999   1
   0   3  16 1.66291 1.53287   1
   0   3 -16 1.58254 1.33738   3
   0  -3  16 3.65978 1.37846   3
   0  -3 -16 1.84416 1.49745   1
   0  -3 -16 0.46298 1.31109   3
   0   3  16 2.62888 1.41352   3
   0  -3  16 2.81075 1.81941  25
   0   3 -16 1.94855 1.51122  23
   0  -3  16 3.60282 2.17304  24
   0   3  16 4.13138 1.96165  23
   0  -3  16 3.66624 2.05417  22
   0  -3  16 5.46006 2.22717  18
   0  -3 -16 2.67883 1.50778   8
   0  -3  16 5.84291 2.06216   7
   0   3  16 3.35196 0.76652  18
   0  -3  16 5.12710 1.98451  15
   0  -3 -16 1.91252 0.89268  15
   0  -3  16 1.70198 1.88591  12
   0  -3 -16 1.06983 1.68337  13
   0  -3 -16 3.08639 1.32071  12
   0   3  16 4.72945 2.38381  10
   0   3  17 1383.49 60.0842   6
   0   3  17 1378.02 59.2989   5
   0   3 -17 1384.35 59.2870   3
   0   3  17 1416.56 59.3093   3
   0  -3 -17 1332.09 59.4691   1
   0  -3  17 1325.63 59.3939   3
   0  -3 -17 1408.22 59.4114   3
   0   3 -17 1395.43 59.3778   1
   0  -3  17 1371.58 59.4709   1
   0   3  17 1339.52 59.3481   1
   0   3  17 1470.28 60.1479  23
   0  -3  17 1439.84 60.2541  22
   0  -3  17 1397.20 60.1698  24
   0   3 -17 1409.37 59.4525  23
   0  -3  17 1432.67 60.1221  18
   0  -3 -17 1460.70 59.8235   8
   0   3 -17 1403.00 58.9406   6
   0  -3  17 1426.18 60.1423   7
   0   3  17 1384.06 58.7717  18
   0  -3  17 1330.39 60.0550  15
   0  -3  17 1474.96 60.0502  12
   0  -3 -17 1337.88 58.9768  15
   0  -3 -17 1431.33 59.9365  13
   0  -3 -17 1404.84 59.2803  12
   0   3  17 1431.52 60.3896  10
   0   3  18 3151.87 132.934   6
   0   3  18 3137.70 132.087   5
   0   3 -18 3244.72 132.062   3
   0   3  18 2843.10 131.983   3
   0  -3  18 2996.33 132.160   3
   0  -3 -18 3015.37 132.233   1
   0  -3 -18 3047.57 132.132   3
   0  -3  18 3209.30 132.256   1
   0   3  18 3025.74 132.116   1
   0   3 -18 3199.27 132.139   1
   0   3 -18 3144.29 132.287  23
   0   3  18 3255.66 132.994  23
   0  -3  18 2984.82 132.943  22
   0  -3  18 3100.67 133.018  24
   0   3 -18 3158.70 132.384  19
   0  -3  18 3253.15 132.934  18
   0  -3 -18 3087.75 132.597   8
   0   3 -18 3170.25 131.699   6
   0  -3  18 3093.22 132.928   7
   0  -3  18 3085.17 132.910  15
   0  -3 -18 3134.77 131.806  15
   0  -3 -18 3097.71 132.729  13
   0  -3 -18 3181.30 132.056  12
   0   3  18 3336.16 133.348  10
   0   3  19 702.876 30.5315   5
   0   3  19 650.666 31.2833   6
   0   3 -19 712.702 30.5612   1
   0   3 -19 719.423 30.4779   3
   0   3  19 701.281 30.5684   1
   0   3  19 681.462 30.4558   3
   0  -3  19 715.131 31.5618  22
   0   3  19 727.083 31.4505  23
   0   3 -19 695.461 30.8800  19
   0  -3  19 741.895 31.4027  18
   0   3 -19 716.913 30.1222   6
   0  -3  19 716.219 31.4013   7
   0  -3 -19 713.518 31.1360   8
   0  -3  19 702.463 31.4339  15
   0  -3 -19 744.720 31.3070  13
   0  -3 -19 682.344 30.2665  15
   0   3  19 803.441 31.4158  14
   0   3 -19 664.581 31.0568  13
   0   3  19 642.257 31.5476  10
   0  -3 -19 718.496 30.5004  12
   0   3  20 413.968 19.3687   6
   0   3  20 410.972 18.4801   5
   0   3 -20 409.290 18.6772   5
   0   3 -20 412.377 18.4980   1
   0   3 -20 422.446 18.4181   3
   0   3  20 399.342 18.3874   3
   0   3  20 413.958 18.5104   1
   0   3  20 427.342 19.4953  23
   0   3 -20 415.731 18.9104  19
   0  -3  20 460.942 19.4495  18
   0   3 -20 422.476 18.0701   6
   0  -3 -20 417.378 19.1521   8
   0  -3  20 443.449 19.4599   7
   0  -3  20 428.856 19.4899  15
   0  -3 -20 422.480 19.2608  13
   0  -3 -20 423.866 18.2898  15
   0   3  20 450.727 19.3239  14
   0   3 -20 416.161 19.1288  13
   0  -3 -20 418.985 18.4355  12
   0   3 -21 248.732 10.8447   6
   0   3  21 247.281 11.3029   5
   0   3 -21 232.173 11.4526   5
   0   3  21 264.301 12.3613   6
   0   3 -21 238.565 11.2463   1
   0   3  21 255.960 11.2209   3
   0   3  21 262.868 11.3332   1
   0   3 -21 242.239 11.1760   3
   0   3  21 248.765 12.3380  23
   0  -3  21 263.337 12.2203  18
   0   3 -21 236.093 11.7209  19
   0  -3 -21 257.272 12.0619   8
   0  -3  21 248.487 12.2250   7
   0  -3  21 240.064 12.3220  15
   0   3 -21 240.941 11.9619  13
   0   3  21 265.612 12.1820  14
   0  -3 -21 252.132 11.1485  15
   0  -3 -21 239.910 12.0257  13
   0  -3 -21 246.547 11.2217  12
   0   3 -22 119.337 6.26212   5
   0   3 -22 121.794 5.56391   6
   0   3  22 121.998 6.99775   6
   0   3 -22 124.317 6.01304   1
   0   3  22 113.839 5.90840   3
   0   3 -22 128.761 5.95805   3
   0   3  22 120.755 5.99899   1
   0   3  22 128.504 7.22327  23
   0   3 -22 121.842 6.57273  19
   0  -3  22 125.368 7.06516   7
   0  -3 -22 136.063 6.94600   8
   0  -3  22 124.194 7.15453  15
   0   3 -22 126.523 6.79104  13
   0  -3  22 124.503 6.95149  14
   0  -3 -22 117.457 6.89508  13
   0  -3 -22 120.067 5.92201  15
   0   3  22 119.575 6.91628  14
   0  -3 -22 126.573 6.00824  12
   0   3 -23 41.6324 3.06586   5
   0   3  23 47.8665 4.00789   6
   0   3 -23 44.3999 2.38262   6
   0   3  23 45.2331 2.86556   1
   0   3 -23 44.6882 2.77018   3
   0   3 -23 42.6551 2.83515   1
   0   3  23 44.5383 2.81019   3
   0   3  23 51.1686 4.13354  23
   0   3 -23 49.2384 3.60637  19
   0  -3 -23 60.2600 3.97821   8
   0  -3  23 45.0064 3.83491   7
   0  -3  23 46.6300 4.02044  15
   0   3  23 43.5002 3.76009  14
   0  -3 -23 45.5413 2.87242  15
   0  -3 -23 48.2224 3.91172  13
   0   3 -23 44.3031 3.74565  13
   0  -3  23 47.6535 3.81817  14
   0  -3 -23 44.6021 2.84701  12
   0   3  24 83.3814 5.51812   6
   0   3 -24 80.7275 4.67360   5
   0   3 -24 77.3068 3.90526   6
   0   3 -24 85.6721 4.34831   1
   0   3  24 88.8323 4.33737   3
   0   3  24 79.2465 4.33679   1
   0   3 -24 90.0008 4.34660   3
   0   3  24 81.5082 5.70029  23
   0   3 -24 79.8002 5.07683  19
   0  -3 -24 101.580 5.68650   8
   0  -3  24 86.0667 5.55975   7
   0  -3  24 87.7700 5.75286  15
   0  -3 -24 77.9586 5.36766  13
   0   3 -24 85.6284 5.32573  13
   0  -3  24 76.8335 5.41992  14
   0   3  24 87.6868 5.54136  14
   0  -3 -24 88.3200 4.51341  15
   0  -3 -24 82.8304 4.41450  12
   0   3  25 1.60873 2.44592   6
   0   3 -25 3.31391 0.94622   6
   0   3 -25 5.26106 1.64734   5
   0   3  25 3.31111 1.40520   2
   0   3 -25 0.70402 1.32730   2
   0   3  25 4.58142 1.37007   3
   0   3 -25 3.73440 1.33153   3
   0   3 -25 4.69830 1.37688   1
   0   3  25 2.10566 1.33483   1
   0   3  25 1.82301 2.54043  23
   0   3 -25 1.30875 1.92146  19
   0  -3 -25 2.85010 2.17652   8
   0  -3  25 3.90461 2.60229   7
   0   3 -25 4.56839 1.34427  17
   0  -3  25 0.59535 2.54985  15
   0   3  25 4.21178 1.37404  17
   0   3  25 3.48916 2.44842  14
   0   3 -25 1.72424 1.99219  13
   0  -3 -25 3.43069 1.67727  15
   0  -3  25 4.11635 2.32348  14
   0  -3 -25 1.83728 2.31876  13
   0  -3 -25 4.68476 1.42276  12
   0   3 -26 225.832 10.7152   6
   0   3 -26 253.649 11.5992   5
   0   3  26 243.384 12.4449   6
   0   3 -26 261.187 11.1148   1
   0   3 -26 253.670 11.0668   3
   0   3  26 253.476 11.1900   2
   0   3  26 237.650 11.0544   3
   0   3 -26 248.046 11.1608   2
   0   3  26 262.008 11.1369   1
   0   3  26 245.725 12.7362  23
   0   3 -26 258.175 12.2212  19
   0  -3  26 264.277 12.5803   7
   0   3  26 246.135 11.3441   7
   0   3  26 269.900 12.8398   9
   0  -3 -26 274.466 12.6308   8
   0   3  26 233.821 11.0879  17
   0   3 -26 250.244 11.1163  17
   0  -3  26 241.760 12.6931  15
   0  -3  26 277.603 12.7522  14
   0   3  26 270.435 12.7242  14
   0   3 -26 265.658 12.4399  13
   0  -3 -26 225.925 11.3053  15
   0  -3 -26 252.396 12.4659  13
   0  -3 -26 253.069 11.2582  12
   0   3  27 189.822 10.0581   6
   0   3 -27 192.965 8.52522   3
   0   3 -27 195.516 9.12287   5
   0   3 -27 172.218 8.18918   6
   0   3 -27 187.588 8.56578   1
   0   3  27 181.269 8.53832   1
   0   3  27 190.554 8.53970   3
   0   3 -27 181.117 8.58068   2
   0   3  27 196.244 8.64354   2
   0   3  27 178.651 10.2389  23
   0   3 -27 187.790 9.72918  19
   0   3  27 192.343 8.88809   7
   0  -3 -27 195.682 10.0527   8
   0  -3  27 192.410 10.0990   7
   0   3  27 212.613 10.5176   9
   0   3 -27 188.179 8.56220  17
   0   3  27 188.262 8.58644  17
   0  -3  27 209.737 10.5391  15
   0   3  27 198.500 10.2252  14
   0  -3 -27 194.430 10.0849  13
   0  -3  27 191.855 10.1527  14
   0   3 -27 177.325 9.77213  13
   0  -3 -27 200.615 8.82238  12
   0   3 -28 435.822 18.9653   3
   0   3  28 428.589 18.9857   3
   0   3  28 422.155 20.5133   6
   0   3 -28 441.953 19.5889   5
   0   3  28 446.925 19.0304   1
   0   3 -28 439.082 19.0021   1
   0   3 -28 422.063 19.0094   2
   0   3  28 457.915 19.0868   2
   0   3  28 451.706 21.0106  23
   0   3 -28 430.536 20.2982  19
   0  -3 -28 490.238 20.8367   8
   0  -3  28 436.476 20.4794   7
   0  -3  28 422.015 20.6387   9
   0   3  28 411.421 20.7917   9
   0   3  28 454.812 19.4040   7
   0   3  28 442.692 19.0444  17
   0  -3  28 438.827 20.9105  15
   0   3 -28 419.928 18.9832  17
   0  -3  28 432.726 20.6787  14
   0   3 -28 419.609 20.4179  13
   0   3  28 444.895 20.7324  14
   0  -3 -28 435.166 20.6275  13
   0  -3 -28 448.727 19.2813  12
   0   3 -29 124.620 5.99007   3
   0   3  29 134.001 6.05837   3
   0   3  29 135.191 7.80686   6
   0   3 -29 137.895 6.75610   5
   0   3  29 135.775 6.07218   1
   0   3 -29 124.475 6.02280   2
   0   3 -29 123.489 5.98492   2
   0   3  29 134.002 6.10428   2
   0   3 -29 131.873 6.02925   1
   0   3  29 130.406 8.13663  23
   0   3 -29 131.655 7.48762  19
   0  -3  29 133.949 7.70155   7
   0  -3 -29 131.170 7.80813   8
   0   3  29 128.130 6.50550   7
   0  -3  29 130.346 7.82396   9
   0   3 -29 133.659 7.94524   8
   0   3 -29 121.798 5.99538  17
   0   3  29 130.782 6.03353  17
   0   3 -29 129.473 6.02116  17
   0  -3  29 130.157 8.05324  15
   0   3  29 131.070 6.06605  17
   0  -3 -29 138.579 7.90838  13
   0   3 -29 142.252 7.79952  13
   0  -3  29 122.596 7.77193  14
   0   3  29 131.761 7.84598  14
   0  -3 -29 133.007 6.41738  12
   0   3  30 20.7639 3.46138   6
   0   3  30 22.7363 1.70611   3
   0   3 -30 26.4636 2.50709   5
   0   3 -30 27.2668 1.66163   2
   0   3  30 25.3700 1.73762   2
   0   3  30 20.0088 1.68796   2
   0   3 -30 22.3746 1.63069   2
   0   3  30 19.8649 3.68821  23
   0   3 -30 22.5222 3.23659  19
   0  -3 -30 21.0713 3.45012  19
   0   3 -30 24.1204 3.70273   8
   0  -3  30 21.5971 3.49279   7
   0  -3 -30 26.0032 3.53432   8
   0   3  30 20.6862 2.25999   7
   0  -3  30 31.2644 3.77557   9
   0   3 -30 22.5160 1.61616  17
   0   3  30 23.6824 1.73585  17
   0   3 -30 24.5272 1.66548  17
   0   3  30 24.6399 1.70292  17
   0  -3  30 25.7291 3.85442  15
   0   3  30 20.9453 3.45783  14
   0   3 -30 23.6640 3.27251  13
   0  -3  30 17.8026 3.42977  14
   0  -3 -30 17.7170 3.40346  13
   0  -3 -30 24.4566 2.18056  12
   0   3 -31 150.008 7.07640   5
   0   3  31 152.142 8.24627   6
   0   3  31 140.256 6.15584   2
   0   3 -31 121.783 6.03947   2
   0   3  31 142.427 6.16771   2
   0   3 -31 125.999 6.03203   2
   0   3  31 166.665 8.91414  23
   0   3 -31 157.929 8.13186  19
   0  -3 -31 125.384 8.26751  19
   0   3  31 142.278 6.85531   7
   0   3 -31 140.557 8.38899   8
   0  -3  31 143.809 8.12707   7
   0  -3 -31 131.563 8.18699   8
   0  -3  31 146.660 8.42801   9
   0  -3  31 133.575 8.43656  15
   0   3 -31 129.167 6.04715  17
   0   3  31 137.642 6.14879  17
   0   3 -31 133.267 6.06372  17
   0   3  31 140.468 6.12460  17
   0  -3 -31 150.120 8.47969  13
   0   3  31 157.343 8.52687  14
   0  -3  31 132.751 8.30347  14
   0   3 -31 145.210 8.11066  13
   0  -3 -31 153.300 6.73689  12
   0   3 -32 285.038 11.9930   5
   0   3  32 274.088 13.2002   6
   0   3  32 240.624 10.9392   2
   0   3  32 241.949 10.9262   2
   0   3  32 284.863 13.8608  23
   0  -3 -32 267.711 13.5864  19
   0   3 -32 289.518 13.1162  19
   0  -3  32 306.181 13.7123   9
   0  -3 -32 292.828 13.5619   8
   0  -3  32 309.098 13.2631   7
   0   3 -32 280.474 13.5743   8
   0   3  32 285.847 11.8130   7
   0   3  32 244.859 10.9028  17
   0  -3  32 273.582 13.6004  15
   0   3  32 238.692 10.9055  17
   0   3 -32 289.643 13.2641  13
   0  -3 -32 295.493 13.5275  13
   0  -3  32 279.876 13.6042  14
   0   3  32 259.571 13.2877  14
   0  -3 -32 289.559 11.6618  12
   0   3 -33 2.77019 1.81401   5
   0   3  33 5.11721 2.91794   6
   0   3  33 6.50762 3.59080  23
   0  -3 -33 5.76568 3.27920  19
   0   3 -33 3.34418 2.87784  19
   0  -3  33 5.22283 3.24526   9
   0   3 -33 0.74816 3.07585   8
   0  -3  33 3.32752 2.85434   7
   0   3  33 2.22208 1.75522   7
   0  -3 -33 1.80066 2.71130   8
   0  -3  33 3.48534 3.39400  15
   0  -3 -33 6.31739 3.03031  13
   0   3  33 4.36499 3.16450  14
   0  -3  33 10.4772 3.24260  14
   0   3 -33 5.13293 2.85511  13
   0  -3 -33 5.24963 1.73971  12
   0   3 -34 158.997 8.14355   5
   0   3  34 167.274 9.47634   6
   0   3  34 155.631 9.87840  23
   0   3 -34 165.875 9.32195  19
   0  -3 -34 169.862 9.93335  19
   0   3 -34 156.142 9.67913   8
   0  -3 -34 173.216 9.75196   8
   0  -3  34 157.734 9.65310   9
   0   3  34 168.835 8.07243   7
   0  -3  34 153.820 9.25799   7
   0  -3  34 151.151 9.66676  15
   0  -3  34 175.854 9.89602  14
   0  -3 -34 173.765 9.77812  13
   0   3 -34 178.450 9.50049  13
   0   3  34 156.251 9.61381  14
   0   3  34 168.452 10.3565  10
   0  -3 -34 170.954 7.87818  12
   0   3 -35 20.9145 2.50592   5
   0   3  35 25.2107 3.77322   6
   0   3  35 23.7666 4.16630  23
   0  -3 -35 30.2844 4.37691  19
   0   3 -35 24.5065 3.71291  19
   0   3  35 23.2316 2.50763   7
   0  -3  35 22.0907 3.66608   7
   0   3 -35 24.3936 4.08461   8
   0  -3  35 27.8739 4.14627   9
   0  -3 -35 27.0726 4.04559   8
   0  -3  35 27.9243 4.26764  15
   0  -3  35 22.6770 4.05382  14
   0   3  35 27.5967 4.06444  14
   0  -3 -35 36.7214 4.41312  13
   0   3 -35 23.8495 3.71767  13
   0  -3 -35 27.0533 2.34193  12
   0   3  35 21.4888 4.54842  10
   0   3 -36 217.162 10.4188   5
   0   3  36 217.850 11.7453   6
   0  -3 -36 209.972 12.2559  19
   0   3 -36 224.403 11.8386  19
   0   3  36 214.095 12.4147  23
   0  -3 -36 217.288 12.1399   8
   0   3  36 215.473 10.2577   7
   0   3 -36 224.894 12.3195   8
   0  -3  36 226.140 11.6861   7
   0  -3  36 218.083 12.2326   9
   0   3 -36 223.704 11.8820  13
   0  -3 -36 206.541 11.9662  13
   0   3  36 216.216 12.0776  14
   0  -3  36 223.534 12.2828  14
   0  -3 -36 225.150 10.0987  12
   0   3  36 210.490 12.7470  10
   0   3 -37 179.506 9.22318   5
   0   3  37 207.196 10.8186   6
   0  -3 -37 179.192 11.2541  19
   0   3 -37 193.327 10.7560  19
   0   3  37 202.055 11.6358  23
   0   3  37 194.032 9.12090   7
   0  -3 -37 212.378 11.3730   8
   0  -3  37 189.683 10.5840   7
   0  -3  37 191.443 11.2428   9
   0   3 -37 196.691 11.3154   8
   0   3  37 188.835 11.0220  14
   0  -3  37 194.176 11.3216  14
   0  -3 -37 199.486 11.2054  13
   0   3 -37 186.033 10.8012  13
   0  -3 -37 189.380 8.95119  12
   0   3  38 129.656 8.27059   6
   0   3 -38 135.758 6.93236   5
   0   3 -38 141.386 8.50220  19
   0  -3 -38 126.789 8.92221  19
   0   3  38 122.882 9.17787  23
   0  -3 -38 148.880 9.06088   8
   0  -3  38 143.978 9.09436   9
   0  -3  38 155.164 8.46568   7
   0   3 -38 127.251 8.87194   8
   0   3  38 134.992 6.78065   7
   0  -3  38 129.003 8.96670  14
   0   3  38 121.136 8.74827  14
   0  -3 -38 149.263 9.02516  13
   0   3 -38 133.772 8.49357  13
   0  -3 -38 141.285 6.67752  12
   0   3  39 138.214 9.13431  23
   0  -3 -39 125.017 8.62728   8
   0   3  39 121.967 6.46781   7
   0  -3  39 137.145 9.00689   9
   0   3 -39 125.445 8.80244   8
   0  -3  39 123.313 7.98989   7
   0   3 -39 138.687 8.43318  19
   0  -3 -39 130.122 8.98591  19
   0   3 -39 139.612 8.43551  13
   0  -3 -39 143.731 8.90677  13
   0   3  39 128.258 8.70710  14
   0  -3  39 126.535 8.82516  14
   0   3  39 136.468 8.27048   6
   0   3 -39 133.390 6.71175   5
   0   3  40 33.5654 5.22393  23
   0  -3 -40 29.9544 4.79067   8
   0  -3  40 39.4088 4.41262   7
   0   3  40 35.0243 2.80783   7
   0   3 -40 38.2278 5.04566   8
   0  -3  40 49.9533 5.37758   9
   0   3 -40 41.9108 4.63562  19
   0  -3 -40 34.2062 5.20826  19
   0  -3 -40 45.2579 5.14025  13
   0   3 -40 40.2405 4.61808  13
   0   3  40 36.0758 4.87263  14
   0  -3  40 36.6549 5.12183  14
   0   3  40 39.1585 4.50267   6
   0   3 -40 33.2354 2.94282   5
   0  -3  41 103.146 7.78705   9
   0  -3 -41 93.4761 7.54817   8
   0   3  41 96.6221 5.25407   7
   0   3  41 112.572 7.22838   6
   0  -3  41 104.338 6.96732   7
   0   3 -41 116.044 8.05983   8
   0  -3 -41 107.977 8.00768  19
   0   3 -41 98.1078 7.32119  19
   0  -3  41 95.4403 7.70694  14
   0   3  41 100.312 7.59793  14
   0   3 -41 100.913 7.43822  13
   0  -3 -41 114.066 7.69885  13
   0   3  41 102.546 8.01284  23
   0   3  42 56.1486 6.24887  23
   0  -3 -42 56.2859 5.72288   8
   0   3 -42 58.4925 5.87743   8
   0  -3  42 51.7348 5.78250   9
   0  -3  42 48.5113 4.82192   7
   0   3 -42 52.6690 5.29972  19
   0  -3 -42 42.6788 5.54637  19
   0   3  42 40.3585 5.30351  14
   0  -3  42 44.6260 5.53766  14
   0   3 -42 58.7362 5.52900  13
   0  -3 -42 56.0668 5.81549  13
   0   3  42 51.1734 5.10048   6
   0   3  43 4.88346 4.19972  23
   0  -3  43 6.23244 3.39532   7
   0  -3 -43 3.46018 4.09254   8
   0  -3  43 1.00163 3.85758   9
   0   3 -43 2.01990 4.12778   8
   0  -3 -43-1.03125 3.85424  19
   0   3 -43-4.54277 3.70861  19
   0  -3 -43 2.83015 3.85573  13
   0   3  43-2.43918 3.97047  14
   0   3 -43-1.68091 3.69196  13
   0  -3  43 3.01946 3.96926  14
   0   3  43-3.59606 3.50581   6
   0  -3  44 108.388 8.38494   9
   0   3 -44 107.678 8.36549   8
   0   3  44 100.709 7.44118   6
   0  -3 -44 105.591 8.40608   8
   0  -3  44 119.822 7.45369   7
   0   3 -44 115.254 8.15132  19
   0  -3 -44 107.338 8.54543  19
   0   3  44 125.740 8.53866  14
   0  -3  44 106.159 8.42060  14
   0   3 -44 114.429 8.03814  13
   0  -3 -44 108.850 8.32416  13
   0   3  44 116.419 8.78632  23
   0  -3  45 163.388 9.55743   7
   0   3  45 162.696 9.74901   6
   0  -3 -45 153.617 10.7054   8
   0  -3  45 161.522 11.0910   9
   0   3 -45 173.342 11.1783   8
   0  -3 -45 154.108 10.7602  19
   0   3 -45 171.780 10.2817  19
   0   3  45 163.334 10.8000  14
   0   3 -45 169.984 10.4355  13
   0  -3  45 176.220 11.0825  14
   0  -3 -45 162.516 10.6015  13
   0   3  45 159.910 11.0678  23
   0   3  46 162.046 9.86214   6
   0  -3  46 166.792 10.9949   9
   0  -3  46 153.932 9.47891   7
   0  -3 -46 171.909 11.0113   8
   0   3 -46 160.120 10.8595   8
   0   3 -46 165.700 10.3785  19
   0  -3 -46 174.413 11.1563  19
   0   3 -46 171.632 10.4760  13
   0   3  46 143.507 10.5020  14
   0  -3  46 174.996 11.0529  14
   0  -3 -46 182.777 10.9664  13
   0   3  46 165.507 11.2502  23
   0   3 -47 33.2979 5.73250   8
   0  -3  47 29.7066 5.33675   9
   0  -3  47 21.4723 4.25965   7
   0   3  47 25.2355 4.26091   6
   0  -3 -47 22.9623 5.30546   8
   0  -3 -47 38.4970 5.69881  19
   0   3 -47 23.1069 4.90362  19
   0   3  47 39.3603 5.90493  14
   0   3 -47 33.5222 5.26285  13
   0  -3  47 23.1304 5.09111  14
   0  -3 -47 35.7222 5.40840  13
   0   3  47 31.1139 5.90500  23
   0  -3 -48 183.367 11.7469  13
   0   3  48 155.098 11.4215  14
   0  -3  48 176.022 11.7546  14
   0   3 -48 170.939 11.1462  13
   0   3 -48 183.210 11.1877  19
   0  -3 -48 188.691 12.2933  19
   0   3 -48 202.402 12.0881   8
   0  -3  48 175.994 10.3208   7
   0  -3  48 197.233 12.2123   9
   0  -3 -48 191.211 12.0043   8
   0   3  48 200.744 10.7490   6
   0  -3 -49 103.030 8.30151  13
   0   3 -49 101.916 7.95839  13
   0  -3  49 87.8133 8.32627  14
   0   3  49 102.578 8.53482  14
   0   3 -49 96.0498 7.87607  19
   0  -3 -49 96.5681 8.54852  19
   0  -3  49 103.191 8.65366   9
   0  -3 -49 92.5282 8.48616   8
   0   3 -49 93.6437 8.64278   8
   0   3  49 99.0639 7.08266   6
   0  -3 -50 9.34602 4.93848  13
   0   3 -50 11.1618 4.73680  13
   0  -3  50 13.9714 5.01754  14
   0   3  50 5.63308 4.74218  14
   0  -3 -50 15.0149 5.27482  19
   0   3 -50 7.67923 4.57039  19
   0  -3  50 11.1030 5.20935   9
   0   3 -50 7.66410 4.69162   8
   0  -3 -50 8.15571 4.92272   8
   0   3  50 13.7402 4.06968   6
   0  -3  51 13.6137 5.14171  14
   0   3 -51 15.2825 4.76057  13
   0   3  51 6.89282 5.02999  14
   0  -3 -51 13.9812 4.93608  13
   0   3 -51 17.5412 4.91934  19
   0  -3 -51 13.4544 5.12413  19
   0   3  51 13.8820 4.03631   6
   0  -3  51 17.2489 5.39791   9
   0   3  51 20.7085 5.69983   9
   0  -3 -51 17.2147 5.21504   8
   0   3 -51 19.2046 5.61463   8
   0   3 -52 85.6844 7.74179  13
   0  -3  52 86.0718 8.12907  14
   0   3  52 83.6761 7.99001  14
   0  -3 -52 79.5491 8.00207  13
   0  -3 -52 86.4904 8.45620  19
   0   3 -52 94.5979 7.77244  19
   0   3 -52 93.8293 8.31265   8
   0   3  52 89.5506 6.68109   6
   0   3  52 80.6710 8.40003   9
   0  -3  52 75.0054 7.95211   9
   0  -3 -52 86.4150 8.05123   8
   0   3 -53 7.60814 4.77057  13
   0   3  53 11.8073 5.30466  14
   0  -3 -53 12.1060 5.30866  13
   0  -3  53 6.11383 5.23095  14
   0  -3 -53 21.4494 5.70596  19
   0   3 -53 9.04897 4.89518  19
   0   3  53 13.3421 5.70381   9
   0   3 -53 17.3354 5.67881   8
   0  -3  53 18.3958 5.48842   9
   0  -3 -53 3.68623 5.06674   8
   0  -3  54 71.9072 7.88832  14
   0  -3 -54 75.9552 7.69231  13
   0   3  54 68.9896 7.76308  14
   0   3 -54 63.7483 7.00626  13
   0   3 -54 66.5201 7.05191  19
   0  -3 -54 76.1748 7.84511  19
   0   3  54 54.6144 7.69685   9
   0   3 -54 65.9035 7.62463   8
   0  -3  54 68.4079 7.78256   9
   0  -3 -54 80.4420 7.92894   8
   0   3 -55 42.1382 6.37792  19
   0  -3 -55 48.6656 7.11658  19
   0  -3  55 63.7669 7.44493  14
   0   3  55 53.8152 7.11731  14
   0   3 -55 45.2758 6.42617  13
   0  -3 -55 43.7634 6.70961  13
   0  -3 -55 53.6590 6.24784   4
   0  -3  55 45.9324 7.13060   9
   0   3 -55 41.8902 6.82316   8
   0   3  55 51.2748 7.48433   9
   0  -3 -55 57.5094 7.20726   8
   0   3 -56 59.6847 6.97761  19
   0  -3 -56 64.9521 7.74661  19
   0   3 -56 65.5412 7.11741  13
   0  -3 -56 59.1710 7.36732  13
   0   3  56 71.0241 7.77837  14
   0  -3  56 66.3475 7.72124  14
   0  -3 -56 62.1284 6.65310   4
   0   3  56 59.5690 7.69303   9
   0   3 -56 62.9149 7.86071   8
   0  -3 -56 47.9723 7.30590   8
   0  -3  56 71.9153 7.74016   9
   0   3 -57 27.1543 5.64760  19
   0  -3 -57 29.1110 6.44308  19
   0  -3  57 25.5057 6.45797  14
   0   3 -57 29.1037 5.71954  13
   0   3  57 35.8624 6.39079  14
   0  -3 -57 22.8931 6.09693  13
   0  -3 -57 27.1940 5.54899   4
   0   3 -57 32.3988 6.48493   8
   0   3  57 24.3987 6.67310   9
   0  -3  57 30.1898 6.35605   9
   0  -3 -57 28.4196 6.39008   8
   0   3 -58 103.576 8.70900  19
   0  -3 -58 102.129 9.39867  19
   0   3  58 86.1331 8.95732  14
   0  -3  58 111.780 9.65236  14
   0   3 -58 106.592 8.72452  13
   0  -3 -58 100.045 9.25494  13
   0  -3 -58 101.083 8.45792   4
   0  -3  58 113.579 9.90791   9
   0   3  58 94.8904 9.72156   9
   0  -3 -58 97.7004 9.16598   8
   0   3 -58 109.728 9.68070   8
   0  -3 -59 77.9106 8.70120  19
   0   3 -59 79.1724 7.87268  19
   0   3  59 76.1245 8.35484  14
   0  -3 -59 79.8131 8.26793  13
   0   3 -59 91.7205 8.02126  13
   0  -3  59 84.6061 8.65683  14
   0  -3 -59 79.6596 7.49027   4
   0  -3  59 92.1815 9.10377   9
   0   3  59 60.9088 8.51608   9
   0   3 -59 73.6049 8.40998   8
   0  -3 -59 81.2939 8.63997   8
   0  -3 -60 7.41991 5.58434  19
   0   3 -60 5.81093 5.09685  19
   0  -3  60 17.4573 6.01151  14
   0   3 -60 9.09767 5.04960  13
   0  -3 -60 15.2731 5.72027  13
   0   3  60 13.7145 5.79755  14
   0  -3 -60 11.9870 5.22242   4
   0   3 -60 13.1984 6.11428   8
   0  -3 -60 8.56077 5.89316   8
   0   3  60 17.0147 6.34117   9
   0  -3  60 18.9097 6.47251   9
   0   3 -61 5.81058 4.82865  19
   0  -3 -61-2.02344 5.51431  19
   0   3 -61 3.73870 5.09631  13
   0  -3  61 3.24070 5.56628  14
   0   3  61 3.12625 5.57551  14
   0  -3 -61 6.11565 5.23173  13
   0  -3 -61 0.95550 4.60190   4
   0   3 -61-4.01588 5.92490   4
   0  -3  61 2.61407 5.82748   9
   0  -3 -61 4.62603 5.69761   8
   0   3  61 2.13295 5.81264   9
   0   3 -61 3.96977 5.59262   8
   0   3 -62 11.5977 5.13409  19
   0  -3 -62 3.37380 5.60114  19
   0  -3 -62 10.5811 6.07896   8
   0   3 -62 21.1867 6.10664   8
   0   3  62 21.3429 6.75387   9
   0  -3  62 20.2115 6.23442   9
   0  -3 -62 15.8817 6.21952  13
   0   3 -62 18.6676 5.52961  13
   0  -3  62 22.0192 6.19320  14
   0   3  62 21.2641 6.09514  14
   0  -3 -62 12.3570 4.88323   4
   0   3 -62 14.0396 6.01771   4
   0  -3 -63 13.6706 5.04180   4
   0   4   0 841.470 34.4293   4
   0   4   0 823.153 35.3835   6
   0  -4   0 837.419 35.5327   1
   0  -4   0 819.656 35.3863   3
   0   4   0 798.108 34.9936  25
   0   4   0 801.453 34.7454  22
   0   4   0 799.312 34.4544  23
   0   4   0 772.677 34.8347  24
   0  -4   0 778.132 34.8740  22
   0  -4   0 838.089 35.5650  18
   0  -4   0 824.729 34.5508  19
   0   4   0 818.426 34.5214  19
   0   4   0 769.533 34.7459  20
   0  -4   0 773.738 34.6151  20
   0   4   0 814.269 34.4666   8
   0   4   0 811.921 34.9028  16
   0  -4   0 824.830 34.7394  15
   0   4   0 790.515 34.6946  15
   0   4   0 825.729 34.8969  13
   0  -4   0 834.998 35.3525  12
   0   4   0 793.309 34.8298  11
   0   4   0 860.858 35.3550  10
   0  -4   0 840.307 35.0370  11
   0   4  -1 284.818 13.1858   6
   0   4   1 300.197 12.1742   4
   0   4   1 282.342 13.2471   6
   0  -4  -1 284.034 13.2606   3
   0  -4   1 272.094 13.2859   1
   0  -4   1 278.129 13.2027   3
   0  -4  -1 277.968 13.3381   1
   0   4   1 278.378 12.3496  23
   0   4  -1 283.859 12.6382  22
   0   4  -1 289.327 12.7991  24
   0   4  -1 295.726 12.9164  25
   0   4   1 333.467 12.9566  25
   0  -4   1 273.628 12.7579  22
   0  -4  -1 272.172 12.9669  25
   0  -4  -1 276.658 12.6835  22
   0   4  -1 275.504 12.2177  23
   0   4   1 302.962 12.7355  24
   0   4  -1 257.294 12.5198  20
   0  -4   1 273.930 12.4027  20
   0   4   1 297.735 13.1787  18
   0   4   1 267.571 12.6532  20
   0   4  -1 277.754 12.2995  19
   0  -4  -1 255.681 13.1988  18
   0  -4   1 293.452 13.4109  18
   0  -4  -1 297.413 12.4364  19
   0   4   1 277.685 12.4008  19
   0  -4  -1 277.938 12.5256  20
   0   4   1 287.701 12.5631  22
   0   4  -1 269.423 12.2846   8
   0   4   1 284.047 12.3072   8
   0   4   1 280.866 12.7670  16
   0  -4   1 270.893 12.6091  15
   0   4  -1 286.335 12.7603  16
   0  -4  -1 288.606 12.5082  15
   0   4  -1 288.778 12.7443  13
   0   4  -1 306.364 12.6638  15
   0   4   1 282.150 12.4840  15
   0   4   1 282.782 12.7593  13
   0   4   1 294.506 12.6885  11
   0  -4   1 295.368 12.9452  11
   0   4  -1 300.791 13.1814  10
   0  -4   1 301.041 13.2392  12
   0   4   1 285.051 13.1417  10
   0  -4  -1 305.413 13.2359  12
   0  -4  -1 293.651 12.8695  11
   0   4  -1 274.325 12.6781  11
   0   4  -2 229.552 11.1316   6
   0   4   2 236.742 11.2909   6
   0  -4   2 232.876 11.3530   1
   0  -4  -2 227.557 11.2936   1
   0  -4  -2 221.395 11.1839   3
   0  -4   2 244.578 11.3395   3
   0   4  -2 220.602 10.1837  23
   0   4  -2 226.455 10.9533  25
   0   4   2 276.541 10.9704  25
   0   4  -2 241.113 10.7550  22
   0  -4  -2 230.616 10.9766  25
   0   4   2 244.405 10.6993  24
   0  -4  -2 226.376 10.6561  22
   0  -4   2 239.642 10.8679  22
   0   4  -2 239.712 10.8925  24
   0   4   2 237.344 10.4623  23
   0  -4  -2 231.297 10.6330  20
   0  -4  -2 237.409 11.3357  18
   0  -4   2 238.732 10.4075  20
   0   4   2 251.883 10.5732  22
   0  -4  -2 258.049 10.5281  19
   0   4  -2 232.650 10.5391  20
   0   4   2 277.002 11.2579  18
   0   4  -2 239.998 10.3028  19
   0   4   2 231.884 10.4676  19
   0  -4   2 260.848 11.5683  18
   0   4  -2 237.437 10.3444   8
   0  -4  -2 234.109 10.3915   8
   0   4   2 188.533 10.9984   7
   0   4   2 246.504 10.3643   8
   0  -4   2 248.251 10.7945  15
   0   4  -2 234.547 10.7850  16
   0  -4   2 227.018 11.2201  12
   0   4   2 247.249 10.8431  13
   0   4  -2 234.583 10.7219  14
   0   4  -2 234.400 10.7037  15
   0   4   2 235.926 10.4581  15
   0  -4  -2 237.184 11.1509  12
   0  -4   2 246.348 10.9976  11
   0   4  -2 246.596 10.7846  11
   0   4  -2 232.212 11.1032  10
   0   4  -2 232.955 10.8658   9
   0  -4  -2 235.993 10.8504  11
   0   4   2 237.094 10.9426  12
   0   4   2 239.793 11.2513  10
   0   4   3 2094.29 85.3718   6
   0  -4  -3 2239.66 85.5293   1
   0  -4  -3 2009.80 85.2342   3
   0   4  -3 2114.27 84.8011  22
   0   4  -3 1925.35 84.8676  24
   0   4   3 1729.23 84.6728  25
   0   4   3 1994.66 84.5448  23
   0  -4   3 2012.26 84.9232  22
   0  -4  -3 1830.40 84.6019  22
   0   4   3 1894.35 84.5770  24
   0  -4  -3 1861.52 84.8960  25
   0   4   3 1931.15 84.5260  19
   0  -4  -3 2067.07 84.5825  19
   0   4   3 2316.12 85.1905  18
   0  -4   3 1944.01 84.3829  20
   0  -4  -3 2020.38 84.7089  20
   0  -4   3 2120.89 85.5106  18
   0  -4  -3 2077.21 85.2906  18
   0   4  -3 1898.94 84.4876  20
   0   4  -3 2025.52 84.3025  19
   0   4  -3 1929.81 84.3796   8
   0  -4  -3 2017.08 84.4421   8
   0   4   3 2103.82 85.1491   7
   0  -4   3 1942.47 85.3883   7
   0   4   3 2020.19 84.4061   8
   0   4  -3 2012.85 84.8077  16
   0  -4   3 2013.10 84.8057  15
   0   4  -3 1962.75 84.7442  14
   0   4   3 2046.76 84.4058  15
   0   4   3 2050.37 84.8273  13
   0   4  -3 2025.20 84.7578  15
   0  -4   3 2020.30 85.2830  12
   0   4   3 2172.94 84.9656  12
   0   4   3 1997.25 85.2071  10
   0  -4   3 1987.99 84.9645  11
   0   4  -3 1998.62 84.7527  11
   0  -4  -3 2164.36 85.2182  12
   0  -4  -3 1932.63 84.8198  11
   0   4  -3 1930.89 85.0513  10
   0   4   4 232.670 10.5528   6
   0  -4  -4 224.890 10.3697   3
   0  -4  -4 210.952 10.4032   1
   0   4  -4 221.748 10.0485  24
   0   4   4 230.027 9.87612  25
   0   4   4 220.180 9.66594  23
   0  -4  -4 234.317 9.71084  22
   0   4   4 208.531 9.60065  24
   0   4  -4 221.580 9.88790  22
   0  -4   4 203.490 10.0065  22
   0  -4  -4 221.058 10.0691  25
   0  -4  -4 230.993 9.70661  19
   0   4   4 203.490 10.0847  18
   0  -4  -4 186.779 10.1397  18
   0  -4  -4 241.461 9.91155  20
   0  -4   4 218.579 10.6042  18
   0   4  -4 208.005 9.29606  19
   0   4  -4 197.365 9.47340  20
   0   4   4 224.711 9.66990  19
   0  -4   4 173.617 10.3092   7
   0   4   4 222.958 10.2249   7
   0   4   4 219.871 9.47774   8
   0  -4  -4 222.904 9.51758   8
   0  -4   4 201.151 9.89792  15
   0   4  -4 235.824 9.95515  15
   0  -4   4 221.384 10.3740  12
   0   4   4 192.939 9.32532  15
   0   4  -4 201.403 9.77838  14
   0   4   4 237.781 9.96622  13
   0  -4  -4 225.172 10.2113  12
   0   4  -4 209.913 10.1586  10
   0  -4   4 202.560 10.0772  11
   0   4  -4 200.882 9.83568  11
   0   4   4 244.950 10.0602  12
   0  -4  -4 209.743 9.87320  11
   0   4   4 213.926 10.4230  10
   0   4   5 50.9669 3.81985   6
   0  -4  -5 55.3146 3.63166   3
   0  -4  -5 58.0561 3.81812   1
   0   4   5 52.7641 2.82844  24
   0   4  -5 51.4377 3.46732  24
   0  -4  -5 60.2317 3.29966  25
   0  -4  -5 47.3479 2.87449  22
   0   4  -5 50.3589 3.27518  22
   0  -4   5 47.6097 3.39789  22
   0   4   5 49.1412 2.97354  23
   0   4   5 61.0716 3.21667  25
   0  -4  -5 52.8271 3.26603  20
   0   4   5 52.9729 2.98270  19
   0  -4  -5 54.9263 3.00421  19
   0   4   5 57.2741 3.48150  18
   0  -4  -5 47.6737 3.57000  18
   0   4  -5 54.5240 2.51803  19
   0   4  -5 49.9438 2.73497  20
   0  -4   5 51.3772 3.87757  18
   0  -4  -5 51.8734 2.77824   8
   0   4   5 44.8649 3.42361   7
   0  -4   5 53.9269 3.88286   7
   0   4   5 51.1471 2.74975   8
   0   4  -5 52.6967 3.29060  15
   0  -4   5 50.8231 3.28704  15
   0   4  -5 54.0515 3.15963  14
   0   4   5 46.9227 2.46504  15
   0  -4   5 59.2495 3.78891  12
   0  -4  -5 54.6841 3.20680  11
   0   4  -5 52.9434 3.28534  11
   0  -4  -5 54.5882 3.42674  12
   0   4   5 52.3928 3.79281  10
   0   4   5 56.7272 3.31255  12
   0   4   6 93.9671 5.42636   6
   0  -4  -6 98.7908 5.42870   1
   0  -4  -6 89.5277 5.17052   3
   0   4  -6 85.3416 5.06255  24
   0  -4  -6 101.247 4.58620  22
   0  -4   6 91.0751 5.31249  25
   0   4   6 94.0729 4.73373  23
   0   4  -6 93.7570 4.97594  22
   0  -4  -6 84.7342 4.77023  25
   0   4   6 90.6054 4.41080  24
   0   4   6 90.5347 4.69346  25
   0  -4   6 88.0064 5.03908  22
   0   4  -6 85.9584 4.11629  23
   0   4   6 92.0130 4.69443  19
   0   4  -6 91.2423 4.19970  19
   0  -4   6 90.5499 5.57395  18
   0   4  -6 88.6513 4.34382  20
   0  -4  -6 104.432 4.78769  19
   0  -4  -6 89.2152 5.12560  18
   0   4   6 106.211 5.14168  18
   0  -4  -6 99.3291 4.97928  20
   0   4  -6 91.4579 4.67753  21
   0  -4   6 80.9855 5.42293   7
   0   4   6 100.968 5.17208   7
   0  -4  -6 100.992 4.53063   8
   0   4   6 95.1718 4.48506   8
   0  -4   6 83.7803 4.90574  15
   0   4  -6 99.5784 5.01051  15
   0  -4   6 99.9766 5.36022  12
   0   4  -6 91.7378 4.82312  14
   0   4   6 95.6017 5.45667  10
   0  -4  -6 97.5553 5.09901  12
   0   4  -6 96.7595 4.89388  11
   0  -4  -6 91.5296 4.80564  11
   0   4   6 105.916 5.00266  12
   0   4   7 205.681 9.77909   6
   0  -4  -7 203.588 9.68057   1
   0  -4  -7 204.022 9.53301   3
   0   4   7 196.774 9.10640  23
   0   4   7 186.385 8.61853  24
   0   4  -7 194.503 9.22300  22
   0   4  -7 185.060 8.48715  23
   0  -4   7 202.948 9.65893  25
   0  -4   7 182.829 9.43769  22
   0  -4  -7 205.607 8.83783  22
   0   4   7 195.610 8.93769  25
   0  -4  -7 211.954 9.14669  25
   0  -4   7 186.517 9.80640  18
   0   4   7 180.808 9.15542  18
   0   4   7 188.309 8.97714  19
   0  -4  -7 199.032 9.41764  18
   0   4  -7 183.747 8.86807  21
   0  -4  -7 210.793 9.10535  19
   0  -4  -7 193.618 9.24230  20
   0   4  -7 184.142 8.63889  20
   0   4   7 192.639 8.81354   8
   0  -4  -7 206.232 8.87624   8
   0  -4   7 201.928 9.87316   7
   0   4   7 183.479 9.27857   7
   0  -4   7 185.420 9.31680  15
   0   4  -7 209.065 9.29247  15
   0  -4  -7 200.571 9.34907  16
   0  -4   7 234.489 9.85045  12
   0   4   7 201.480 9.70773  10
   0  -4  -7 206.836 9.37328  12
   0  -4  -7 207.264 9.16549  11
   0   4   7 215.286 9.19764  12
   0   4   8 204.979 9.72071   6
   0  -4  -8 197.650 9.49654   1
   0  -4  -8 173.892 9.21175   3
   0   4  -8 198.682 9.16943  22
   0   4  -8 184.061 8.35940  23
   0  -4  -8 211.891 8.90967  25
   0  -4  -8 192.326 8.87881  23
   0  -4   8 177.707 9.24741  22
   0   4   8 189.933 8.96098  23
   0   4   8 199.562 8.71295  25
   0   4   8 182.683 8.36573  24
   0  -4   8 185.451 9.41760  25
   0  -4   8 202.089 9.75661  18
   0  -4  -8 177.882 9.11676  18
   0  -4  -8 204.495 8.99161  19
   0   4   8 180.230 8.82384  19
   0   4  -8 184.919 8.63002  21
   0   4  -8 184.759 8.45684  20
   0  -4  -8 189.311 8.58439  22
   0  -4  -8 188.596 9.16164  20
   0  -4  -8 190.397 8.71064   8
   0  -4   8 195.394 9.73187   7
   0   4   8 192.222 8.67830   8
   0   4   8 188.078 9.11995   7
   0   4   8 201.422 9.02611  18
   0   4  -8 192.227 9.10958  15
   0  -4  -8 181.155 9.11952  16
   0  -4   8 211.046 9.33307  15
   0  -4   8 192.269 9.47520  12
   0   4   8 201.298 9.61838  10
   0   4   8 200.008 8.96756  12
   0  -4  -8 194.979 8.99333  11
   0  -4  -8 210.673 9.20981  12
   0  -4   9 999.116 45.1388   1
   0  -4  -9 998.941 45.0513   3
   0  -4  -9 1203.64 45.4011   1
   0  -4   9 1040.42 45.0781   3
   0   4   9 1064.38 44.8559  23
   0  -4   9 927.473 45.1721  25
   0   4  -9 984.278 44.2123  23
   0  -4   9 949.720 45.0261  22
   0  -4  -9 1108.08 44.6171  25
   0   4   9 980.691 44.1020  24
   0   4   9 1015.65 44.4328  25
   0  -4  -9 1177.45 44.7892  23
   0  -4  -9 1055.65 44.9013  18
   0  -4  -9 1019.62 44.9167  20
   0  -4  -9 1155.48 44.8728  19
   0  -4   9 968.473 45.3862  18
   0   4  -9 986.886 44.2700  20
   0   4   9 1069.82 44.7263  19
   0  -4  -9 1089.92 44.3951  22
   0   4  -9 994.042 44.3535  21
   0   4   9 939.050 44.7635   7
   0  -4  -9 1059.29 44.5707   8
   0   4   9 1075.88 44.5325   8
   0  -4  -9 1106.35 45.0251  16
   0   4   9 1161.27 44.8124  18
   0  -4   9 1088.73 45.1159  15
   0   4   9 1160.94 45.5551   6
   0   4   9 1122.62 44.7225  12
   0  -4  -9 1056.49 44.9046  12
   0   4   9 1097.03 45.4147  10
   0  -4 -10 262.822 14.0749   1
   0  -4 -10 313.844 14.1464   3
   0  -4  10 349.892 14.4170   1
   0  -4  10 312.931 14.1829   3
   0   4  10 325.185 14.0360  23
   0   4  10 306.114 13.4723  25
   0  -4  10 323.200 14.4240  25
   0  -4 -10 313.788 13.5921  25
   0  -4 -10 313.661 13.8364  23
   0   4 -10 309.089 13.3381  23
   0  -4 -10 324.658 13.9640  19
   0   4  10 303.503 13.7907  19
   0  -4 -10 333.066 13.9832  18
   0   4 -10 305.779 13.3477  21
   0   4 -10 298.696 13.3517  20
   0  -4 -10 281.572 13.9944  20
   0   4  10 293.636 13.5960   8
   0  -4 -10 321.878 13.6981   8
   0   4  10 304.400 13.7586  18
   0  -4  10 328.650 14.2892  15
   0   4  10 277.785 14.3477   6
   0  -4 -10 292.190 13.0954   4
   0  -4 -10 345.925 14.0784  12
   0   4  10 293.716 14.4253  10
   0   4  10 303.334 13.7243  12
   0  -4 -11 3186.05 146.229   3
   0  -4  11 3462.59 146.430   1
   0  -4 -11 3515.32 146.465   1
   0  -4  11 3280.76 146.264   3
   0   4 -11 3357.01 145.584  23
   0  -4 -11 3352.21 145.723  25
   0  -4  11 3427.73 146.578  25
   0   4  11 3565.18 146.261  23
   0  -4 -11 3591.17 146.074  23
   0   4  11 3469.86 145.632  25
   0   4 -11 3337.02 145.465  21
   0   4 -11 3420.69 145.592  20
   0  -4 -11 3506.35 146.185  19
   0  -4 -11 3594.05 145.963   8
   0   4  11 3465.62 145.883  18
   0   4  11 3545.27 146.765   6
   0  -4 -11 3388.65 145.401   4
   0  -4 -11 3755.87 146.209  12
   0   4  11 3540.01 145.912  12
   0   4  11 3763.05 146.834  10
   0  -4 -12 100.024 5.32750   1
   0  -4  12 81.7876 5.02365   1
   0  -4  12 92.8799 5.13942   3
   0  -4 -12 79.4685 4.95371   3
   0  -4  12 99.9091 5.49247  25
   0   4  12 93.1911 4.31233  25
   0   4  12 92.2680 5.07691  23
   0   4 -12 89.2789 4.39720  23
   0  -4 -12 88.1422 4.39428  25
   0  -4 -12 79.0935 4.83224  23
   0   4 -12 87.3172 4.07913  21
   0  -4 -12 95.1438 5.01304  19
   0  -4 -12 92.1872 4.75025   8
   0   4  12 90.2014 4.62386  18
   0   4  12 82.2071 5.53566   6
   0  -4 -12 88.5488 4.17148   4
   0   4  12 91.7320 5.66988  10
   0  -4 -12 86.5747 4.83240  12
   0  -4  13 18.9821 2.50329  25
   0   4 -13 19.9617 1.70981  23
   0   4  13 18.5170 2.33983  23
   0  -4 -13 19.3574 2.21771  19
   0  -4 -13 21.1755 1.95145   8
   0   4  13 19.9036 1.87119  18
   0  -4 -13 20.5072 2.28460   3
   0  -4  13 25.7253 2.42613   3
   0  -4 -13 22.1831 2.40781   1
   0  -4  13 24.1293 2.44745   1
   0  -4 -13 19.8131 2.10690  12
   0   4  13 21.1787 2.85258  10
   0   4  14 1441.24 61.6875  23
   0   4 -14 1402.59 60.9817  23
   0  -4  14 1410.36 61.9048  25
   0  -4 -14 1404.42 61.5740  19
   0  -4 -14 1431.43 61.3347   8
   0   4  14 1327.44 60.9607  18
   0  -4 -14 1442.66 61.6818   1
   0  -4  14 1448.71 61.5468   3
   0  -4 -14 1584.54 61.6127   3
   0  -4  14 1399.26 61.5976   1
   0  -4 -14 1558.24 61.3841  12
   0   4  14 1439.75 62.1536  10
   0   4 -15 18.6891 1.83728  23
   0   4  15 19.3584 2.45958  23
   0  -4  15 19.1072 2.62803  25
   0  -4 -15 23.4901 2.39216  19
   0  -4  15 17.0617 2.79021  18
   0  -4 -15 25.3820 2.18561   8
   0   4  15 18.4437 1.76010  18
   0   4  15 13.5639 2.71653  10
   0  -4 -15 22.0254 2.09643  12
   0  -4 -15 19.5615 2.38798   1
   0  -4  15 20.7425 2.36306   1
   0  -4  15 14.9100 2.15681   3
   0  -4 -15 20.1770 2.21586   3
   0  -4 -16 11.1188 2.06498   1
   0  -4  16 8.47685 1.81209   3
   0  -4  16 8.81728 1.93154   1
   0  -4 -16 3.85398 1.63865   3
   0   4 -16 7.05727 1.50473  23
   0  -4  16 10.1413 2.25554  25
   0   4  16 10.8703 2.04523  23
   0  -4  16 10.7291 2.37823  18
   0  -4 -16 8.98733 1.92156  19
   0  -4  16 12.0726 2.52253   7
   0  -4 -16 7.59947 1.63006   8
   0   4  16 8.26379 1.31619  18
   0  -4 -16 8.37640 1.98825  13
   0  -4  16 10.2525 2.23811  12
   0   4  16 9.79345 2.59573  10
   0  -4 -16 8.68140 1.62537  12
   0  -4 -17 0.31862 1.57212   3
   0  -4 -17 2.35834 1.72544   1
   0  -4  17 0.17516 1.62841   1
   0  -4  17-1.13530 1.60050   3
   0   4 -17-0.34528 1.50823  23
   0   4  17 1.98322 1.94342  23
   0  -4  17 1.03936 2.17844  18
   0  -4 -17 0.82403 1.78294  19
   0  -4  17 0.26237 2.07915   7
   0  -4 -17 1.01135 1.58268   8
   0   4  17 1.22225 1.04295  18
   0  -4  17 1.42954 1.99752  12
   0  -4 -17 0.63686 1.69008  13
   0  -4 -17 1.31350 1.33409  12
   0   4  17 0.56694 2.25665  10
   0  -4  18 255.623 12.0975   1
   0  -4 -18 247.836 12.0954   1
   0  -4  18 244.945 11.9706   3
   0  -4 -18 254.600 11.9647   3
   0   4  18 258.519 12.5188  23
   0   4 -18 246.279 11.7556  23
   0  -4  18 247.688 12.6782  18
   0   4 -18 261.599 11.8364  19
   0  -4 -18 267.726 12.4366  19
   0  -4 -18 232.501 12.0210   8
   0  -4  18 244.977 12.7594   7
   0   4  18 265.347 11.3060  18
   0  -4  18 271.373 12.6926  12
   0  -4 -18 252.720 12.3940  13
   0   4  18 280.013 13.0872  10
   0  -4 -18 268.295 11.8167  12
   0   4  19 2.74119 2.37677   6
   0  -4 -19 1.07617 1.66279   1
   0  -4  19 3.19498 1.66026   3
   0  -4  19 2.93658 1.68045   1
   0  -4 -19 4.07359 1.64586   3
   0   4  19 3.66458 2.04505  23
   0   4 -19 4.31721 1.72051  23
   0  -4 -19 2.73288 1.84343  19
   0   4 -19 3.01613 1.49809  19
   0  -4  19 1.88123 2.31245  18
   0  -4 -19 3.60032 1.72625   8
   0  -4  19 4.37840 2.28001   7
   0   4  19 5.43664 0.97040  18
   0  -4 -19 5.26431 2.23637  13
   0  -4  19 5.47341 2.10793  12
   0   4  19 2.74885 2.33441  10
   0  -4 -19 1.30448 1.38350  12
   0   4  20 12.3711 2.59707   6
   0  -4  20 13.3053 2.09810   3
   0  -4 -20 12.8119 2.08470   1
   0   4  20 13.3033 2.61088  23
   0   4 -20 13.9729 1.96819  19
   0  -4 -20 15.5284 2.47446  19
   0  -4  20 15.5670 2.61865  18
   0  -4  20 12.2914 2.84629   7
   0  -4 -20 13.8161 2.26946   8
   0   4 -20 16.7131 1.37713   6
   0   4  20 14.7378 1.17945  18
   0  -4  20 18.1395 2.93311  15
   0  -4 -20 12.5049 1.17331  15
   0  -4 -20 15.4416 2.44823  13
   0   4  20 17.1457 3.05168  10
   0  -4 -20 16.1774 1.86489  12
   0   4  21 195.119 10.3154   6
   0   4  21 185.295 10.0153  23
   0   4 -21 186.930 9.32629  19
   0  -4 -21 202.678 10.0479  19
   0  -4  21 204.139 10.2783  18
   0  -4  21 210.373 10.4184   7
   0  -4 -21 207.758 9.79327   8
   0   4 -21 182.300 8.54854   6
   0  -4  21 182.560 10.2182  15
   0  -4 -21 189.092 8.51205  15
   0  -4 -21 225.770 10.1933  13
   0   4  21 184.243 10.4177  10
   0  -4 -21 199.144 9.14547  12
   0   4  22 945.504 41.6016   6
   0   4  22 927.543 41.4725  23
   0  -4  22 971.319 41.5962  18
   0  -4 -22 970.745 41.3959  19
   0   4 -22 970.490 40.7583  19
   0  -4  22 967.788 41.6486   7
   0  -4 -22 861.446 40.9691   8
   0   4 -22 939.100 39.8298   6
   0  -4  22 927.557 41.6180  15
   0  -4 -22 934.813 41.3303  13
   0  -4 -22 938.923 39.8742  15
   0   4  22 900.890 41.2510  14
   0  -4 -22 906.114 40.3629  12
   0   4  22 979.599 42.0050  10
   0   4  23 435.519 20.5789   6
   0   4  23 444.764 20.5988  23
   0   4 -23 439.328 19.7676  19
   0   4 -23 425.952 18.7392   6
   0  -4  23 451.152 20.6528   7
   0  -4 -23 462.670 20.2045   8
   0  -4  23 435.513 20.6227  15
   0   4  23 463.258 20.4348  14
   0  -4 -23 450.746 18.8790  15
   0   4 -23 429.550 20.1319  13
   0  -4 -23 441.439 20.3623  13
   0   4  23 359.184 20.5539  10
   0  -4 -23 449.269 19.3731  12
   0  -4  23 400.708 20.2847   9
   0   4 -24 323.129 15.1129   5
   0   4  24 350.316 16.2078   6
   0   4 -24 308.708 14.1222   6
   0   4  24 339.067 16.1126  23
   0   4 -24 321.694 15.2656  19
   0  -4  24 323.067 16.0173   7
   0  -4 -24 353.272 15.7716   8
   0  -4  24 322.427 16.1001  15
   0  -4 -24 335.456 14.3717  15
   0  -4 -24 358.819 15.9906  13
   0   4  24 336.177 15.8310  14
   0   4 -24 325.135 15.6479  13
   0  -4 -24 340.955 14.8207  12
   0  -4  24 331.234 15.9401   9
   0   4 -25 434.731 20.1129   6
   0   4 -25 478.124 21.2214   5
   0   4  25 485.517 22.2531   6
   0   4 -25 485.142 20.9150   1
   0   4  25 482.283 22.2381  23
   0   4 -25 500.223 21.4750  19
   0  -4 -25 509.037 21.9194   8
   0  -4  25 454.354 22.0645   7
   0  -4  25 449.816 22.1877  15
   0   4  25 535.993 22.1875  14
   0  -4 -25 491.160 22.0424  13
   0  -4 -25 497.786 20.4912  15
   0   4 -25 471.291 21.8264  13
   0  -4 -25 501.369 20.8893  12
   0  -4  25 474.543 22.0797   9
   0   4  26 10.9636 2.86884   6
   0   4 -26 8.41506 2.05108   5
   0   4 -26 8.33810 1.94778   1
   0   4  26 7.09302 1.89311   1
   0   4  26 12.5707 3.19847  23
   0   4 -26 9.15957 2.37345  19
   0  -4 -26 7.79174 2.52625   8
   0  -4  26 6.89935 2.98755   7
   0  -4  26 9.84757 2.81872   9
   0  -4  26 9.41596 3.10725  15
   0   4  26 10.8354 2.74855  14
   0  -4 -26 14.7302 2.98219  13
   0   4 -26 11.8758 2.70556  13
   0  -4 -26 6.96113 1.52061  15
   0  -4 -26 9.92230 1.94354  12
   0   4  27 492.518 22.7123   6
   0   4 -27 460.564 21.5027   5
   0   4 -27 473.215 21.0769   3
   0   4 -27 485.898 21.1468   1
   0   4  27 469.857 21.1506   1
   0   4  27 470.504 21.2774   2
   0   4  27 537.873 22.9618  23
   0   4 -27 484.758 21.8758  19
   0  -4  27 503.258 22.6540   9
   0  -4 -27 473.833 22.2467   8
   0  -4  27 497.593 22.6445   7
   0   4 -27 492.429 21.2226  17
   0  -4  27 500.782 22.8756  15
   0  -4 -27 488.391 22.4791  13
   0  -4 -27 469.245 20.8712  15
   0   4 -27 460.011 22.1649  13
   0   4  27 495.814 22.4624  14
   0  -4 -27 465.342 21.1408  12
   0   4  28 2.01803 2.93304   6
   0   4 -28 2.17778 1.89896   5
   0   4  28 1.84960 1.65578   2
   0   4  28 0.56020 1.61160   3
   0   4 -28 0.55010 1.58698   3
   0   4 -28 0.95547 1.63207   1
   0   4 -28 0.97143 1.60126   2
   0   4  28-0.72575 1.75188   1
   0   4  28 2.13279 2.79091  23
   0   4 -28 2.80876 2.30284  19
   0  -4 -28 1.17162 2.45571   8
   0  -4  28-0.32918 2.60865   9
   0  -4  28 0.64938 2.83146   7
   0  -4  28 1.43629 2.80602  15
   0   4  28 0.13126 1.64650  17
   0   4 -28 1.02898 1.60449  17
   0  -4 -28 1.33951 1.51850  15
   0   4  28-1.89196 2.49885  14
   0  -4 -28 2.20738 2.64375  13
   0   4 -28 1.15305 2.23145  13
   0  -4 -28 0.91111 1.70572  12
   0   4  29 4.11769 2.86331   6
   0   4 -29 5.65941 1.97467   5
   0   4  29 6.95767 1.77053   1
   0   4 -29 5.64372 1.70225   2
   0   4 -29 4.10310 1.70606   1
   0   4  29 5.19632 1.76764   3
   0   4  29 6.63698 1.80311   2
   0   4  29 4.42703 2.90657  23
   0   4 -29 5.35691 2.35759  19
   0  -4 -29 7.02131 2.65296   8
   0  -4  29 9.57393 3.09875   7
   0  -4  29 5.78324 3.08638   9
   0  -4  29 5.92091 2.90192  15
   0   4 -29 5.88647 1.68282  17
   0   4  29 7.32224 1.71535  17
   0  -4 -29 2.93579 2.86557  13
   0  -4 -29 4.95987 1.66216  15
   0   4  29 8.16323 2.81442  14
   0   4 -29 3.86179 2.41959  13
   0  -4 -29 6.61159 1.77423  12
   0   4  30 94.0416 6.43253   6
   0   4 -30 86.5518 5.09239   5
   0   4 -30 77.3297 4.56437   2
   0   4  30 80.4982 4.57546   1
   0   4  30 91.0598 4.72162   2
   0   4  30 79.2014 4.51004   3
   0   4  30 99.4511 6.66749  23
   0   4 -30 84.3876 5.60640  19
   0  -4  30 85.5575 6.29696   7
   0  -4  30 84.5829 6.28268   9
   0   4  30 83.0221 4.73023   7
   0   4  30 83.6858 6.28527   9
   0   4 -30 92.5397 6.28357   8
   0  -4 -30 95.3420 6.13217   8
   0  -4  30 85.4858 6.34705  15
   0   4 -30 84.0514 4.56908  17
   0   4  30 85.5920 4.63002  17
   0   4 -30 83.8102 5.82701  13
   0  -4 -30 82.7525 4.58182  15
   0   4  30 96.0704 6.31623  14
   0  -4 -30 91.3277 6.25850  13
   0  -4 -30 91.4664 4.74378  12
   0   4  31 98.7746 5.14527   3
   0   4 -31 115.251 5.87754   5
   0   4  31 97.9865 6.90006   6
   0   4  31 100.511 5.26651   2
   0   4 -31 98.6218 5.19838   2
   0   4  31 98.6455 5.15131   1
   0   4  31 91.9354 7.03106  23
   0   4 -31 106.961 6.44333  19
   0   4  31 99.8006 5.35766   7
   0   4 -31 110.354 6.94804   8
   0  -4  31 111.363 7.07147   7
   0   4  31 96.6508 7.02280   9
   0  -4  31 100.328 6.91542   9
   0  -4 -31 96.8377 6.69925   8
   0  -4  31 103.585 7.18656  15
   0   4 -31 101.753 5.19049  17
   0   4  31 92.1434 5.15496  17
   0   4  31 108.800 6.94053  14
   0   4 -31 99.3458 6.55885  13
   0  -4 -31 115.223 7.06880  13
   0  -4 -31 104.134 5.35940  12
   0   4  32 57.0855 3.50808   3
   0   4 -32 60.0812 4.15916   5
   0   4  32 59.4761 5.36623   6
   0   4  32 60.6130 3.53635   1
   0   4 -32 56.4311 3.49992   2
   0   4  32 67.0721 3.63497   2
   0   4  32 70.9656 5.90292  23
   0   4 -32 64.1823 4.80160  19
   0   4  32 64.5253 5.71081   9
   0   4 -32 54.3329 5.16011   8
   0  -4 -32 63.8648 5.21379   8
   0   4  32 59.7755 3.79340   7
   0  -4  32 66.3290 5.50664   7
   0  -4  32 70.1650 5.71894   9
   0   4  32 56.7374 3.51096  17
   0  -4  32 61.2258 5.75293  15
   0   4 -32 58.5613 3.49003  17
   0  -4 -32 70.8039 5.54824  13
   0   4 -32 60.2218 5.04521  13
   0   4  32 61.2156 5.45212  14
   0  -4 -32 72.0202 3.86377  12
   0   4  33 431.890 19.1706   3
   0   4  33 423.593 21.1302   6
   0   4 -33 465.060 19.9703   5
   0   4  33 432.271 19.2523   2
   0   4  33 416.800 19.1665   1
   0   4 -33 429.539 19.1772   2
   0   4  33 426.372 19.1955   2
   0   4  33 458.404 21.7165  23
   0   4 -33 473.554 20.7425  19
   0   4  33 413.927 21.4497   9
   0  -4 -33 427.284 21.0670   8
   0   4  33 456.728 19.5756   7
   0  -4  33 473.511 21.5560   9
   0   4 -33 494.507 21.5440   8
   0  -4  33 443.029 21.1727   7
   0   4  33 447.702 19.1719  17
   0   4 -33 431.748 19.1660  17
   0   4  33 441.878 19.2260  17
   0  -4  33 423.261 21.5052  15
   0  -4 -33 475.689 21.4267  13
   0   4 -33 464.388 21.1065  13
   0   4  33 452.109 21.4235  14
   0  -4 -33 443.547 19.4663  12
   0   4  34 36.0889 4.56665   6
   0   4 -34 42.4510 3.47074   5
   0   4 -34 39.2639 2.44968   2
   0   4  34 39.6537 2.57348   2
   0   4  34 37.9033 4.70179  23
   0   4 -34 37.5450 4.04425  19
   0  -4  34 35.8354 4.50193   7
   0  -4  34 44.6492 4.80575   9
   0   4  34 36.9111 3.00588   7
   0  -4 -34 47.9990 4.77596   8
   0   4 -34 35.6848 4.47473   8
   0   4 -34 37.1373 2.46401  17
   0   4  34 40.8098 2.56464  17
   0  -4  34 41.6609 4.98588  15
   0   4  34 38.7889 2.54719  17
   0   4  34 50.6687 5.06102  14
   0  -4 -34 43.1969 4.81148  13
   0   4 -34 45.3842 4.30803  13
   0  -4 -34 48.7270 3.08502  12
   0   4  35 268.955 14.1276   6
   0   4 -35 271.470 12.7354   5
   0   4  35 264.770 11.8553   2
   0   4  35 275.416 14.7011  23
   0   4 -35 290.226 13.7400  19
   0  -4  35 272.794 14.0366   7
   0   4  35 266.673 12.3649   7
   0   4 -35 286.010 14.4414   8
   0  -4 -35 289.932 14.3084   8
   0  -4  35 254.169 14.1851   9
   0   4  35 262.113 11.8208  17
   0   4  35 261.327 14.1482  14
   0  -4 -35 282.580 14.3977  13
   0   4 -35 277.172 14.0315  13
   0  -4  35 249.225 14.1833  14
   0  -4 -35 275.131 12.2941  12
   0   4 -36 8.70912 2.15795   5
   0   4  36 20.1796 3.89727   6
   0   4  36 9.64398 1.11938   2
   0   4  36 7.84192 3.79467  23
   0   4 -36 9.79358 3.01538  19
   0   4  36 12.8629 2.04556   7
   0  -4  36 13.7883 3.70897   7
   0  -4 -36 9.10215 3.31768   8
   0  -4  36 10.5758 3.64319   9
   0   4 -36 9.50744 3.53336   8
   0   4  36 8.28698 1.05861  17
   0  -4 -36 14.2075 3.84686  13
   0   4 -36 16.9035 3.33675  13
   0   4  36 9.44052 3.60436  14
   0  -4  36 11.7987 3.69896  14
   0  -4 -36 11.5650 1.94302  12
   0   4  37 1.97012 3.33091   6
   0   4 -37 2.51551 1.99168   5
   0   4 -37 2.61123 2.88996  19
   0   4  37 4.75372 3.46137  23
   0  -4 -37 2.04531 3.12101   8
   0   4  37 0.74539 1.75546   7
   0  -4  37 0.43506 3.18516   9
   0  -4  37 2.56360 3.27787   7
   0   4 -37-1.70539 3.37912   8
   0   4 -37 4.79181 3.16594  13
   0  -4 -37-1.67128 3.29634  13
   0  -4  37 1.30223 3.42454  14
   0   4  37 2.53896 3.54813  14
   0  -4 -37 3.18546 1.69368  12
   0   4  37-3.23458 4.27233  10
   0   4 -38 96.6847 5.42741   5
   0   4  38 87.4419 6.83146   6
   0   4 -38 91.9382 6.54326  19
   0   4  38 89.1647 7.54472  23
   0   4  38 92.6996 5.00949   7
   0  -4 -38 72.2453 6.58102   8
   0   4 -38 100.172 7.25145   8
   0  -4  38 95.7410 7.23466   9
   0  -4  38 94.9214 6.88676   7
   0  -4 -38 97.0477 7.19529  13
   0   4  38 110.335 7.46801  14
   0  -4  38 90.3087 7.07820  14
   0   4 -38 101.779 6.89974  13
   0   4  38 88.3920 7.97596  10
   0   4  39 60.2853 5.79921   6
   0   4 -39 58.6373 4.10745   5
   0   4 -39 63.3276 5.38628  19
   0   4  39 64.2374 6.34980  23
   0   4 -39 59.6097 5.99269   8
   0  -4 -39 52.2931 5.76571   8
   0   4  39 61.5450 3.71580   7
   0  -4  39 64.3753 6.13170   9
   0  -4  39 57.3029 5.48726   7
   0  -4  39 55.1848 5.77415  14
   0   4 -39 71.6564 5.85801  13
   0  -4 -39 69.3220 6.18214  13
   0   4  39 67.9873 6.19303  14
   0   4  39 58.3671 6.57924  10
   0   4  40 180.500 10.8766   6
   0   4 -40 175.451 9.12490   5
   0   4 -40 197.843 10.6222  19
   0   4  40 197.676 11.7526  23
   0  -4  40 199.695 11.5187   9
   0  -4  40 171.055 10.5157   7
   0   4 -40 209.992 11.6034   8
   0  -4 -40 185.590 11.1698   8
   0   4  40 188.825 8.68236   7
   0  -4 -40 163.254 10.9714  13
   0  -4  40 169.326 11.1901  14
   0   4 -40 199.525 10.9159  13
   0   4  40 174.559 11.1258  14
   0   4  40 193.382 12.0778  10
   0   4  41 53.0455 6.32506  23
   0  -4  41 64.8848 6.20190   9
   0  -4  41 54.5467 5.47888   7
   0   4 -41 55.3976 5.84404   8
   0  -4 -41 58.2734 5.75502   8
   0   4 -41 65.4023 5.49324  19
   0  -4 -41 57.2773 6.04131  13
   0   4 -41 55.1723 5.37315  13
   0   4  41 56.0777 6.11295  14
   0  -4  41 55.3823 5.89387  14
   0   4  41 59.3368 5.76421   6
   0   4 -41 51.5616 3.85641   5
   0   4  42 43.0145 5.62935  23
   0   4 -42 39.6282 5.42574   8
   0  -4  42 52.1364 5.77608   9
   0  -4 -42 44.2526 5.42544   8
   0  -4  42 35.8491 4.77950   7
   0   4 -42 36.4157 4.61068  19
   0   4  42 37.0180 5.50042  14
   0  -4 -42 36.7802 5.35915  13
   0   4 -42 46.4345 5.13751  13
   0  -4  42 38.8704 5.30558  14
   0   4  42 34.3617 4.83368   6
   0   4  43 18.9621 4.98837  23
   0   4 -43 21.5906 4.65215   8
   0  -4  43 20.7773 4.22017   7
   0  -4 -43 27.8667 4.82877   8
   0  -4  43 25.3559 5.17680   9
   0   4 -43 23.9040 4.36213  19
   0   4  43 21.2216 4.72670  14
   0  -4  43 20.9419 4.80805  14
   0   4 -43 23.3062 4.50789  13
   0  -4 -43 27.3978 4.84641  13
   0   4  43 15.0111 4.35926   6
   0  -4  44 157.182 9.29723   7
   0  -4  44 145.801 10.0360   9
   0   4  44 128.379 9.25822   6
   0   4 -44 157.403 10.2831   8
   0  -4 -44 137.571 9.79841   8
   0  -4 -44 131.231 9.96937  19
   0   4 -44 148.463 9.30463  19
   0  -4 -44 152.859 9.95624  13
   0   4  44 162.457 10.2207  14
   0  -4  44 139.837 10.0165  14
   0   4 -44 150.081 9.53255  13
   0   4  44 150.353 10.3791  23
   0   4  45 52.7048 6.34067  23
   0  -4  45 41.3468 5.26218   7
   0  -4 -45 39.6531 5.96389   8
   0  -4  45 70.0920 6.92399   9
   0   4 -45 42.1436 6.16288   8
   0  -4 -45 50.9540 6.63384  19
   0   4 -45 44.7349 5.55184  19
   0   4 -45 37.0861 5.37042  13
   0  -4 -45 67.6630 6.72820  13
   0   4  45 48.9189 6.15258  14
   0  -4  45 59.2654 6.30246  14
   0   4  45 51.2191 5.77844   6
   0   4  46 432.741 21.4479   6
   0  -4 -46 444.888 22.1564   8
   0  -4  46 418.563 21.0707   7
   0  -4  46 453.583 22.4676   9
   0   4 -46 425.102 22.2032   8
   0  -4 -46 450.811 22.6075  19
   0   4 -46 430.659 21.4248  19
   0  -4  46 448.818 22.4168  14
   0   4 -46 430.269 21.6726  13
   0  -4 -46 407.062 21.9647  13
   0   4  46 453.800 22.2385  14
   0   4  46 416.428 22.5229  23
   0   4 -47 219.294 13.0211   8
   0  -4  47 204.322 12.7962   9
   0  -4 -47 206.283 12.6565   8
   0   4  47 195.201 11.7948   6
   0  -4 -47 207.880 12.9654  19
   0   4 -47 194.926 11.8033  19
   0   4  47 201.157 12.6521  14
   0   4 -47 202.598 12.1222  13
   0  -4 -47 209.193 12.6524  13
   0  -4  47 214.599 12.8986  14
   0   4  47 195.993 12.9722  23
   0  -4 -48 8.86749 4.99849  19
   0   4 -48 3.85662 4.01251  19
   0   4  48-0.54697 4.29678  14
   0  -4 -48 5.99780 4.84608  13
   0   4 -48 5.13772 4.40165  13
   0  -4  48 3.41162 4.50804  14
   0   4  48 4.18530 4.08308   6
   0   4 -48 2.24456 4.80185   8
   0  -4 -48-1.65620 4.49579   8
   0  -4  48 6.77539 5.19774   9
   0   4 -49 32.2372 5.12331  13
   0  -4  49 23.7426 5.45775  14
   0  -4 -49 36.1098 5.79385  13
   0   4  49 22.3316 5.33877  14
   0  -4 -49 24.1211 5.76461  19
   0   4 -49 26.2191 4.79072  19
   0   4  49 28.7674 5.05193   6
   0  -4 -49 28.7385 5.36915   8
   0  -4  49 36.8234 6.08694   9
   0   4 -49 22.8688 5.73015   8
   0  -4 -50 4.52421 4.68454  13
   0   4  50-1.69229 4.34760  14
   0  -4  50 5.89445 4.98389  14
   0   4 -50 6.74499 4.23542  13
   0   4 -50 1.77311 3.91184  19
   0  -4 -50 5.51765 4.83783  19
   0  -4  50 1.17119 4.57827   9
   0  -4 -50 8.04714 4.82083   8
   0   4  50 2.48078 4.08218   6
   0   4 -50 3.49115 5.15215   8
   0  -4 -51 0.57476 4.51588  13
   0   4  51 1.72317 4.81847  14
   0  -4  51 4.79324 4.75098  14
   0   4 -51 5.36523 4.24075  13
   0   4 -51 2.70448 4.22153  19
   0  -4 -51 4.36661 4.92343  19
   0   4  51 3.27420 4.01818   6
   0  -4 -51 8.19249 4.80734   8
   0   4 -51 14.1965 5.39029   8
   0  -4  51 0.59542 4.95361   9
   0  -4 -52 18.3899 5.47557  19
   0   4 -52 17.8300 4.77986  19
   0  -4 -52 9.33570 4.88526  13
   0   4 -52 11.3802 4.63532  13
   0  -4  52 16.9897 5.16046  14
   0   4  52 12.1632 4.98743  14
   0  -4 -52 12.7651 4.30113   4
   0   4 -52 21.0177 5.36565   8
   0  -4  52 13.8662 5.44457   9
   0   4  52 11.7245 4.07693   6
   0  -4 -52 9.52565 4.62193   8
   0  -4 -53 3.86118 4.98305  19
   0   4 -53 3.23192 4.08918  19
   0   4 -53 8.02109 4.64671  13
   0  -4 -53 5.32194 5.17784  13
   0   4  53-2.35335 5.03425  14
   0  -4  53 8.61308 5.32584  14
   0  -4 -53 3.33456 4.00428   4
   0  -4 -53 3.62553 5.04683   8
   0  -4  53 7.33526 4.97730   9
   0   4  53 4.76984 3.99355   6
   0   4 -53-4.86974 4.97800   8
   0  -4 -54 38.4061 6.62622  19
   0   4 -54 33.6377 5.53088  19
   0   4  54 32.8020 6.14655  14
   0  -4 -54 25.7531 5.98413  13
   0  -4  54 28.0298 6.00987  14
   0   4 -54 34.9555 5.70320  13
   0  -4 -54 31.9956 5.14073   4
   0   4  54 33.2233 6.84878   9
   0   4 -54 40.7124 6.38123   8
   0  -4 -54 34.9446 6.41175   8
   0  -4  54 30.3212 5.80400   9
   0  -4 -55-0.65876 5.36164  19
   0   4 -55 1.88626 4.32455  19
   0   4 -55 5.11947 4.77458  13
   0   4  55-1.19887 4.98370  14
   0  -4  55 0.62974 5.21379  14
   0  -4 -55 3.02421 5.15285  13
   0  -4 -55 0.42434 4.13694   4
   0  -4  55 3.12998 5.18281   9
   0   4 -55-4.98168 5.47089   8
   0  -4 -55-2.48191 5.18011   8
   0   4  55 0.69700 5.54815   9
   0   4 -56 7.59161 4.43167  19
   0  -4 -56 9.98910 5.64481  19
   0   4  56 16.9686 6.01262  14
   0   4 -56 1.02936 4.83538  13
   0  -4  56 13.3423 5.82267  14
   0  -4 -56 10.9911 5.52002  13
   0  -4 -56 10.6739 4.54576   4
   0   4 -56 9.43102 5.70281   8
   0  -4 -56 11.9241 5.57160   8
   0   4  56 11.9790 6.08960   9
   0  -4  56 17.6931 6.26802   9
   0  -4 -57 49.0169 7.29395  19
   0   4 -57 65.8932 6.67405  19
   0   4 -57 55.9881 6.98325  13
   0  -4  57 63.2998 7.88931  14
   0  -4 -57 60.8615 7.64474  13
   0   4  57 58.9312 7.32168  14
   0  -4 -57 63.3463 6.35493   4
   0   4  57 41.2808 7.79489   9
   0   4 -57 58.3245 7.64953   8
   0  -4 -57 72.1770 7.83454   8
   0  -4  57 57.9556 7.81665   9
   0   4 -58 29.2306 5.54848  19
   0  -4 -58 27.6569 6.63405  19
   0   4  58 18.9671 6.22584  14
   0  -4 -58 27.8204 6.34146  13
   0   4 -58 34.2760 6.08836  13
   0  -4  58 27.6587 6.25754  14
   0  -4 -58 20.1567 4.99690   4
   0   4 -58 18.4998 6.01555   8
   0  -4 -58 24.8649 6.35307   8
   0   4  58 12.1347 6.46693   9
   0  -4  58 23.6561 6.40732   9
   0  -4 -59 44.0434 7.35086  19
   0  -4 -59 31.6097 6.68428  13
   0  -4  59 42.6112 7.02719  14
   0   4 -59 48.4641 6.44466  13
   0   4  59 33.2062 6.58650  14
   0  -4 -59 47.9733 5.77272   4
   0   4  59 45.9434 7.83617   9
   0   4 -59 51.8904 7.25894   8
   0  -4 -59 59.5983 7.43828   8
   0  -4  59 42.9958 7.18861   9
   0   4  60 68.1243 8.69254   9
   0  -4  60 92.6594 9.00634   9
   0   4 -60 74.4985 8.31855   8
   0  -4 -60 64.9771 8.08399   8
   0  -4 -60 63.2234 7.97353  19
   0  -4 -60 78.8498 8.36512  13
   0   4 -60 89.2078 8.10006  13
   0   4  60 68.0106 8.07224  14
   0  -4  60 73.0817 8.25278  14
   0   4  61 1.43655 5.89923   9
   0   4 -61 0.64236 5.56142   8
   0  -4 -61 8.38484 6.01788   8
   0  -4  61 7.72884 5.88883   9
   0   4 -61 5.71067 5.21529  13
   0   4  61 4.90451 5.30803  14
   0  -4  61 3.88187 5.79183  14
   0  -4 -61 4.96306 5.45326  13
   0  -4 -61 0.68026 5.68194  19
   0   4 -62 72.4645 7.79173  13
   0   5   0 0.41650 1.86385   6
   0   5   0 1.62335 0.67244   4
   0  -5   0 0.46870 2.09731   1
   0  -5   0 1.06304 1.95012   3
   0   5   0-0.59445 1.55815  24
   0   5   0 2.20756 0.80453  23
   0  -5   0 0.89224 1.45805  22
   0  -5   0-0.18451 1.84233  25
   0  -5   0 2.19100 1.10068  20
   0  -5   0 0.46315 2.01965  18
   0  -5   0 1.94428 0.90648  19
   0   5   0 0.18063 0.90214  19
   0   5   0 0.76734 1.31699  22
   0   5   0-1.30284 1.02828   8
   0   5   0-0.09159 1.26908  15
   0  -5   0 0.41457 1.75932  12
   0   5   0 2.92531 1.97511  10
   0  -5   0 1.51990 1.62773  11
   0   5  -1 980.831 42.8876   6
   0   5   1 1018.21 43.0352   6
   0   5  -1 1013.62 41.7859   4
   0   5   1 994.566 41.6088   4
   0  -5   1 937.825 42.8556   3
   0  -5  -1 907.327 42.8397   3
   0  -5  -1 988.611 43.1255   1
   0  -5   1 1021.12 43.1447   1
   0   5   1 959.529 41.8052  23
   0   5  -1 1002.84 42.1663  22
   0   5  -1 1067.21 42.4129  24
   0   5   1 1071.67 42.3072  24
   0  -5   1 990.240 42.3862  22
   0  -5   1 1015.82 42.7992  25
   0   5  -1 967.360 41.6550  23
   0  -5  -1 1016.50 42.3237  22
   0  -5  -1 931.517 42.6362  25
   0  -5  -1 994.858 42.0275  20
   0  -5   1 964.269 41.9081  20
   0  -5  -1 861.248 42.8643  18
   0   5  -1 939.411 42.0761  20
   0  -5  -1 1022.15 41.9465  19
   0   5   1 976.442 41.8885  19
   0   5  -1 986.384 41.7968  19
   0  -5   1 867.624 43.0276  18
   0   5   1 1024.72 42.0983  22
   0   5  -1 989.505 41.7693   8
   0   5   1 1004.45 41.7856   8
   0  -5   1 1025.80 42.2277  15
   0  -5   1 985.313 42.9461  12
   0   5   1 949.074 41.9968  15
   0   5  -1 871.537 42.0510  15
   0   5  -1 946.089 42.7541  10
   0  -5  -1 1078.43 43.0200  12
   0   5   1 1021.96 42.8821  10
   0  -5   1 972.793 42.5240  11
   0  -5  -1 911.284 42.4192  11
   0   5  -2 615.035 25.6835   4
   0   5  -2 615.912 26.7033   6
   0   5   2 602.792 26.8095   6
   0  -5   2 543.428 26.7810   1
   0  -5   2 571.683 26.7103   3
   0  -5  -2 557.015 26.8185   1
   0  -5  -2 611.407 26.8081   3
   0  -5  -2 611.614 26.0660  22
   0   5   2 595.004 25.7093  23
   0  -5  -2 581.940 26.4476  25
   0  -5   2 546.836 26.1862  22
   0   5  -2 597.852 26.2024  24
   0   5   2 637.268 26.0616  24
   0   5  -2 626.150 26.0581  22
   0   5  -2 581.147 25.3980  23
   0   5  -2 581.434 25.8680  20
   0   5  -2 623.595 25.5884  19
   0  -5   2 604.527 25.6965  20
   0  -5  -2 634.541 25.8309  19
   0   5   2 609.197 25.7712  19
   0   5   2 627.359 25.8765  22
   0  -5  -2 602.408 26.8528  18
   0  -5  -2 582.222 25.8914  20
   0  -5   2 570.286 26.8988  18
   0   5  -2 599.867 25.5994   8
   0   5   2 606.443 25.6245   8
   0  -5   2 597.418 26.0845  15
   0   5   2 570.670 25.7452  15
   0   5  -2 628.586 26.0609  15
   0  -5   2 565.155 26.6804  12
   0  -5  -2 618.654 26.7159  12
   0  -5   2 588.077 26.3599  11
   0  -5  -2 585.804 26.2758  11
   0   5   2 575.361 26.6371  10
   0   5  -2 600.869 26.6086  10
   0   5  -3 248.869 11.9241   6
   0   5   3 284.412 12.3315   6
   0  -5  -3 242.893 12.0106   3
   0  -5  -3 226.727 12.1042   1
   0   5  -3 258.087 11.4300  22
   0   5   3 255.995 11.0853  23
   0  -5   3 248.740 11.5861  22
   0   5   3 254.494 11.2820  24
   0  -5  -3 292.717 11.9178  25
   0  -5  -3 270.097 11.3679  22
   0  -5   3 238.171 10.9290  20
   0  -5   3 244.561 12.2556  18
   0   5  -3 243.858 10.8190  19
   0  -5  -3 245.564 11.2580  20
   0   5  -3 239.328 11.1127  20
   0  -5  -3 250.907 12.1110  18
   0   5   3 275.050 11.1536  19
   0  -5  -3 264.170 11.1579  19
   0   5   3 254.596 10.9341   8
   0   5  -3 239.166 10.8909   8
   0  -5   3 222.501 11.3446  15
   0  -5   3 269.323 12.2255  12
   0   5  -3 251.436 11.4119  15
   0   5   3 233.355 10.9651  15
   0   5  -3 248.749 11.9327  10
   0  -5  -3 286.138 12.1396  12
   0  -5   3 236.904 11.6865  11
   0  -5  -3 222.989 11.5414  11
   0   5   3 229.017 11.9454  10
   0   5   4 1399.87 56.7655   6
   0   5  -4 1292.72 56.3220   6
   0  -5  -4 1392.90 56.6274   3
   0  -5  -4 1476.21 56.9016   1
   0  -5  -4 1313.58 56.1898  25
   0   5   4 1233.34 55.6420  24
   0  -5   4 1180.27 56.0386  22
   0   5   4 1308.20 55.6334  23
   0  -5  -4 1288.63 55.7501  22
   0   5  -4 1371.38 55.9241  22
   0   5  -4 1292.84 55.2861  19
   0  -5   4 1368.16 56.9015  18
   0   5   4 1327.41 55.6423  19
   0  -5  -4 1377.67 55.7065  19
   0   5  -4 1253.51 55.5457  20
   0  -5  -4 1302.39 55.7968  20
   0  -5  -4 1429.83 56.6707  18
   0  -5  -4 1290.05 55.4963   8
   0   5   4 1278.06 55.4388   8
   0   5  -4 1283.63 55.4162   8
   0  -5   4 1366.20 56.0284  15
   0   5  -4 1320.92 55.9031  15
   0  -5   4 1300.62 56.5943  12
   0   5   4 1255.06 55.3767  15
   0  -5   4 1372.60 56.2890  11
   0  -5  -4 1384.03 56.5002  12
   0   5   4 1300.41 56.5527  10
   0   5  -4 1248.07 56.3172  10
   0  -5  -4 1337.24 56.0926  11
   0   5   5 1529.84 62.6176   6
   0   5  -5 1520.92 62.1639   6
   0  -5  -5 1373.38 62.2198   3
   0  -5  -5 1419.94 62.4218   1
   0  -5   5 1422.06 61.9894  22
   0  -5  -5 1443.96 61.4981  22
   0  -5  -5 1327.69 61.8009  25
   0   5   5 1465.19 61.4099  24
   0   5   5 1452.42 61.4899  23
   0  -5  -5 1492.97 61.6740  20
   0  -5  -5 1449.22 61.5158  19
   0  -5   5 1440.31 62.6430  18
   0  -5  -5 1166.79 62.0037  18
   0   5  -5 1402.55 61.2937  20
   0   5  -5 1471.12 61.0549  19
   0   5   5 1440.73 61.4600  19
   0   5  -5 1486.82 61.2389   8
   0   5   5 1521.16 61.2829   8
   0  -5  -5 1474.98 61.3263   8
   0  -5   5 1419.12 61.8246  15
   0   5   5 1378.84 61.0758  15
   0   5  -5 1645.34 61.8476  15
   0  -5   5 1481.45 62.4381  12
   0   5  -5 1349.29 62.0431  10
   0  -5  -5 1403.94 62.1713  12
   0  -5  -5 1393.52 61.7936  11
   0  -5   5 1470.17 62.0640  11
   0   5   5 1451.68 62.3490  10
   0   5   6 102.619 5.99400   6
   0   5  -6 96.4836 5.54825   6
   0  -5  -6 99.7402 6.00424   1
   0  -5  -6 98.4125 5.78306   3
   0  -5  -6 114.340 5.45385  25
   0   5   6 120.324 5.26778  25
   0  -5  -6 96.6052 4.94785  22
   0   5   6 103.030 5.07073  23
   0   5   6 103.502 4.87319  24
   0  -5   6 101.658 5.54368  22
   0  -5  -6 101.859 5.28334  20
   0   5  -6 86.2567 4.70321  20
   0   5   6 96.5269 4.98836  19
   0  -5   6 80.2686 5.90032  18
   0  -5  -6 98.2534 5.88138  18
   0   5  -6 88.7635 5.09320  21
   0   5  -6 96.0848 4.47876  19
   0  -5  -6 104.997 5.07265  19
   0  -5  -6 109.413 4.87394   8
   0  -5   6 91.5732 6.10751   7
   0   5   6 99.5006 4.78415   8
   0  -5   6 96.2708 5.38949  15
   0   5   6 99.2246 4.43701  15
   0  -5   6 89.3321 5.72865  12
   0   5  -6 102.123 5.65928  10
   0   5   6 101.518 5.94418  10
   0  -5   6 93.9571 5.50309  11
   0  -5  -6 98.9992 5.30575  11
   0  -5  -6 107.882 5.72185  12
   0   5   7 619.379 28.1097   6
   0   5  -7 596.779 27.5250   6
   0  -5  -7 682.466 27.9907   3
   0  -5  -7 728.183 28.3232   1
   0  -5  -7 585.474 27.3318  25
   0  -5  -7 638.903 27.0399  22
   0   5   7 538.224 27.0775  25
   0   5   7 612.779 26.8429  24
   0  -5   7 608.508 27.6760  22
   0   5   7 659.096 27.2564  23
   0   5   7 618.409 27.1347  19
   0   5  -7 614.110 27.1451  21
   0  -5  -7 641.026 27.2289  19
   0   5  -7 637.154 26.6157  19
   0   5  -7 609.819 26.8149  20
   0  -5   7 695.276 28.4976  18
   0  -5  -7 638.768 27.3699  20
   0  -5  -7 610.046 27.7475  18
   0   5   7 629.219 26.9133   8
   0  -5  -7 642.022 26.9816   8
   0  -5   7 607.956 28.1741   7
   0  -5   7 637.756 27.5766  15
   0  -5   7 616.823 28.0211  12
   0  -5  -7 613.368 27.3799  11
   0  -5  -7 675.877 27.8087  12
   0   5   7 641.367 28.0751  10
   0  -5   7 590.749 27.6501  11
   0   5   8 303.548 14.1059   6
   0  -5  -8 310.139 13.8433   3
   0  -5  -8 285.724 13.8956   1
   0   5  -8 259.422 12.3497  23
   0   5   8 272.834 12.6317  24
   0   5   8 335.818 13.1253  25
   0  -5  -8 290.042 12.8729  22
   0  -5   8 316.204 13.9724  25
   0   5   8 281.651 13.1703  23
   0  -5   8 285.655 13.6228  22
   0  -5  -8 313.069 13.2801  25
   0   5  -8 301.965 12.4897  19
   0   5  -8 290.896 12.6732  20
   0  -5  -8 312.122 13.7044  18
   0  -5  -8 306.079 13.1911  19
   0   5  -8 291.865 12.9926  21
   0  -5   8 265.484 14.0495  18
   0  -5  -8 291.949 13.3120  20
   0   5   8 290.293 13.0570  19
   0  -5   8 313.525 14.2732   7
   0  -5  -8 304.111 12.9060   8
   0   5   8 300.482 12.8501   8
   0  -5   8 311.349 13.5804  15
   0  -5   8 321.243 14.0968  12
   0  -5  -8 271.310 13.4718  12
   0   5   8 272.053 13.8266  10
   0  -5  -8 276.617 13.2820  11
   0  -5   8 280.256 13.5925  11
   0   5   9 2670.53 111.910   6
   0  -5   9 2512.62 111.520   3
   0  -5  -9 2551.15 111.534   3
   0  -5  -9 2643.76 111.803   1
   0  -5   9 2546.15 111.700   1
   0  -5  -9 2763.83 111.043  25
   0  -5  -9 2553.93 110.667  22
   0  -5   9 2537.08 111.449  22
   0   5   9 2960.69 110.891  25
   0   5  -9 2421.28 110.267  23
   0  -5   9 2741.87 111.797  25
   0   5   9 2577.83 111.059  23
   0   5   9 2516.02 110.398  24
   0   5  -9 2558.68 110.726  21
   0   5  -9 2631.90 110.352  19
   0   5  -9 2576.04 110.488  20
   0  -5  -9 2632.58 111.027  19
   0  -5   9 3117.45 112.434  18
   0   5   9 2588.56 110.908  19
   0  -5  -9 2844.69 111.538  18
   0   5   9 2591.52 110.690   8
   0  -5  -9 2712.04 110.784   8
   0  -5   9 2675.92 112.008   7
   0  -5   9 2716.31 111.413  15
   0  -5   9 2697.77 111.857  12
   0  -5  -9 2572.01 111.344  12
   0  -5   9 2642.35 111.520  11
   0  -5  -9 2763.11 111.186  11
   0   5   9 2727.84 111.848  10
   0  -5  10 455.149 19.9750   3
   0  -5 -10 473.530 20.2387   1
   0  -5  10 442.269 20.1094   1
   0  -5 -10 413.078 19.8465   3
   0  -5  10 456.842 20.1709  25
   0   5  10 462.277 19.1674  25
   0  -5  10 451.038 19.9868  22
   0   5  10 456.895 19.5502  23
   0   5 -10 426.183 18.6967  23
   0  -5 -10 439.644 19.3223  25
   0   5  10 395.767 18.6602  24
   0  -5 -10 433.070 19.0172  22
   0  -5  10 421.631 20.3643  18
   0   5 -10 433.720 18.8551  20
   0   5 -10 441.054 19.0415  21
   0  -5 -10 445.780 19.4771  19
   0  -5 -10 469.419 19.8269  18
   0  -5  10 386.668 20.1556   7
   0  -5 -10 441.300 19.1782   8
   0  -5  10 429.897 19.8800  15
   0   5  10 439.834 19.4616  18
   0   5  10 484.248 20.4612   6
   0  -5 -10 447.661 19.5229  11
   0  -5  10 449.152 19.9672  11
   0   5  10 438.663 20.2019  10
   0  -5 -10 481.255 19.8481  12
   0  -5 -11 49.2943 3.99906   1
   0  -5  11 52.7643 4.03150   1
   0  -5  11 53.7190 3.80973   3
   0  -5 -11 49.1330 3.75079   3
   0   5  11 47.1504 2.38039  24
   0   5 -11 49.3675 2.62085  23
   0  -5  11 51.8789 3.94906  22
   0  -5 -11 47.5498 3.11044  25
   0  -5  11 52.1932 4.07478  25
   0   5  11 50.7134 3.46290  23
   0   5  11 53.0609 3.00295  25
   0   5 -11 52.6563 2.72786  20
   0  -5 -11 49.5921 2.91658  22
   0   5 -11 48.5589 2.80955  21
   0  -5 -11 56.1644 3.40134  19
   0  -5 -11 51.9090 3.09079   8
   0   5  11 49.9938 3.38598  18
   0  -5  11 46.9797 3.71343  15
   0   5  11 48.3874 4.12551  10
   0  -5  11 54.3620 3.85963  11
   0  -5 -11 59.4337 3.52835  11
   0  -5 -11 50.1548 3.52930  12
   0   5  11 50.5306 4.18304   6
   0   5  12 430.579 19.7375   6
   0  -5 -12 406.015 19.1615   3
   0  -5 -12 360.145 19.1740   1
   0  -5  12 445.956 19.4899   1
   0  -5  12 450.693 19.3583   3
   0  -5  12 428.385 19.3538  22
   0   5  12 453.571 18.4015  25
   0   5  12 437.472 19.0113  23
   0  -5  12 453.458 19.6058  25
   0   5 -12 395.778 18.1136  23
   0  -5 -12 427.373 18.3181  22
   0  -5 -12 411.474 18.8828  19
   0   5 -12 413.775 18.1849  20
   0   5 -12 425.890 18.1865  21
   0  -5 -12 443.436 18.6279   8
   0   5  12 387.490 18.6105  18
   0  -5 -12 426.980 19.1486  16
   0  -5  12 426.330 19.3220  15
   0  -5  12 433.248 19.1486  14
   0  -5 -12 381.184 18.8825  12
   0  -5  12 401.846 19.3435  11
   0   5  12 428.092 19.6734  10
   0   5  13 2.27270 2.32383   6
   0  -5 -13 0.23568 2.17785   1
   0  -5  13 2.54824 1.88843   3
   0  -5 -13 1.47023 1.89485   3
   0  -5  13 6.93482 2.14331   1
   0   5 -13 1.70567 1.04539  23
   0  -5  13 2.06626 2.02958  25
   0   5  13 2.03838 1.69578  23
   0  -5  13 2.15419 1.98359  22
   0   5  13 2.78604 1.22894  25
   0  -5 -13 1.23072 1.54135  19
   0   5 -13 1.35774 0.94992  20
   0  -5 -13 2.14531 1.15920  22
   0   5 -13 1.77593 0.84537  21
   0  -5 -13 2.13542 1.37678   8
   0  -5 -13 5.33130 1.83025  16
   0   5  13 0.89897 1.56194  18
   0  -5  13 0.89887 2.03422  15
   0  -5  13 2.82807 1.83543  14
   0   5  13 1.95526 2.34318  10
   0  -5 -13 2.46556 1.78540  12
   0  -5  13 3.13702 1.86075  11
   0  -5 -14 293.522 13.0288   4
   0   5  14 331.356 15.0969   6
   0  -5 -14 318.665 13.0168   4
   0  -5  14 308.530 14.5040   1
   0  -5  14 311.974 14.3983   3
   0  -5 -14 292.531 14.4653   1
   0  -5 -14 287.808 14.2342   3
   0  -5  14 298.649 14.7137  25
   0   5  14 283.284 14.1105  23
   0  -5  14 300.724 14.5773  22
   0   5 -14 292.966 13.3469  23
   0   5 -14 289.224 13.3308  20
   0  -5 -14 301.296 13.4180  22
   0  -5 -14 300.044 14.1118  19
   0  -5 -14 313.250 13.8543   8
   0  -5  14 313.437 14.5081  15
   0   5  14 305.519 13.7253  18
   0  -5  14 294.670 14.2732  14
   0   5  14 325.544 14.9835  10
   0  -5 -14 312.641 14.0849  12
   0  -5  14 302.789 14.5947  11
   0  -5 -15 464.896 19.4643   1
   0  -5  15 390.117 19.1956   1
   0  -5  15 408.401 19.1024   3
   0  -5 -15 413.674 19.1000   3
   0   5 -15 398.113 18.1961  23
   0   5  15 419.191 19.0977  23
   0  -5  15 390.094 19.4106  25
   0  -5  15 425.072 19.5076  22
   0  -5 -15 441.828 19.0828  19
   0   5 -15 399.360 18.1810  20
   0  -5 -15 439.312 18.7226   8
   0   5  15 420.851 18.4943  18
   0  -5  15 401.317 19.3146  15
   0  -5 -15 421.735 17.9338   4
   0   5  15 419.501 19.7833  10
   0  -5  15 434.673 19.5697  11
   0  -5 -15 432.477 18.9084  12
   0  -5 -16 1065.93 45.1569   3
   0  -5  16 995.681 45.0757   3
   0  -5  16 1097.32 45.3672   1
   0  -5 -16 1005.67 45.2644   1
   0   5  16 1058.74 45.2561  23
   0   5 -16 1007.29 44.2803  23
   0  -5  16 1040.48 45.5584  22
   0  -5 -16 1049.08 45.1395  19
   0  -5 -16 1063.17 44.7996   8
   0  -5  16 1030.35 45.4624  15
   0   5  16 1138.87 44.5085  18
   0  -5  16 939.776 45.3018  16
   0  -5 -16 1012.15 44.8321  12
   0  -5  16 936.877 45.3941  11
   0   5  16 1080.50 45.9439  10
   0  -5 -16 1023.37 44.0304   4
   0  -5 -17 0.83662 1.15340   4
   0  -5  17 2.27644 2.32048   1
   0  -5 -17 3.28043 2.18794   1
   0  -5  17 2.92641 2.05908   3
   0  -5 -17 3.30557 1.92341   3
   0   5 -17 3.23582 1.51941  23
   0   5  17 2.31909 2.22200  23
   0  -5  17 5.06340 2.96311  18
   0   5 -17 2.55200 1.41072  19
   0  -5 -17 0.87053 1.90075  19
   0  -5 -17 3.06553 1.76610   8
   0  -5  17 6.27784 2.95832   7
   0  -5  17 1.56269 2.35796  16
   0   5  17 2.24445 1.57031  18
   0  -5  17 2.85870 2.33925  12
   0  -5 -17 3.41910 1.81965  12
   0   5  17 4.18338 2.50494  10
   0  -5 -18 1529.96 66.9400   4
   0  -5  18 1555.29 67.8720   3
   0  -5  18 1582.42 68.0332   1
   0  -5 -18 1483.18 67.9793   1
   0  -5 -18 1641.81 67.9280   3
   0   5 -18 1530.00 67.1856  23
   0   5  18 1656.58 68.2413  23
   0  -5 -18 1556.29 68.0325  19
   0  -5  18 1603.77 68.7640  18
   0   5 -18 1564.26 67.2597  19
   0  -5 -18 1625.92 67.7330   8
   0  -5  18 1541.48 68.6304   7
   0   5  18 1602.49 67.1208  18
   0  -5  18 1663.70 68.4653  16
   0  -5  18 1683.35 68.6365  12
   0   5  18 1641.18 68.8658  10
   0  -5 -18 1520.83 67.5760  12
   0  -5  19 751.464 32.2595   1
   0  -5  19 711.802 32.0693   3
   0  -5 -19 719.045 32.0251   3
   0  -5 -19 742.708 32.3062   1
   0   5 -19 673.910 31.4075  23
   0   5  19 714.412 32.3926  23
   0  -5 -19 727.203 32.3237  19
   0   5 -19 721.450 31.4950  19
   0  -5  19 720.191 32.9463  18
   0  -5 -19 770.818 32.0395   8
   0  -5  19 780.689 33.0850   7
   0  -5  19 674.710 32.4661  16
   0   5  19 785.912 31.2993  18
   0  -5  19 745.909 32.7655  12
   0  -5  19 689.425 32.4463   9
   0   5  19 724.495 33.0391  10
   0  -5 -19 676.664 31.7071  12
   0  -5 -20 1085.48 44.8951   3
   0  -5 -20 969.247 44.9354   1
   0  -5  20 1004.99 44.8195   3
   0  -5  20 1060.51 45.0213   1
   0   5 -20 998.627 44.2959  23
   0   5  20 1036.44 45.3122  23
   0  -5 -20 1106.73 45.2991  19
   0   5 -20 1036.40 44.3634  19
   0  -5  20 1086.80 45.8962  18
   0  -5 -20 1021.26 44.8045   8
   0  -5  20 951.480 45.6527   7
   0   5  20 1075.23 43.9924  18
   0  -5  20 1040.13 45.5756  12
   0   5  20 985.377 45.8366  10
   0  -5 -20 952.569 44.4901  12
   0  -5  20 1028.24 45.3753   9
   0   5  21 1262.22 55.3165  23
   0  -5 -21 1269.97 55.1876  19
   0   5 -21 1240.15 54.2978  19
   0  -5  21 1187.90 55.5828  18
   0  -5  21 1163.61 55.4895   7
   0  -5 -21 1219.44 54.7564   8
   0   5  21 1306.30 53.7964  18
   0  -5  21 1284.05 55.5337  12
   0   5  21 1220.50 55.8545  10
   0  -5 -21 1304.10 54.4912  12
   0  -5  21 1309.63 55.3600   9
   0   5 -22 36.2952 2.29763   6
   0   5  22 28.3191 3.89377   6
   0   5  22 30.3849 3.74788  23
   0  -5 -22 30.3209 3.57438  19
   0   5 -22 35.5745 2.85570  19
   0  -5 -22 28.8658 3.10271   8
   0  -5  22 34.2177 4.09139   7
   0   5  22 32.2927 2.09440  18
   0  -5 -22 27.5010 3.52968  13
   0  -5 -22 32.8687 2.94888  12
   0   5  22 37.3415 4.53340  10
   0  -5  22 33.2643 3.73251   9
   0   5 -23 32.0420 2.08204   6
   0   5  23 26.8038 3.81997   6
   0  -5 -23 37.0289 3.67008  19
   0   5 -23 26.7677 2.72830  19
   0   5  23 35.3586 3.81543  23
   0  -5 -23 30.0729 3.19746   8
   0   5 -23 26.2807 1.94403   6
   0  -5  23 35.4846 4.20192   7
   0  -5 -23 31.5935 3.74479  13
   0   5  23 34.1071 4.35805  10
   0  -5 -23 28.7270 2.76199  12
   0  -5  23 24.2390 3.51279   9
   0   5  24 299.427 15.2108   6
   0   5 -24 298.777 13.0355   6
   0  -5 -24 309.432 14.8018  19
   0   5 -24 304.075 13.9122  19
   0   5  24 291.100 14.8484  23
   0   5 -24 297.093 12.9890   6
   0  -5  24 310.302 15.2337   7
   0  -5 -24 282.122 14.2942   8
   0   5  24 289.432 14.6574  14
   0  -5 -24 267.333 14.6353  13
   0  -5  24 332.029 15.1074   9
   0   5  24 305.800 15.6608  10
   0  -5 -24 295.010 13.7723  12
   0   5 -25 351.372 15.3489   6
   0   5  25 372.136 17.8373   6
   0  -5 -25 337.758 17.1523  19
   0   5 -25 352.472 16.3486  19
   0   5  25 357.869 17.4369  23
   0  -5 -25 367.036 16.9155   8
   0  -5  25 358.084 17.6271   7
   0   5 -25 351.301 15.3144   6
   0   5  25 341.190 17.0827  14
   0  -5 -25 363.199 17.3712  13
   0   5  25 395.263 18.3479  10
   0  -5 -25 374.849 16.2454  12
   0  -5  25 336.435 17.2538   9
   0   5 -26 331.600 14.9489   6
   0   5  26 345.156 17.4732   6
   0   5 -26 376.822 16.4118   5
   0   5 -26 341.461 14.9448   6
   0   5  26 354.703 17.2714  23
   0  -5 -26 361.373 17.1548  19
   0   5 -26 380.064 16.3019  19
   0  -5  26 351.583 17.4873   7
   0  -5 -26 350.995 16.6905   8
   0  -5 -26 356.677 17.1044  13
   0   5  26 392.864 17.2279  14
   0   5 -26 384.239 17.0236  13
   0  -5  26 359.319 17.2139   9
   0  -5 -26 373.492 16.0004  12
   0   5  26 341.128 17.8449  10
   0   5  27 664.378 30.4306   6
   0   5 -27 630.832 29.1852   5
   0   5  27 692.273 30.3679  23
   0   5 -27 682.035 29.2049  19
   0  -5 -27 665.761 30.1291  19
   0  -5  27 632.167 30.3181   7
   0  -5 -27 697.630 29.8094   8
   0  -5  27 653.881 30.4065  15
   0   5 -27 673.845 29.8818  13
   0   5  27 652.559 29.9508  14
   0  -5 -27 654.903 30.1160  13
   0  -5 -27 661.951 28.8304  12
   0  -5  27 625.909 30.0447   9
   0   5  27 570.979 30.5762  10
   0   5 -28 87.5730 5.25380   5
   0   5  28 84.8547 6.25290   6
   0   5  28 81.5605 6.20617  23
   0  -5 -28 93.0212 6.29143  19
   0   5 -28 79.9143 5.12664  19
   0  -5  28 86.7558 6.45491   7
   0  -5 -28 80.8208 5.62551   8
   0  -5  28 77.2384 6.36356  15
   0  -5 -28 77.7552 5.97234  13
   0   5 -28 79.9274 5.73717  13
   0   5  28 72.4962 5.86595  14
   0  -5 -28 73.8077 4.72519  12
   0  -5  28 90.3176 6.27368   9
   0   5  29 21.3042 3.91790   6
   0   5 -29 15.5850 2.58704   5
   0   5 -29 14.7486 2.54022   2
   0   5  29 14.7823 2.37536   2
   0   5  29 13.0092 3.51456  23
   0  -5 -29 15.0579 3.41049  19
   0   5 -29 15.8256 2.63267  19
   0  -5 -29 17.2594 3.10155   8
   0  -5  29 9.90640 3.32881   7
   0  -5  29 14.8195 3.42649   9
   0  -5  29 11.2076 3.64659  15
   0   5 -29 10.3779 2.22740  17
   0   5  29 13.6741 3.35894  14
   0  -5 -29 14.4056 3.35518  13
   0   5 -29 15.4028 3.18859  13
   0  -5 -29 17.1908 2.27219  12
   0   5  30 141.322 8.89761   6
   0   5 -30 145.853 7.59074   5
   0   5 -30 135.521 7.26745   2
   0   5  30 147.399 7.38533   2
   0   5  30 130.056 8.64607  23
   0  -5 -30 143.408 8.62825  19
   0   5 -30 146.492 7.72852  19
   0  -5  30 139.856 8.75753   7
   0  -5 -30 128.855 8.07349   8
   0   5 -30 146.706 8.50343   8
   0   5  30 129.794 7.16870  17
   0   5 -30 131.209 7.14982  17
   0  -5  30 142.202 8.97343  15
   0  -5 -30 127.750 8.37837  13
   0   5 -30 134.721 8.20012  13
   0   5  30 157.894 8.71330  14
   0  -5 -30 141.472 7.09625  12
   0  -5  30 135.061 8.61553   9
   0   5  31 17.1512 3.99176   6
   0   5 -31 18.2260 2.85625   5
   0   5  31 19.7577 2.55951   2
   0   5 -31 16.6412 2.46709   2
   0   5  31 19.5832 3.86610  23
   0  -5 -31 19.2289 3.64127  19
   0   5 -31 18.6052 2.93302  19
   0   5 -31 16.0129 3.52579   8
   0  -5  31 13.6965 3.78496   7
   0  -5 -31 19.6369 3.37081   8
   0  -5  31 19.1854 3.84874   9
   0  -5  31 13.5739 3.92253  15
   0   5  31 19.6207 2.44285  17
   0   5 -31 16.7457 2.38484  17
   0  -5 -31 21.2412 3.79521  13
   0   5 -31 15.6156 3.33470  13
   0   5  31 16.7546 3.49005  14
   0  -5 -31 17.8088 2.37258  12
   0   5 -32 114.191 6.57796   5
   0   5  32 126.413 8.03799   6
   0   5  32 118.596 6.28878   2
   0   5 -32 110.764 6.20177   2
   0   5  32 107.526 7.75868  23
   0  -5 -32 118.501 7.88069  19
   0   5 -32 127.417 7.02644  19
   0  -5 -32 114.845 7.38001   8
   0  -5  32 114.105 7.84571   7
   0   5 -32 108.939 7.44451   8
   0  -5  32 108.227 8.02617  15
   0   5  32 111.786 6.17479  17
   0   5 -32 117.547 6.16781  17
   0   5  32 109.815 7.61544  14
   0   5 -32 126.227 7.58598  13
   0  -5 -32 120.072 7.81465  13
   0  -5 -32 114.729 6.13256  12
   0  -5  32 132.921 8.13309   9
   0   5 -33 104.240 6.04681   5
   0   5  33 100.688 7.36507   6
   0   5 -33 94.8008 5.48972   2
   0   5  33 92.2053 5.54783   2
   0   5  33 113.265 7.62035  23
   0   5 -33 104.351 6.29286  19
   0  -5 -33 116.726 7.51560  19
   0   5  33 104.019 5.49403   7
   0   5  33 108.687 7.63997   9
   0  -5  33 114.667 7.50853   7
   0   5 -33 101.873 7.14130   8
   0  -5 -33 89.5388 6.68747   8
   0   5  33 99.1158 5.51920  17
   0   5 -33 95.4610 5.44882  17
   0   5  33 95.2932 6.98632  14
   0   5 -33 96.8327 6.80626  13
   0  -5 -33 111.671 7.40969  13
   0  -5  33 108.185 7.36652   9
   0  -5 -33 99.0829 5.47639  12
   0   5  34 9.83829 3.82349   6
   0   5 -34 5.18610 2.23532   5
   0   5  34 5.83314 1.95231   2
   0   5 -34 3.54262 1.81706   2
   0   5  34 4.47032 3.43741  23
   0  -5 -34 12.3067 3.58246  19
   0   5 -34 8.10380 2.71809  19
   0  -5 -34 5.11273 3.02317   8
   0  -5  34 9.16177 3.66888   9
   0  -5  34 6.89383 3.72884   7
   0   5  34 6.34477 1.92140   7
   0   5 -34 3.85665 3.23130   8
   0   5  34 6.94997 3.52708   9
   0   5  34 7.62150 1.96498  17
   0   5 -34 5.88661 1.88937  17
   0  -5 -34 7.30332 3.39833  13
   0   5 -34 2.49415 2.98715  13
   0   5  34 6.38175 3.38196  14
   0  -5 -34 10.7038 2.02481  12
   0   5 -35 76.8866 5.10899   5
   0   5  35 76.8247 6.47570   6
   0   5 -35 78.2817 4.43774   2
   0   5  35 77.8234 4.51509   2
   0   5  35 78.3643 6.55496  23
   0  -5 -35 86.2431 6.64292  19
   0   5 -35 68.5548 5.34590  19
   0  -5  35 86.1102 6.66407   7
   0  -5 -35 94.1453 6.46362   8
   0   5  35 81.3727 4.61056   7
   0   5  35 74.6574 6.66137   9
   0   5 -35 80.8613 6.45044   8
   0   5 -35 76.7867 4.40333  17
   0   5  35 76.2409 4.45439  17
   0  -5 -35 85.9551 6.59489  13
   0   5  35 78.4896 6.49779  14
   0   5 -35 76.6538 6.02518  13
   0  -5 -35 74.2158 4.52042  12
   0  -5  35 85.5084 6.69351   9
   0   5  36 97.2835 7.83176   6
   0   5 -36 123.077 6.73845   5
   0   5  36 121.299 6.03349   2
   0   5  36 108.391 8.34388  23
   0   5 -36 118.525 7.14328  19
   0  -5 -36 124.616 8.38585  19
   0  -5 -36 108.273 7.71513   8
   0   5  36 107.382 8.40108   9
   0   5 -36 116.489 8.06533   8
   0  -5  36 127.062 8.22610   7
   0   5  36 121.135 6.14561   7
   0   5  36 110.152 5.88820  17
   0  -5 -36 138.469 8.49843  13
   0   5  36 125.011 8.16667  14
   0   5 -36 113.386 7.61793  13
   0  -5  36 119.788 8.33825   9
   0  -5 -36 110.414 6.01065  12
   0   5  37 41.0653 5.19100   6
   0   5 -37 47.4892 3.80160   5
   0   5  37 45.9568 3.04623   2
   0   5  37 39.1618 5.40233  23
   0  -5 -37 41.3820 5.22591  19
   0   5 -37 44.1073 4.31731  19
   0  -5  37 32.1538 4.77846   7
   0   5  37 47.8177 3.27047   7
   0   5 -37 43.5430 4.98553   8
   0  -5 -37 46.4568 5.11954   8
   0   5  37 47.6325 5.59532   9
   0   5  37 46.7593 3.00743  17
   0   5 -37 43.4289 4.92075  13
   0  -5 -37 51.9535 5.41583  13
   0   5  37 41.6646 5.21474  14
   0  -5  37 55.8204 5.58544   9
   0   5  38 33.8308 2.57076   2
   0   5  38 36.6016 5.29176  23
   0   5 -38 43.6529 4.40362  19
   0  -5  38 43.8414 5.11792   9
   0  -5  38 44.5864 5.06467   7
   0   5  38 40.1001 2.99892   7
   0  -5 -38 38.3564 4.89317   8
   0   5 -38 33.0850 4.81127   8
   0   5  38 35.7575 2.51742  17
   0  -5 -38 44.2685 5.24899  13
   0   5  38 43.1463 4.96249  14
   0   5 -38 46.2960 4.67666  13
   0   5  38 34.7959 4.85511   6
   0   5 -38 33.5463 3.40508   5
   0   5 -39 59.6864 5.02065  19
   0   5  39 65.4792 6.15063  23
   0  -5  39 54.3762 5.75859   9
   0   5 -39 54.5506 5.84137   8
   0   5  39 54.3066 3.49801   7
   0  -5  39 54.2069 5.59005   7
   0  -5 -39 58.0391 5.58509   8
   0   5  39 47.9251 5.52591  14
   0   5 -39 56.9015 5.47932  13
   0  -5 -39 60.7197 5.81398  13
   0   5 -39 46.6193 4.08744   5
   0   5  39 48.0952 5.66084   6
   0   5  40 24.0571 4.65731   6
   0   5 -40 21.1691 2.91955   5
   0   5 -40 29.5821 3.94829  19
   0   5  40 19.6036 4.63418  23
   0  -5  40 25.5027 4.61414   7
   0   5 -40 28.9297 4.61134   8
   0  -5 -40 23.0341 4.48215   8
   0  -5  40 24.2259 4.79666   9
   0  -5 -40 22.3288 4.34888  13
   0   5 -40 33.2726 4.36188  13
   0   5  40 22.4370 4.67635  14
   0   5  40 30.8647 5.77641  10
   0   5 -41 31.3536 3.28581   5
   0   5  41 36.9546 5.26346   6
   0   5 -41 28.7430 4.09856  19
   0   5  41 25.5732 5.09896  23
   0  -5 -41 26.4363 4.58252   8
   0  -5  41 34.2229 5.06973   9
   0   5 -41 27.8298 4.98096   8
   0  -5  41 26.8913 4.77628   7
   0  -5 -41 33.5782 5.14199  13
   0   5 -41 33.5698 4.60466  13
   0   5  41 26.8386 4.81446  14
   0   5  41 30.2457 5.99326  10
   0   5  42 98.9951 7.88677   6
   0   5 -42 97.0381 6.94165  19
   0   5  42 96.3256 8.19278  23
   0  -5  42 98.4345 7.69576   7
   0   5 -42 93.6256 7.85239   8
   0  -5 -42 104.554 8.00784   8
   0  -5 -42 102.141 8.02596  13
   0   5  42 83.5100 7.59524  14
   0   5 -42 107.233 7.58900  13
   0  -5  42 114.137 8.37420   9
   0   5  42 108.767 9.31921  10
   0   5  43 338.052 19.3627   6
   0   5 -43 372.786 18.7286  19
   0   5  43 406.893 20.5364  23
   0  -5 -43 385.782 19.7725   8
   0   5 -43 420.979 20.0672   8
   0  -5  43 385.566 19.4310   7
   0   5  43 379.521 19.8218  14
   0   5 -43 381.366 19.3195  13
   0  -5 -43 409.406 20.1399  13
   0   5  43 356.720 20.5077  10
   0  -5  43 384.529 19.9715   9
   0   5  44 185.622 12.0102   6
   0   5 -44 195.614 11.2628  19
   0   5  44 201.653 12.7877  23
   0   5 -44 217.743 12.4509   8
   0  -5 -44 192.085 12.0798   8
   0  -5 -44 228.708 12.7599  13
   0   5  44 200.959 12.3628  14
   0   5 -44 182.679 11.6550  13
   0  -5  44 234.650 12.9224   9
   0   5 -45 0.36610 3.44815  19
   0   5  45-4.18656 4.42430  23
   0  -5  45 2.70267 4.58670   9
   0  -5 -45-4.05087 4.20990   8
   0   5 -45 2.58634 4.38928   8
   0  -5 -45-2.65997 4.11763  13
   0   5  45 2.08464 4.27845  14
   0   5 -45 6.23777 4.10000  13
   0   5  45 3.33387 4.48573   6
   0   5 -46 36.2758 4.76871  19
   0   5  46 36.0491 6.21020  23
   0   5 -46 29.5871 5.24607   8
   0  -5 -46 50.7869 6.17647   8
   0  -5  46 29.7690 5.47526   9
   0   5  46 32.4617 5.40366  14
   0   5 -46 32.1787 5.26371  13
   0  -5 -46 30.9478 5.71828  13
   0  -5 -46 30.4841 4.35178   4
   0   5  46 19.0926 4.69092   6
   0   5 -47 19.0708 4.26037  19
   0   5  47 13.1046 5.31035  23
   0  -5 -47 18.0254 5.01559   8
   0  -5  47 19.0944 5.35970   9
   0   5 -47 9.16173 4.81021   8
   0   5  47 11.3229 4.72472  14
   0   5 -47 18.4137 4.61074  13
   0  -5 -47 15.5024 5.16667  13
   0  -5 -47 9.71063 3.50275   4
   0   5  47 18.1175 4.82697   6
   0  -5 -48 10.8254 4.65378   8
   0   5 -48 6.04497 4.90537   8
   0  -5  48-0.57165 4.95250   9
   0   5 -48 5.42970 3.63683  19
   0  -5 -48 7.89239 4.61431  13
   0   5 -48 10.7513 4.61823  13
   0   5  48 4.40091 4.69263  14
   0   5  48 7.61808 4.49072   6
   0  -5 -48 1.36531 3.58812   4
   0  -5  49 26.1527 5.67536   9
   0   5 -49 38.5595 6.00435   8
   0  -5 -49 31.4883 5.46149   8
   0   5 -49 35.4994 4.87249  19
   0  -5 -49 34.3876 5.75182  13
   0   5  49 38.6202 6.14683  14
   0   5 -49 35.9866 5.61244  13
   0  -5 -49 31.9551 4.77828   4
   0   5  49 35.0864 5.34790   6
   0  -5  50 208.313 12.7823   9
   0  -5 -50 188.608 12.1584   8
   0   5  50 171.126 11.5017   6
   0   5 -50 195.929 12.4972   8
   0   5 -50 205.597 11.4016  19
   0  -5 -50 181.092 12.4061  13
   0   5 -50 205.509 11.9793  13
   0   5  50 179.249 12.2339  14
   0  -5 -50 174.557 10.7275   4
   0   5 -51 43.2459 6.43933   8
   0  -5 -51 48.6644 6.71395   8
   0   5  51 35.0457 5.70898   6
   0  -5  51 56.2822 6.88136   9
   0   5 -51 36.0517 5.28443  19
   0   5 -51 49.4718 6.11918  13
   0   5  51 32.7552 6.44867  14
   0  -5 -51 41.3683 6.69366  13
   0  -5 -51 43.2773 5.11390   4
   0   5 -52 98.6938 8.44376   8
   0  -5  52 84.6446 8.42514   9
   0   5  52 96.0637 7.67966   6
   0  -5 -52 100.658 8.74826   8
   0   5 -52 83.2379 7.13677  19
   0  -5  52 82.2217 8.61420  14
   0   5 -52 88.8352 7.82109  13
   0  -5 -52 89.2210 8.36041  13
   0   5  52 98.2264 8.53141  14
   0  -5 -52 80.2336 6.74584   4
   0  -5 -53 3.03029 5.01771  13
   0   5  53 1.75617 5.10447  14
   0  -5  53 0.62069 4.80408  14
   0   5 -53-0.98850 4.48574  13
   0  -5 -53 1.09504 3.91781   4
   0   5  53 3.19198 4.44552   6
   0   5 -53-1.18294 5.03892   8
   0  -5  53-0.61193 5.12980   9
   0  -5 -53-4.13045 5.04683   8
   0   5  54 1.17499 4.96531  14
   0   5 -54-5.48629 4.96459  13
   0  -5  54-3.13266 5.29524  14
   0  -5 -54 1.83702 5.43981  13
   0  -5 -54 0.73538 3.89709   4
   0  -5 -54-1.79326 5.15287   8
   0   5  54 0.89697 4.37249   6
   0   5 -54-0.59786 5.25267   8
   0  -5  54-1.85370 5.15872   9
   0   5 -55 8.54570 4.88720  13
   0  -5 -55-3.70562 5.52751  13
   0  -5  55 10.1155 5.63790  14
   0   5  55 1.77941 5.05441  14
   0   5 -55-0.60253 5.39268   8
   0  -5  55 6.23952 5.29575   9
   0  -5 -55-0.60532 5.11709   8
   0   5 -56-1.00978 4.81662  13
   0  -5  56 1.91085 5.22897  14
   0   5  56 2.99123 5.21655  14
   0  -5 -56-2.48554 5.35640  13
   0   5 -56 1.21488 5.05025   8
   0  -5 -56-3.66500 5.36651   8
   0  -5  56-4.39934 5.52152   9
   0   5  56 4.30266 5.86182   9
   0  -5  57-3.20266 5.58528  14
   0   5 -57-1.01425 4.94397  13
   0   5  57 2.39192 5.13463  14
   0  -5 -57 0.62493 5.46981  13
   0  -5  57-0.63196 5.59338   9
   0   5 -57-3.05578 5.40927   8
   0   5  57 3.61274 5.90626   9
   0  -5 -57 3.69182 5.24193   8
   0   5  58 16.2259 5.75826  14
   0  -5  58 7.71106 5.30255  14
   0   5 -58 6.58842 4.99962  13
   0  -5 -58 16.9355 5.93201  13
   0  -5  58 24.7498 6.55538   9
   0  -5 -58 13.6191 5.72172   8
   0   5 -58 7.97762 5.41809   8
   0   5  58 15.1857 6.25654   9
   0  -5  59 5.70419 5.56854   9
   0   5 -59 7.09883 5.14904  13
   0  -5  59-0.64388 5.37571  14
   0  -5 -59-2.51363 5.62322  13
   0   5  59 1.19654 5.25642  14
   0   5 -59-1.33349 5.63520   4
   0   5  59-0.72584 5.77792   9
   0   5 -59 1.84454 5.34123   8
   0  -5 -59 0.62078 5.47450   8
   0   5  60 47.7436 7.75435   9
   0   5 -60 50.4427 7.10588   8
   0  -5 -60 49.8195 7.23299   8
   0   5  60 37.1427 6.87540  14
   0  -5 -60 42.0706 7.13096  13
   0   5 -60 61.0670 6.97616  13
   0  -5  60 46.9228 7.19547   9
   0   6   0 1637.47 70.0912   6
   0   6   0 1607.23 68.4591   4
   0  -6   0 1614.83 69.8437  25
   0   6   0 1618.20 68.4780  23
   0  -6   0 1530.16 69.2283  22
   0  -6   0 1634.68 70.2732  18
   0   6   0 1681.65 69.0024  22
   0  -6   0 1649.30 68.8061  20
   0   6   0 1572.84 68.6698  19
   0  -6   0 1542.69 69.9876   3
   0  -6   0 1552.16 70.2341   1
   0   6   0 1617.67 68.5803   8
   0   6   0 1653.24 68.9720  15
   0  -6   0 1715.88 70.1602  12
   0   6   0 1692.06 70.0114  10
   0  -6   0 1632.28 69.5323  11
   0   6  -1 1131.03 46.4665   4
   0   6   1 1067.61 46.2555   4
   0   6   1 1166.70 48.1056   6
   0   6  -1 1150.84 47.9744   6
   0   6   1 1091.26 46.4745  23
   0  -6   1 1120.22 47.2602  22
   0  -6   1 1140.19 47.8646  25
   0   6  -1 1069.95 46.2754  23
   0  -6  -1 950.049 47.0195  22
   0  -6  -1 1219.86 47.8639  25
   0  -6   1 1095.10 46.6661  20
   0   6  -1 1069.34 46.5266  19
   0   6   1 1042.83 46.6152  19
   0   6   1 1155.78 46.8901  22
   0  -6  -1 1126.05 46.6834  19
   0  -6  -1 1073.18 48.0755  18
   0  -6   1 1330.84 48.6142  18
   0  -6  -1 1080.81 46.7527  20
   0  -6  -1 1085.14 47.9403   3
   0  -6  -1 1052.75 48.0982   1
   0  -6   1 1085.45 48.1374   1
   0  -6   1 1094.06 47.9511   3
   0   6  -1 1120.57 46.4934   8
   0   6   1 1070.62 46.4869   8
   0   6  -1 1086.67 46.9153  15
   0  -6   1 1067.00 47.9434  12
   0  -6  -1 1168.52 48.0441  12
   0   6   1 1093.40 46.7937  15
   0   6  -1 1083.62 47.8620  10
   0  -6  -1 1156.40 47.4970  11
   0   6   1 1098.70 47.8672  10
   0  -6   1 1180.78 47.5703  11
   0   6  -2 148.869 8.02721   6
   0   6  -2 150.487 6.73338   4
   0   6   2 153.399 8.24200   6
   0  -6  -2 143.802 7.30375  22
   0   6   2 156.357 6.77648  23
   0   6   2 158.287 7.34617  24
   0  -6   2 131.413 7.43705  22
   0  -6   2 161.362 8.13497  25
   0  -6  -2 161.596 7.92776  25
   0   6   2 164.287 7.09866  22
   0   6   2 160.000 6.94682  19
   0  -6  -2 126.010 8.07412  18
   0  -6  -2 156.929 6.95006  19
   0   6  -2 137.737 6.65233  19
   0  -6   2 144.757 6.79441  20
   0  -6   2 111.190 7.93432  18
   0  -6  -2 163.450 7.13010  20
   0  -6  -2 168.717 8.35531   3
   0  -6  -2 145.486 8.34503   1
   0  -6   2 133.812 8.20093   1
   0  -6   2 133.830 8.01437   3
   0   6   2 153.425 6.70927   8
   0   6  -2 126.470 6.65298   8
   0   6  -2 141.753 7.19766  15
   0   6   2 144.541 6.91259  15
   0  -6  -2 171.619 8.28189  12
   0  -6   2 165.962 8.32070  12
   0  -6  -2 170.294 7.81782  11
   0  -6   2 139.534 7.71683  11
   0   6   2 148.282 8.11993  10
   0   6  -2 130.983 7.84265  10
   0   6  -3 108.073 5.27717   4
   0   6  -3 106.924 6.40047   6
   0   6   3 131.095 6.96678   6
   0  -6  -3 110.763 6.67611   3
   0  -6  -3 134.277 7.09503   1
   0  -6  -3 117.421 6.24727  25
   0   6   3 113.283 5.72275  24
   0  -6   3 112.077 6.05429  22
   0  -6   3 117.656 6.59045  25
   0  -6  -3 111.738 5.75267  22
   0   6   3 118.104 5.33615  23
   0  -6  -3 127.418 6.88244  18
   0  -6  -3 113.892 5.62902  20
   0   6   3 112.424 5.42563  19
   0   6  -3 99.9189 5.04998  19
   0   6  -3 100.217 5.43317  20
   0  -6   3 110.091 5.24732  20
   0  -6  -3 116.336 5.46345  19
   0  -6   3 102.010 6.78272  18
   0   6   3 117.116 5.20586   8
   0   6  -3 108.566 5.12833   8
   0   6  -3 111.123 5.81413  15
   0  -6   3 109.665 6.63952  12
   0  -6  -3 110.297 6.51080  12
   0   6   3 112.119 5.31373  15
   0   6   3 110.425 6.56762  10
   0  -6   3 104.432 6.13912  11
   0  -6  -3 101.763 5.95903  11
   0   6  -3 113.375 6.56077  10
   0   6   4 445.020 19.9166   6
   0   6  -4 426.341 18.4329   4
   0   6  -4 431.833 19.5112   6
   0  -6  -4 411.568 19.8176   1
   0  -6  -4 439.879 19.7423   3
   0  -6   4 397.285 19.0620  22
   0  -6  -4 445.236 18.7899  22
   0   6   4 446.924 18.6952  24
   0  -6  -4 410.891 19.2130  25
   0   6   4 409.905 18.4253  23
   0  -6  -4 444.800 19.7868  18
   0   6   4 414.363 18.4967  19
   0  -6  -4 422.200 18.5596  19
   0  -6   4 397.575 19.8723  18
   0  -6  -4 395.012 18.6214  20
   0   6  -4 408.205 18.4555  20
   0   6  -4 410.472 18.1015  19
   0   6   4 432.893 18.2859   8
   0   6  -4 428.397 18.2321   8
   0  -6   4 468.876 19.0601  15
   0   6   4 417.267 18.2665  15
   0  -6   4 446.830 19.8698  12
   0   6  -4 434.826 19.5442  10
   0  -6  -4 390.996 19.0741  11
   0  -6   4 453.890 19.3946  11
   0   6   4 433.518 19.7495  10
   0  -6  -4 392.431 19.4616  12
   0   6   5 21.1771 3.23042   6
   0   6  -5 20.6679 2.62210   6
   0  -6  -5 17.0774 2.92034   3
   0  -6  -5 13.0680 2.87251   1
   0  -6   5 19.7695 2.52495  22
   0  -6  -5 16.8213 2.04677  22
   0   6   5 13.7300 1.98734  24
   0  -6  -5 25.9836 2.68425  25
   0   6   5 19.9575 1.86677  23
   0  -6  -5 20.7603 2.94676  18
   0  -6  -5 21.2390 2.00604  19
   0  -6   5 25.2098 3.36821  18
   0   6   5 20.1692 2.04471  19
   0   6  -5 14.4307 1.75684  20
   0   6  -5 17.5187 1.25799  19
   0  -6  -5 17.6585 2.20708  20
   0   6  -5 16.4481 1.48120   8
   0   6   5 14.7896 1.58704   8
   0  -6  -5 18.5863 1.66537   8
   0  -6   5 28.2834 2.54472  15
   0  -6   5 19.3186 2.96317  12
   0   6   5 17.5032 1.44605  15
   0  -6  -5 14.2272 2.44826  11
   0   6  -5 23.4298 2.99092  10
   0  -6  -5 18.8335 2.73141  12
   0  -6   5 18.2111 2.59299  11
   0   6   5 15.2963 2.91012  10
   0   6   6 1680.33 66.9049   6
   0   6  -6 1603.01 66.2958   6
   0  -6  -6 1474.24 66.6329   1
   0  -6  -6 1502.10 66.4932   3
   0  -6  -6 1557.94 65.5154  22
   0   6   6 1548.04 65.3430  24
   0  -6   6 1518.84 66.0592  22
   0  -6  -6 1534.14 65.9949  25
   0   6   6 1558.91 65.4380  23
   0  -6   6 1392.90 66.7182  18
   0  -6  -6 1532.90 66.4922  18
   0   6  -6 1520.64 64.8720  19
   0   6   6 1516.22 65.4222  19
   0   6  -6 1554.49 65.6787  21
   0  -6  -6 1594.10 65.5420  19
   0   6  -6 1477.72 65.1988  20
   0   6  -6 1557.15 65.1278   8
   0   6   6 1566.79 65.1833   8
   0  -6  -6 1523.72 65.2378   8
   0  -6   6 1675.69 66.0356  15
   0  -6   6 1548.19 66.6558  12
   0   6   6 1443.89 64.9078  15
   0   6   6 1529.15 66.5601  10
   0   6  -6 1595.57 66.3512  10
   0  -6   6 1578.80 66.2362  11
   0  -6  -6 1572.05 65.9567  11
   0  -6  -6 1604.43 66.4293  12
   0   6   7 2403.98 107.840   6
   0   6  -7 2597.64 107.399   6
   0  -6  -7 2667.23 107.797   3
   0  -6  -7 2645.73 107.992   1
   0  -6  -7 2712.33 107.243  25
   0  -6  -7 2412.81 106.575  22
   0  -6   7 2356.10 107.189  22
   0   6   7 2554.74 106.698  23
   0   6   7 2494.02 106.419  24
   0   6  -7 2514.14 106.019  19
   0  -6   7 2461.12 108.042  18
   0   6  -7 2370.83 106.313  20
   0   6   7 2496.74 106.628  19
   0  -6  -7 2288.01 107.443  18
   0  -6  -7 2555.43 106.735  19
   0   6  -7 2522.58 106.774  21
   0  -6  -7 2509.09 106.447   8
   0   6   7 2594.67 106.391   8
   0   6  -7 2554.34 106.322   8
   0  -6   7 2790.98 107.288  15
   0  -6   7 2485.94 107.833  12
   0   6  -7 2488.01 107.455  10
   0   6   7 2693.05 107.917  10
   0  -6  -7 2549.78 107.509  12
   0  -6  -7 2482.56 107.062  11
   0  -6   7 2253.74 107.231  11
   0   6   8 161.200 9.01717   6
   0   6  -8 164.476 8.41889   6
   0  -6  -8 158.816 8.95307   1
   0  -6  -8 185.894 8.98843   3
   0  -6  -8 148.666 8.06218  25
   0   6   8 149.682 7.38603  24
   0  -6  -8 158.582 7.65039  22
   0   6   8 166.920 7.84562  23
   0  -6   8 166.843 8.48068  22
   0   6  -8 148.818 7.77856  21
   0   6  -8 145.349 7.33603  20
   0  -6  -8 133.242 8.37611  18
   0   6  -8 162.042 7.04237  19
   0  -6   8 178.484 9.37256  18
   0  -6  -8 169.879 7.86907  19
   0  -6  -8 170.745 7.57415   8
   0   6   8 148.146 7.41985   8
   0  -6   8 169.740 8.34476  15
   0  -6   8 180.420 9.13106  12
   0  -6  -8 165.389 8.24486  11
   0  -6   8 158.162 8.45437  11
   0   6   8 167.443 8.94910  10
   0   6  -8 170.907 8.66119  10
   0  -6  -8 176.525 8.65154  12
   0   6  -9 577.694 23.9110   6
   0   6   9 534.650 24.5672   6
   0  -6   9 576.665 24.5376   1
   0  -6  -9 554.921 24.2843   3
   0  -6   9 532.449 24.2034   3
   0  -6  -9 572.908 24.5742   1
   0   6   9 562.039 23.4260  23
   0   6   9 470.260 22.7545  24
   0  -6  -9 512.477 23.0614  22
   0  -6   9 515.189 23.9452  22
   0  -6  -9 566.175 23.4535  19
   0   6  -9 515.240 22.8107  20
   0  -6   9 546.354 24.7369  18
   0   6  -9 514.368 23.1788  21
   0   6  -9 526.855 22.5362  19
   0  -6  -9 532.171 23.0770   8
   0  -6   9 541.169 23.8292  15
   0  -6   9 563.331 24.5625  12
   0  -6   9 520.072 24.0189  11
   0  -6  -9 546.893 24.0386  12
   0  -6  -9 539.040 23.6822  11
   0   6  -9 543.976 24.0441  10
   0   6   9 514.295 24.3434  10
   0   6  10 2785.99 120.794   6
   0   6 -10 2926.55 120.028   6
   0  -6  10 2927.61 120.697   1
   0  -6 -10 2805.23 120.658   1
   0  -6  10 2697.52 120.351   3
   0  -6 -10 2869.27 120.472   3
   0   6  10 2935.34 119.726  23
   0  -6  10 2747.18 120.588  25
   0   6  10 2714.98 118.956  24
   0  -6 -10 2637.18 119.254  22
   0  -6  10 2969.45 120.331  22
   0  -6  10 2855.53 121.014  18
   0   6 -10 2902.32 119.407  21
   0  -6 -10 2871.20 119.703  19
   0   6 -10 2821.39 118.813  19
   0   6 -10 2723.17 119.042  20
   0  -6  10 2738.89 120.848   7
   0  -6 -10 2892.99 119.383   8
   0  -6  10 2977.20 120.189  15
   0  -6  10 3184.70 120.994  12
   0  -6 -10 2750.22 120.164  12
   0  -6  10 2781.05 120.306  11
   0   6  10 2679.19 120.585  10
   0  -6 -10 2860.92 119.878  11
   0   6  11 933.464 40.6361   6
   0   6 -11 938.525 39.6266   6
   0  -6  11 877.390 40.0116   3
   0  -6 -11 840.491 40.1830   1
   0  -6 -11 901.572 40.0753   3
   0  -6  11 1016.09 40.4945   1
   0  -6  11 900.313 40.3197  25
   0   6  11 866.565 38.4999  24
   0  -6  11 910.045 40.0352  22
   0  -6 -11 888.433 38.9290  22
   0   6  11 940.890 39.4736  23
   0   6 -11 879.854 38.7006  20
   0   6 -11 945.605 38.4923  19
   0   6 -11 880.139 38.9507  21
   0  -6 -11 943.329 39.4481  19
   0  -6  11 894.300 40.6822  18
   0  -6 -11 927.543 39.0924   8
   0  -6  11 807.760 40.3599   7
   0  -6  11 916.138 40.0449  16
   0  -6  11 977.552 39.9738  15
   0  -6  11 869.051 40.3256  12
   0  -6  11 859.126 39.9517  11
   0   6  11 924.508 40.4476  10
   0  -6 -11 921.486 39.5630  11
   0  -6 -11 945.148 39.9252  12
   0  -6 -12 592.519 25.5168   3
   0  -6  12 620.585 25.7980   1
   0  -6 -12 583.612 25.7484   1
   0  -6  12 593.183 25.5039   3
   0  -6  12 623.050 25.9049  25
   0  -6  12 591.192 25.4569  22
   0   6  12 594.225 24.9012  23
   0   6 -12 503.501 23.7182  23
   0  -6 -12 557.615 24.2507  22
   0   6  12 490.276 23.6721  24
   0   6 -12 587.808 24.2408  21
   0  -6  12 632.240 26.4179  18
   0  -6 -12 625.620 24.9203  19
   0   6 -12 554.419 24.0242  20
   0   6 -12 611.000 23.8474  19
   0  -6 -12 618.963 24.5363   8
   0  -6  12 572.546 25.4338  16
   0  -6  12 606.761 25.3655  15
   0   6 -12 602.998 24.9648   6
   0   6  12 580.044 25.9719   6
   0  -6 -12 564.292 24.9007  11
   0  -6 -12 539.886 25.0969  12
   0  -6  12 583.490 25.5039  11
   0   6  12 634.104 26.0936  10
   0  -6  13 49.3783 4.37897   1
   0  -6 -13 54.7399 4.51968   1
   0  -6 -13 50.1970 4.21257   3
   0  -6  13 56.1432 4.30039   3
   0  -6  13 54.3083 4.36494  22
   0   6  13 52.2080 3.79184  23
   0   6 -13 50.2408 2.59590  23
   0   6  13 48.7635 3.19531  25
   0  -6  13 53.8134 4.49853  25
   0  -6 -13 44.2806 3.03930  22
   0   6 -13 50.2340 2.95790  21
   0  -6 -13 51.7701 3.69235  19
   0   6 -13 54.4870 2.63548  19
   0   6 -13 46.3918 2.78882  20
   0  -6 -13 53.3205 3.30788   8
   0  -6  13 51.1583 4.22362  15
   0  -6  13 50.0726 4.13339  16
   0   6  13 38.7079 4.32261   6
   0   6 -13 53.5752 3.74542   6
   0  -6  13 56.7393 4.49573  11
   0   6  13 42.2830 4.56624  10
   0  -6 -13 46.5145 3.92368  12
   0  -6 -13 44.7456 3.67434  11
   0  -6  14 5.23485 2.63581   3
   0  -6  14 8.87376 2.75854   1
   0  -6 -14 11.1564 2.63556   3
   0  -6 -14 13.9715 3.07762   1
   0  -6  14 11.3858 2.91655  22
   0   6 -14 8.80766 1.29201  23
   0   6  14 12.8806 1.86910  25
   0   6  14 11.0471 2.41171  23
   0  -6 -14 18.1253 2.55035  19
   0  -6 -14 12.7043 1.69748  22
   0   6 -14 8.08778 1.42050  20
   0   6 -14 9.23110 1.35972  21
   0  -6 -14 16.6503 2.14152   8
   0  -6  14 9.11219 2.64441  15
   0  -6  14 8.21187 2.64111  16
   0   6  14 20.5747 3.52973   6
   0   6 -14 7.80819 2.22124   6
   0  -6 -14 9.26147 2.33092  11
   0  -6  14 6.82167 2.76500  11
   0   6  14 10.6699 3.21213  10
   0  -6 -14 16.4775 2.60553  12
   0  -6 -15 1433.85 61.5572   1
   0  -6 -15 1339.52 61.1868   3
   0  -6  15 1507.50 61.6264   1
   0  -6  15 1416.56 61.2899   3
   0   6  15 1495.38 61.0646  23
   0  -6  15 1372.68 61.4953  22
   0  -6 -15 1389.06 60.0961  22
   0   6 -15 1336.98 59.8490  23
   0   6 -15 1309.18 59.9318  20
   0   6 -15 1397.08 59.8200  21
   0  -6 -15 1550.46 61.0459  19
   0   6 -15 1384.17 59.9171  19
   0  -6 -15 1478.10 60.5677   8
   0  -6  15 1441.36 61.4971  16
   0  -6  15 1419.09 61.3862  15
   0   6  15 1483.75 62.1428   6
   0   6 -15 1445.32 60.6322   6
   0  -6 -15 1525.62 61.1255  12
   0  -6  15 1420.47 61.5207  11
   0   6  15 1502.03 62.0483  10
   0  -6 -15 1498.25 60.9359  11
   0  -6  16 721.237 31.1934   3
   0  -6 -16 684.322 31.0585   3
   0  -6  16 706.035 31.3020   1
   0  -6 -16 705.430 31.4116   1
   0   6  16 722.829 30.9514  23
   0   6 -16 668.502 29.7391  23
   0  -6  16 710.617 31.4533  22
   0  -6 -16 718.102 30.8698  19
   0  -6 -16 686.010 29.9375  22
   0   6 -16 688.449 29.7976  19
   0   6 -16 674.678 29.8031  20
   0  -6 -16 731.342 30.4615   8
   0  -6  16 728.527 31.3878  16
   0  -6  16 729.062 31.3920  15
   0  -6 -16 679.682 30.7657  12
   0  -6  16 655.789 31.2619  11
   0   6  16 712.962 31.8114  10
   0   6  16 659.703 31.6340   6
   0   6 -16 686.319 30.3570   6
   0   6 -17 8.74065 1.97874   6
   0  -6 -17 11.5484 2.60553   3
   0  -6  17 8.53767 2.55933   3
   0  -6 -17 8.69111 2.74710   1
   0  -6  17 7.36125 2.84460   1
   0   6 -17 8.04974 1.58311  23
   0  -6  17 11.1414 2.79620  22
   0   6  17 5.29575 2.40637  23
   0  -6 -17 7.63092 1.68502  22
   0  -6 -17 12.1223 2.60373  19
   0   6 -17 9.47718 1.48590  19
   0   6 -17 9.56118 1.59080  20
   0  -6 -17 10.2360 2.17019   8
   0  -6  17 9.09121 2.91078  15
   0  -6 -17 7.66061 2.64254  16
   0  -6  17 7.99259 2.87690  16
   0  -6  17 9.14562 2.53826  14
   0   6  17 10.2828 3.68641  10
   0  -6  17 11.2647 2.94208   9
   0  -6  17 13.5483 3.23154  11
   0  -6 -17 11.3372 2.51870  12
   0   6 -18 631.964 27.0952   6
   0  -6 -18 608.964 26.1964   4
   0  -6 -18 596.268 26.2050   4
   0  -6  18 604.866 27.8523   3
   0  -6 -18 621.258 27.8871   3
   0  -6 -18 673.864 28.2854   1
   0  -6  18 670.509 28.2069   1
   0  -6  18 655.117 28.4249  22
   0   6 -18 610.334 26.6905  23
   0   6  18 653.332 27.9579  23
   0   6 -18 619.734 26.7367  19
   0  -6  18 625.550 28.8019  18
   0  -6 -18 635.527 26.7910  22
   0   6 -18 610.737 26.7015  20
   0  -6 -18 582.901 27.6902  19
   0  -6  18 636.889 28.8466   7
   0  -6 -18 625.113 27.3707   8
   0  -6 -18 626.559 27.9864  16
   0  -6  18 619.083 28.2202  16
   0  -6  18 662.914 28.3624  15
   0  -6  18 654.741 28.0514  14
   0  -6  18 627.853 28.5174  12
   0  -6 -18 586.145 27.4917  12
   0  -6  18 602.662 28.3073  11
   0  -6  18 625.705 28.1678   9
   0   6  18 643.102 28.8372  10
   0  -6 -19 261.937 11.3508   4
   0   6 -19 274.154 12.1442   6
   0  -6 -19 257.367 11.3794   4
   0  -6  19 254.889 12.9395   3
   0  -6 -19 262.864 13.2271   1
   0  -6  19 279.068 13.2439   1
   0  -6 -19 249.046 12.8434   3
   0   6  19 264.574 13.0131  23
   0  -6  19 260.589 13.4945  22
   0   6 -19 245.734 11.8064  23
   0  -6 -19 260.727 11.8452  22
   0   6 -19 268.259 11.8553  20
   0  -6 -19 254.181 12.8831  19
   0   6 -19 265.742 11.8813  19
   0  -6  19 266.405 13.9416  18
   0  -6  19 221.342 13.4630   7
   0  -6 -19 251.596 12.4367   8
   0  -6 -19 256.723 13.0760  16
   0   6  19 264.331 12.0729  18
   0  -6  19 266.050 13.4519  15
   0  -6  19 276.064 13.4237  16
   0  -6  19 266.173 13.1605  14
   0  -6  19 295.517 13.8826  12
   0  -6  19 270.982 13.3509   9
   0   6  19 250.862 13.8156  10
   0  -6 -19 269.944 12.6620  12
   0  -6  19 295.688 13.8189  11
   0   6 -20 45.6108 3.20327   6
   0  -6 -20 48.3986 2.66541   4
   0  -6 -20 54.3358 2.62990   4
   0  -6 -20 62.0478 4.63381   1
   0  -6  20 44.8672 4.11899   3
   0  -6  20 51.6190 4.74924  22
   0   6 -20 46.5274 3.14772  23
   0   6  20 45.1728 4.25111  23
   0  -6 -20 44.4967 3.99932  19
   0  -6  20 51.6989 5.05168  18
   0   6 -20 47.7925 3.05316  20
   0  -6 -20 45.3824 3.05416  22
   0   6 -20 48.5227 3.11987  19
   0  -6  20 51.6992 5.09961   7
   0  -6 -20 45.3306 3.73020   8
   0   6  20 53.9220 3.33872  18
   0  -6  20 47.9996 4.54231  16
   0  -6  20 51.2667 4.65120  15
   0  -6  20 53.0617 4.32105  14
   0  -6  20 56.7228 4.96552  12
   0  -6 -20 55.4151 4.00010  12
   0   6  20 37.3188 4.91552  10
   0  -6  20 48.2190 4.51926   9
   0  -6  20 47.4103 4.82530  11
   0  -6 -21 61.0510 3.02362   4
   0   6 -21 53.1872 3.48337   6
   0  -6 -21 57.7532 3.08788   4
   0   6  21 59.1284 4.80784  23
   0   6 -21 52.2303 3.51982  23
   0  -6  21 57.2909 5.23019  22
   0   6 -21 51.9018 3.44293  19
   0  -6 -21 64.4609 4.68444  19
   0   6 -21 61.1075 3.49719  20
   0  -6  21 57.1296 5.43653   7
   0  -6 -21 54.2274 4.11314   8
   0  -6  21 61.9224 5.09158  15
   0   6  21 59.3063 3.54171  18
   0  -6  21 57.5129 4.92388  16
   0  -6  21 61.8864 5.27407  12
   0  -6  21 58.4261 4.66288  14
   0   6  21 47.3367 5.33693  10
   0  -6 -21 51.6704 4.11454  12
   0  -6  21 45.6668 4.85379  11
   0  -6  21 59.4475 4.92126   9
   0   6 -22 45.4044 3.16594   6
   0  -6 -22 51.0074 2.88368   4
   0  -6 -22 55.9207 3.00958   4
   0   6  22 55.0915 4.73501  23
   0  -6  22 46.3823 4.90338  22
   0   6 -22 47.8947 3.31000  19
   0  -6 -22 54.6417 4.52072  19
   0   6 -22 44.4999 3.17104  20
   0  -6 -22 47.2022 3.97228   8
   0  -6  22 43.2604 4.97610   7
   0  -6  22 48.6368 4.84030  15
   0   6  22 54.3493 3.19517  18
   0  -6  22 53.8417 4.58815  14
   0  -6  22 46.6749 4.77043  12
   0  -6 -22 54.5654 4.06740  12
   0  -6  22 55.0137 4.86580   9
   0   6  22 58.1244 5.54618  10
   0  -6 -23 1344.23 57.2843   4
   0   6 -23 1291.88 57.3989   6
   0  -6 -23 1351.27 57.3390   4
   0   6  23 1363.46 58.9971  23
   0  -6 -23 1356.79 58.8734  19
   0   6 -23 1337.77 57.7153  19
   0  -6 -23 1391.63 58.4170   8
   0  -6  23 1296.89 59.4882   7
   0   6  23 1355.26 57.3489  18
   0  -6  23 1334.99 58.9099  14
   0   6  23 1290.34 59.7617  10
   0  -6 -23 1425.44 58.2301  12
   0  -6  23 1355.46 59.1597   9
   0   6 -24 364.720 15.9398   6
   0   6  24 336.533 18.1355   6
   0  -6 -24 358.931 15.9759   4
   0  -6 -24 356.386 16.0170   4
   0   6  24 378.777 17.7832  23
   0   6 -24 372.074 16.4352  19
   0  -6 -24 344.499 17.4650  19
   0  -6 -24 359.763 17.0545   8
   0  -6  24 373.474 18.2877   7
   0   6  24 355.556 15.8551  18
   0  -6  24 373.853 17.7696  14
   0  -6  24 369.816 17.9347   9
   0   6  24 339.268 18.4147  10
   0  -6 -24 387.424 16.8960  12
   0   6  25 687.586 32.3006   6
   0   6 -25 692.610 29.8575   6
   0  -6 -25 707.182 30.1191   4
   0  -6 -25 689.227 30.0487   4
   0   6 -25 706.334 30.4994  19
   0  -6 -25 664.842 31.5521  19
   0   6  25 746.009 31.9645  23
   0  -6 -25 701.030 31.1575   8
   0  -6  25 678.156 32.2229   7
   0  -6  25 687.254 31.6940  14
   0  -6 -25 698.073 30.7748  12
   0   6  25 688.565 32.5426  10
   0  -6  25 671.908 31.7918   9
   0   6  26 53.1335 5.21255   6
   0  -6 -26 51.2954 3.43233   4
   0   6 -26 51.5505 2.88161   6
   0  -6 -26 53.5317 3.34775   4
   0   6 -26 56.2415 3.80765  19
   0  -6 -26 51.5614 4.73100  19
   0   6  26 63.9942 5.27765  23
   0  -6 -26 63.1673 4.53773   8
   0  -6  26 57.0173 5.44732   7
   0  -6  26 55.5096 5.01230  14
   0   6  26 54.4962 4.94409  14
   0   6  26 60.5977 5.93739  10
   0  -6 -26 52.9434 4.02236  12
   0  -6  26 50.0226 5.04538   9
   0   6 -27 171.750 8.42594   6
   0  -6 -27 197.900 9.12323   4
   0   6  27 229.485 11.7320   6
   0   6 -27 214.600 9.64387  19
   0  -6 -27 207.353 10.8313  19
   0   6  27 227.831 11.2194  23
   0  -6  27 190.649 11.3866   7
   0  -6 -27 208.348 10.3387   8
   0  -6  27 214.958 10.9803  14
   0   6  27 196.341 10.6732  14
   0  -6 -27 209.594 9.78338  12
   0  -6  27 194.918 10.9332   9
   0   6  27 232.067 12.2709  10
   0   6 -28 574.296 24.5385   5
   0   6  28 548.649 25.8483   6
   0  -6 -28 521.175 23.5161   4
   0   6 -28 544.121 23.9560  19
   0  -6 -28 538.823 25.1875  19
   0   6  28 515.503 25.2370  23
   0  -6 -28 555.001 24.7414   8
   0  -6  28 545.174 25.8848   7
   0  -6  28 535.815 25.2279  14
   0   6 -28 544.461 24.9806  13
   0   6  28 555.050 25.1890  14
   0  -6 -28 509.585 23.9474  12
   0  -6  28 512.453 25.2022   9
   0   6  28 512.597 26.1010  10
   0   6  29 289.888 15.4374   6
   0   6 -29 283.939 13.9825   5
   0   6  29 299.500 15.0806  23
   0  -6 -29 303.934 14.9455  19
   0   6 -29 278.323 13.5219  19
   0   6 -29 286.933 14.5340   8
   0  -6  29 290.100 15.2874   7
   0  -6 -29 281.231 14.3010   8
   0  -6 -29 272.985 14.8527  13
   0   6 -29 288.760 14.6056  13
   0   6  29 272.777 14.6236  14
   0  -6  29 300.645 15.1056   9
   0   6  29 288.288 15.9066  10
   0  -6 -29 292.309 13.5708  12
   0   6  30 7.30145 3.72311   6
   0   6 -30 3.56627 2.38975   5
   0   6  30 4.58251 2.44216   2
   0   6 -30 5.02968 2.41172   2
   0   6  30 8.11355 3.35455  23
   0   6 -30 8.14659 2.32786  19
   0  -6 -30 6.51247 3.14210  19
   0  -6 -30 8.72649 3.02172   8
   0  -6  30 6.60844 3.62598   7
   0   6 -30 6.62518 3.15077   8
   0   6 -30 5.20022 2.33420  17
   0   6  30 9.99748 3.41705  14
   0   6 -30 5.50573 3.11192  13
   0  -6 -30 3.12244 3.11759  13
   0   6  30 2.62555 4.24439  10
   0  -6 -30 5.62161 2.33823  12
   0  -6  30 10.7947 3.48258   9
   0   6  31 4.17066 3.61328   6
   0   6 -31 6.85670 2.51906   5
   0   6 -31 6.26226 2.52148   2
   0   6  31 4.69731 2.42535   2
   0   6  31 6.70923 3.60998  23
   0   6 -31 4.03847 2.20362  19
   0  -6 -31 9.90341 3.33096  19
   0  -6  31 4.45717 3.62120   7
   0   6 -31 9.95280 3.16877   8
   0  -6 -31 5.17419 2.69000   8
   0   6 -31 5.28283 2.45137  17
   0   6  31 4.08234 2.32650  17
   0  -6 -31 4.00426 3.26939  13
   0   6 -31 7.03329 2.92311  13
   0   6  31 10.2834 3.21639  14
   0  -6 -31 9.56489 2.31282  12
   0  -6  31 4.91574 3.02552   9
   0  -6 -32 33.3240 3.07829   4
   0   6  32 34.7857 5.08304   6
   0   6 -32 34.4100 3.55926   5
   0   6  32 32.0720 3.49175   2
   0   6 -32 37.3154 3.52497   2
   0   6  32 38.7778 4.76808  23
   0  -6 -32 32.7331 4.49010  19
   0   6 -32 39.0397 3.48035  19
   0  -6  32 34.6405 4.94476   7
   0  -6 -32 37.9183 4.06898   8
   0   6 -32 36.5673 4.40522   8
   0   6 -32 37.0376 3.42098  17
   0   6  32 36.9805 3.48899  17
   0  -6 -32 43.1484 4.83016  13
   0   6  32 36.3665 4.65902  14
   0   6 -32 38.9616 4.33989  13
   0  -6  32 47.8248 4.88965   9
   0  -6 -32 39.6928 3.26897  12
   0   6 -33 5.04549 2.47610   5
   0  -6 -33 0.88092 2.08230   4
   0   6  33 7.13951 3.99114   6
   0   6 -33 1.06693 2.37104   2
   0   6  33 1.52933 2.31741   2
   0   6  33 3.55859 3.57411  23
   0   6 -33 2.75309 2.37662  19
   0  -6 -33 4.22328 3.55610  19
   0   6 -33 4.03682 3.00130   8
   0  -6 -33 2.43300 2.99760   8
   0  -6  33 1.36359 3.60284   7
   0   6 -33 3.53625 2.30704  17
   0   6  33 0.80739 2.25348  17
   0  -6 -33 1.26496 3.34241  13
   0   6 -33-0.36791 3.02180  13
   0   6  33 2.41468 3.31928  14
   0  -6  33 2.14770 3.34187   9
   0  -6 -33 2.11085 2.12563  12
   0  -6 -34 233.667 11.7675   4
   0   6 -34 256.432 12.3558   5
   0   6  34 270.703 14.1798   6
   0   6 -34 229.798 11.8715   2
   0   6  34 240.107 11.9549   2
   0   6  34 276.142 13.9627  23
   0   6 -34 251.140 12.2152  19
   0  -6 -34 259.740 13.7181  19
   0  -6  34 267.538 14.0217   7
   0   6 -34 256.638 13.2941   8
   0  -6 -34 262.117 13.1790   8
   0   6  34 248.586 11.8962  17
   0   6 -34 248.200 11.8766  17
   0   6 -34 240.050 13.0463  13
   0   6  34 241.951 13.3969  14
   0  -6 -34 246.422 13.5684  13
   0  -6  34 235.681 13.4767   9
   0  -6 -34 230.170 11.6327  12
   0   6  35 7.82017 4.10061   6
   0  -6 -35 4.64349 2.23313   4
   0   6 -35 5.23821 2.61476   5
   0   6  35 2.96582 2.35468   2
   0   6 -35 3.23306 2.27908   2
   0   6  35 7.09008 4.29308  23
   0   6 -35 5.90357 2.64539  19
   0  -6 -35 6.27507 3.61995  19
   0  -6  35 8.33849 4.40848   7
   0   6 -35 2.73282 3.48467   8
   0   6  35 3.74272 2.01541   7
   0  -6 -35 7.44625 3.39488   8
   0   6 -35 2.84090 2.28100  17
   0   6  35-2.39936 2.50736  17
   0  -6 -35 5.76086 3.74884  13
   0   6 -35 5.74186 3.29105  13
   0   6  35 8.48155 3.58787  14
   0  -6 -35 1.65357 2.27891  12
   0  -6  35 5.40119 4.03088   9
   0   6  36 180.657 11.1689   6
   0   6 -36 178.685 9.37081   5
   0  -6 -36 166.272 8.97081   4
   0   6  36 176.423 8.91612   2
   0   6  36 182.732 11.0088  23
   0   6 -36 179.854 9.45402  19
   0  -6 -36 177.832 10.8753  19
   0  -6  36 183.045 10.9967   7
   0   6  36 178.922 8.62681   7
   0  -6 -36 190.029 10.4441   8
   0   6 -36 169.417 10.2780   8
   0   6  36 167.706 11.1350   9
   0   6  36 177.942 8.88215  17
   0   6 -36 174.938 8.73652  17
   0  -6 -36 163.480 10.5148  13
   0   6  36 165.381 10.5934  14
   0   6 -36 171.169 10.3304  13
   0  -6  36 169.996 10.7355   9
   0   6 -37 115.183 6.74995   5
   0   6  37 105.135 8.32016   6
   0  -6 -37 107.074 6.45436   4
   0   6  37 112.067 6.16505   2
   0   6  37 99.2530 8.10652  23
   0  -6 -37 118.336 8.24866  19
   0   6 -37 123.393 6.92541  19
   0   6  37 110.136 5.95444   7
   0   6 -37 112.650 7.96983   8
   0   6  37 109.873 8.54485   9
   0  -6  37 117.647 8.59638   7
   0  -6 -37 103.252 7.48151   8
   0   6  37 106.261 6.07462  17
   0  -6 -37 101.416 7.92869  13
   0   6  37 109.843 8.09205  14
   0   6 -37 111.733 7.76203  13
   0  -6  37 120.620 8.41607   9
   0   6  38 87.1037 7.58180   6
   0  -6 -38 81.0964 5.49482   4
   0   6 -38 78.6427 5.57126   5
   0   6  38 87.0356 5.06054   2
   0   6  38 82.5722 7.37441  23
   0   6 -38 82.4869 5.80201  19
   0  -6 -38 83.5576 7.11098  19
   0   6  38 91.5746 7.71819   9
   0  -6 -38 79.8810 6.78088   8
   0   6  38 89.9645 4.91141   7
   0   6 -38 85.9016 6.79296   8
   0  -6  38 85.2305 7.35439   7
   0   6  38 81.5614 4.95735  17
   0   6 -38 103.953 7.09497  13
   0   6  38 85.0033 7.09317  14
   0  -6 -38 81.4693 7.08173  13
   0  -6  38 105.944 7.67924   9
   0   6 -39 89.5868 5.92558   5
   0  -6 -39 96.2818 5.89286   4
   0   6  39 94.6281 7.78085   6
   0   6  39 86.3942 5.19103   2
   0   6  39 100.561 7.98128  23
   0  -6 -39 78.3503 7.24790  19
   0   6 -39 100.589 6.35886  19
   0  -6  39 88.4813 7.69075   7
   0  -6 -39 104.666 7.30338   8
   0   6 -39 100.053 7.50163   8
   0   6  39 105.963 8.42727   9
   0   6  39 89.5119 5.14263  17
   0   6  39 97.7771 7.61357  14
   0   6 -39 107.763 7.35984  13
   0  -6 -39 94.0715 7.58238  13
   0  -6  39 88.5632 7.49651   9
   0  -6 -40 47.1091 4.33227   4
   0   6  40 53.2708 6.34763   6
   0   6 -40 55.6370 4.42008   5
   0  -6 -40 53.1161 6.08481  19
   0   6 -40 51.6076 4.73266  19
   0   6  40 52.8645 6.30011  23
   0   6 -40 73.5268 6.43446   8
   0   6  40 38.7621 6.05037   9
   0  -6 -40 59.5102 5.82793   8
   0   6 -40 51.4192 5.55267  13
   0  -6 -40 53.3347 5.83713  13
   0   6  40 58.2492 6.04530  14
   0  -6  40 66.2996 6.60841   9
   0   6  41 213.308 12.0733   6
   0  -6 -41 171.151 9.67597   4
   0   6 -41 180.642 9.69242   5
   0  -6 -41 202.061 11.9869  19
   0   6 -41 186.564 10.1847  19
   0   6  41 200.827 12.1341  23
   0  -6 -41 179.161 11.0721   8
   0   6 -41 186.233 11.2704   8
   0   6  41 180.191 11.3628  14
   0  -6 -41 178.332 11.4382  13
   0   6 -41 183.838 10.9684  13
   0  -6  41 191.773 11.7960   9
   0  -6 -42 141.413 8.01831   4
   0   6  42 128.846 9.70444   6
   0   6 -42 130.825 8.31525  19
   0  -6 -42 134.953 9.74570  19
   0   6  42 152.524 10.2517  23
   0   6 -42 146.612 9.59283   8
   0  -6 -42 136.748 9.45378   8
   0  -6 -42 151.492 10.0705  13
   0   6 -42 165.056 9.61491  13
   0   6  42 130.379 9.61233  14
   0  -6  42 131.811 9.84108   9
   0   6  43 53.4443 6.61463   6
   0  -6 -43 46.4085 4.52079   4
   0   6 -43 48.4947 4.86647  19
   0  -6 -43 52.7166 6.36798  19
   0   6  43 61.5298 6.87219  23
   0  -6 -43 43.3274 5.67362   8
   0   6 -43 50.9856 5.86860   8
   0   6 -43 56.2250 5.93084  13
   0   6  43 45.7675 5.97541  14
   0  -6 -43 55.8197 6.36682  13
   0   6  43 54.1293 7.75903  10
   0  -6  43 67.2017 6.85538   9
   0  -6 -44 73.1091 5.56590   4
   0   6  44 84.0186 7.63189   6
   0   6 -44 85.0107 6.27235  19
   0  -6 -44 76.5285 7.63740  19
   0   6  44 78.3806 7.89133  23
   0  -6 -44 89.8161 7.50728   8
   0   6 -44 77.0946 7.24379   8
   0   6  44 77.8753 7.46640  14
   0  -6 -44 85.1269 7.73057  13
   0   6 -44 82.4829 6.97123  13
   0   6  44 81.0698 8.67953  10
   0  -6  44 82.5736 7.90548   9
   0   6  45 235.638 13.7123   6
   0  -6 -45 231.617 11.6528   4
   0   6 -45 207.726 11.8401  19
   0  -6 -45 242.129 14.0175  19
   0   6  45 201.405 13.5275  23
   0   6 -45 240.607 13.3269   8
   0  -6 -45 217.983 13.1848   8
   0  -6 -45 234.705 13.7261  13
   0   6  45 209.550 13.2527  14
   0   6 -45 230.621 13.0683  13
   0   6  45 219.331 14.6059  10
   0  -6  45 214.034 13.4910   9
   0  -6  46 39.3670 6.26181   9
   0   6 -46 36.8322 5.96424   8
   0  -6 -46 37.9891 5.89700   8
   0  -6 -46 39.0226 6.13581  19
   0   6 -46 32.5260 4.40976  19
   0   6  46 34.3363 5.97790  14
   0   6 -46 41.2298 5.79637  13
   0  -6 -46 53.4441 6.64502  13
   0  -6 -46 33.0480 4.15495   4
   0   6  46 32.5154 6.25062   6
   0  -6  47 93.1187 8.08529   9
   0   6 -47 79.6774 7.59942   8
   0  -6 -47 71.4024 7.23673   8
   0  -6 -47 89.8453 8.01498  19
   0  -6 -47 84.6907 7.90794  13
   0   6 -47 80.2360 7.12852  13
   0   6  47 79.3133 7.47797  14
   0  -6 -47 73.5727 5.79416   4
   0   6  47 69.0943 7.37059   6
   0  -6  48 10.4442 5.23464   9
   0  -6 -48 10.0322 4.86461   8
   0   6 -48 3.17729 4.86217   8
   0  -6 -48 1.84234 5.00399  19
   0   6  48 5.52075 4.78339  14
   0  -6 -48 5.81649 4.90177  13
   0   6 -48 6.10150 4.32554  13
   0  -6 -48 4.57005 3.28927   4
   0   6  48 6.37090 4.65310   6
   0  -6  49 9.41331 5.31025   9
   0  -6 -49 5.37722 4.51727   8
   0   6 -49 5.37871 4.99163   8
   0  -6 -49 4.99783 5.35138  19
   0   6  49 0.55672 4.69528  14
   0  -6 -49 7.08447 5.01815  13
   0   6 -49 6.16615 4.34478  13
   0   6  49 19.0095 5.14065   6
   0  -6  50 1.19253 5.03968   9
   0  -6 -50 2.73532 4.77068   8
   0   6 -50-4.36670 4.72379   8
   0  -6 -50-1.26669 5.30966  19
   0  -6 -50-1.79610 5.26028  13
   0   6  50-2.26062 5.09364  14
   0   6 -50-0.95793 4.16107  13
   0   6  50-4.20364 4.83557   6
   0  -6  51 22.2877 6.04266   9
   0  -6 -51 23.3276 5.58487   8
   0   6 -51 28.1772 5.81916   8
   0  -6 -51 31.4865 6.61774  19
   0  -6 -51 21.8222 5.70254  13
   0   6 -51 21.7109 4.93078  13
   0   6  51 26.6848 5.86559  14
   0   6  51 17.1810 5.15645   6
   0  -6  52 82.7926 8.34833   9
   0   6 -52 87.7737 8.05996   8
   0  -6 -52 82.9742 8.16573   8
   0  -6 -52 107.385 9.13686  19
   0  -6 -52 104.142 8.96321  13
   0   6 -52 91.0255 7.90614  13
   0   6  52 89.7094 8.36685  14
   0   6  52 77.7708 7.84596   6
   0   6 -53 6.77860 5.01964   8
   0  -6 -53 4.00060 5.13380   8
   0   6  53 3.56202 4.87146   6
   0  -6 -53 3.95143 5.49955  19
   0  -6 -53 4.33058 5.33434  13
   0   6 -53-0.97756 4.40673  13
   0   6  53-0.58093 5.00924  14
   0  -6  53 4.91530 5.29779   9
   0   6 -54-0.56902 5.01856   8
   0   6  54 1.50174 4.76125   6
   0  -6 -54-6.93338 5.49528   8
   0  -6 -54-2.66038 5.84394  19
   0   6 -54-2.45830 4.67643  13
   0  -6 -54-4.98911 5.56093  13
   0   6  54-2.90452 5.16118  14
   0  -6  54 4.95099 5.35616   9
   0   6  55-3.44222 4.85189   6
   0  -6 -55 0.58303 4.94736   8
   0   6 -55 0.57323 5.03629   8
   0  -6 -55 4.01858 5.59163  19
   0   6  55-1.17070 5.27532  14
   0  -6 -55-4.39349 5.51428  13
   0   6 -55 1.47598 4.79656  13
   0  -6  55-2.49261 5.51555   9
   0  -6  56 41.3249 6.93450   9
   0  -6 -56 32.8826 6.27351   8
   0   6 -56 32.8364 6.28381   8
   0  -6 -56 29.6518 6.58417  19
   0   6 -56 36.0016 5.82765  13
   0   6  56 30.9339 6.39308  14
   0  -6 -56 34.0709 6.52734  13
   0   6 -56 32.5406 6.65032   4
   0  -6  57 10.0476 5.87599   9
   0   6 -57 1.15610 5.31913   8
   0  -6 -57-2.36103 5.04848   8
   0  -6 -57-4.06085 5.48448  19
   0  -6 -57-2.53223 5.43582  13
   0   6 -57 2.46569 4.82214  13
   0   6  57 3.51360 5.31479  14
   0   6 -57-5.22811 5.80539   4
   0  -6  58 55.9505 7.35764   9
   0  -6 -58 59.0641 7.73338  19
   0   6  58 67.1625 8.50064   9
   0   6 -58 60.7883 7.49854   8
   0  -6 -58 59.3008 7.24137   8
   0   6 -58 39.3018 7.21871   4
   0   6 -58 49.7523 6.73357  13
   0   6  58 61.1522 7.70554  14
   0  -6 -58 61.4674 7.64087  13
   0   6  59 4.65874 5.50286  14
   0   6 -59-1.15787 5.25464   8
   0  -6 -59 1.18729 5.23529   8
   0   7   0 0.37587 0.78075   4
   0   7   0-1.22455 2.46988   6
   0   7   0 0.50542 0.62522   4
   0  -7   0-1.35920 2.19317  25
   0  -7   0 0.54363 1.92545  22
   0  -7   0 0.64258 1.39691  20
   0   7   0 1.89109 1.12941  19
   0  -7   0 1.70946 2.84248  18
   0  -7   0-1.74098 2.62943   1
   0  -7   0 1.26936 2.40848   3
   0   7   0-1.66439 1.13534   8
   0   7   0 0.92609 1.58390  15
   0   7   0 1.75417 2.43070  10
   0  -7   0-0.31060 2.49476  12
   0  -7   0-1.60461 2.32765  11
   0   7   1 12.1861 2.94903   6
   0   7  -1 11.6939 2.80521   6
   0   7  -1 10.7569 1.06909   4
   0  -7  -1 10.6120 2.76116  25
   0   7   1 10.3090 1.05316  23
   0  -7   1 10.9228 2.19583  22
   0  -7  -1 13.2121 2.17103  22
   0  -7   1 12.8004 2.75032  25
   0  -7  -1 11.4323 1.78858  20
   0   7   1 15.4437 1.57106  19
   0  -7   1 12.1603 3.33486  18
   0   7  -1 8.23176 1.28750  19
   0  -7   1 10.3660 1.53314  20
   0  -7  -1 9.41653 3.08559  18
   0  -7   1 14.9643 3.12441   1
   0  -7  -1 10.4698 2.94447   3
   0  -7  -1 9.40639 3.01389   1
   0  -7   1 8.88655 2.73081   3
   0   7  -1 6.88725 1.21562   8
   0   7   1 11.2324 1.30850   8
   0   7   1 11.6794 1.81182  15
   0  -7   1 11.3035 2.59493  11
   0  -7   1 14.4423 3.18452  12
   0  -7  -1 12.8581 2.69606  11
   0  -7  -1 11.9426 3.04615  12
   0   7   1 15.7196 3.14373  10
   0   7  -1 9.81822 3.03891  10
   0   7  -2 693.097 30.8333   6
   0   7  -2 690.665 29.0961   4
   0   7   2 697.246 31.0069   6
   0  -7  -2 669.534 30.5095  25
   0  -7   2 722.357 30.8138  25
   0  -7   2 649.808 30.0088  22
   0   7   2 699.456 29.0786  23
   0  -7  -2 683.679 29.8666  22
   0  -7   2 639.790 31.0978  18
   0  -7  -2 661.759 31.1255  18
   0   7   2 667.890 29.3000  19
   0  -7   2 677.294 29.2451  20
   0   7  -2 649.140 29.0660  19
   0  -7  -2 682.731 29.4505  20
   0  -7  -2 677.431 30.9747   3
   0  -7  -2 700.251 31.2434   1
   0  -7   2 657.894 30.8859   3
   0  -7   2 726.903 31.3039   1
   0   7   2 662.141 29.0803   8
   0   7  -2 701.523 29.0657   8
   0  -7   2 688.649 30.9675  12
   0   7   2 664.223 29.3432  15
   0  -7  -2 707.184 30.9525  12
   0  -7   2 651.124 30.3033  11
   0   7   2 712.896 30.9880  10
   0  -7  -2 700.061 30.2981  11
   0   7  -2 694.626 30.7933  10
   0   7  -3 270.342 12.6499   6
   0   7   3 233.456 12.6172   6
   0   7  -3 252.056 10.8489   4
   0  -7   3 267.153 12.5625  25
   0  -7  -3 239.474 11.4948  22
   0   7   3 239.632 10.8112  23
   0  -7   3 242.919 11.8539  22
   0   7  -3 236.121 10.6522  19
   0  -7   3 215.736 12.6551  18
   0  -7  -3 257.649 11.2286  20
   0  -7  -3 236.609 11.0643  19
   0  -7  -3 237.151 12.6157  18
   0  -7  -3 228.086 12.6947   1
   0  -7  -3 244.742 12.6408   3
   0   7  -3 252.973 10.7334   8
   0   7   3 235.347 10.7638   8
   0  -7   3 264.637 12.8463  12
   0   7   3 231.768 10.9152  15
   0  -7  -3 235.699 12.4687  12
   0   7  -3 257.584 12.5093  10
   0  -7  -3 255.237 12.0153  11
   0  -7   3 248.630 12.1849  11
   0   7   3 242.152 12.6453  10
   0   7  -4 2449.83 100.405   4
   0   7   4 2256.70 102.076   6
   0   7  -4 2436.75 101.841   6
   0  -7  -4 2494.92 100.914  22
   0  -7   4 2727.44 102.219  25
   0  -7   4 2213.10 101.263  22
   0   7   4 2483.18 100.405  23
   0  -7  -4 1973.32 101.727  18
   0  -7  -4 2420.71 100.598  19
   0  -7   4 2373.33 102.415  18
   0   7  -4 2309.69 100.064  19
   0  -7  -4 2512.48 102.223   3
   0  -7  -4 2259.92 102.165   1
   0   7   4 2346.24 100.244   8
   0   7  -4 2430.78 100.204   8
   0  -7  -4 2329.93 101.908  12
   0  -7   4 2495.33 102.225  12
   0   7   4 2290.07 100.279  15
   0   7  -4 2303.24 101.762  10
   0  -7  -4 2225.74 101.263  11
   0  -7   4 2390.10 101.541  11
   0   7   4 2354.27 102.015  10
   0   7   5 160.764 9.18779   6
   0   7  -5 160.314 8.68688   6
   0   7  -5 161.719 7.38355   4
   0  -7  -5 142.477 9.02395   1
   0  -7  -5 151.013 8.82650   3
   0  -7   5 156.161 8.86862  25
   0  -7   5 158.549 8.25871  22
   0   7   5 151.634 7.58820  24
   0   7   5 160.580 7.34101  23
   0  -7  -5 164.003 7.78063  22
   0   7  -5 150.332 6.82373  19
   0  -7  -5 157.367 8.90749  18
   0  -7  -5 154.043 7.47097  19
   0  -7   5 145.571 9.13692  18
   0   7   5 155.185 7.14603   8
   0   7  -5 162.065 7.10467   8
   0   7   5 148.444 7.02840  15
   0  -7   5 153.394 9.03036  12
   0  -7  -5 147.699 8.72671  12
   0   7  -5 166.349 8.87219  10
   0  -7   5 145.748 8.43910  11
   0   7   5 142.970 8.91066  10
   0  -7  -5 163.782 8.32000  11
   0   7  -6 32.8916 2.36117   4
   0   7   6 38.6302 4.24725   6
   0   7  -6 30.8326 3.53127   6
   0  -7  -6 30.3736 3.69087   3
   0  -7  -6 34.9416 3.98408   1
   0  -7   6 27.6592 3.16615  22
   0  -7  -6 30.1887 2.61544  22
   0   7   6 29.9775 2.33861  23
   0   7   6 27.9458 2.52580  24
   0  -7  -6 32.3583 2.50406  19
   0  -7   6 32.6262 4.32558  18
   0   7  -6 25.6656 1.51822  19
   0   7  -6 28.1835 1.96271   8
   0   7   6 28.1429 2.08688   8
   0  -7   6 28.8304 3.45117  16
   0   7   6 27.3768 1.79070  15
   0  -7   6 34.4558 4.03504  12
   0  -7  -6 32.2149 3.73813  12
   0  -7  -6 29.6765 3.02639  11
   0  -7   6 27.8669 3.31380  11
   0   7   6 29.7036 3.89181  10
   0   7  -6 28.4793 3.57378  10
   0   7  -7 6.93594 1.87799   4
   0   7  -7 8.11170 2.92113   6
   0   7   7 5.97865 3.48889   6
   0  -7  -7 6.31750 3.29845   3
   0  -7  -7 10.8357 3.37527   1
   0   7   7 11.2595 1.97874  23
   0  -7   7 11.2543 2.79189  22
   0   7   7 6.18131 1.97172  24
   0  -7  -7 13.0089 2.10504  22
   0  -7   7 11.0357 3.63706  18
   0  -7  -7 15.5563 2.31987  19
   0   7  -7 7.09244 1.62649  20
   0   7  -7 4.09052 1.41237   8
   0  -7   7 8.50342 2.77794  16
   0  -7   7 7.11137 3.15823  12
   0   7  -7 6.66261 3.04581  10
   0  -7  -7 13.1873 2.91627  11
   0   7   7 14.7449 3.47391  10
   0  -7   7 7.60927 2.71108  11
   0  -7  -7 12.5914 3.02356  12
   0   7   8 2584.48 117.202   6
   0   7  -8 2658.37 116.543   6
   0  -7  -8 2650.29 116.982   3
   0  -7  -8 2731.03 117.303   1
   0  -7  -8 2766.49 115.705  22
   0  -7   8 2681.39 116.518  22
   0   7   8 2897.74 115.796  23
   0   7   8 2731.72 115.467  24
   0  -7   8 2590.56 117.445  18
   0   7  -8 2586.08 115.282  20
   0  -7  -8 2862.78 115.884  19
   0  -7  -8 2674.37 115.471   8
   0   7  -8 2702.06 115.328   8
   0  -7   8 2816.99 116.830  16
   0  -7   8 2844.25 117.354  12
   0  -7   8 2719.37 116.718  11
   0   7   8 2695.52 117.174  10
   0  -7  -8 2861.91 116.906  12
   0   7  -8 2629.25 116.697  10
   0  -7  -8 2915.56 116.426  11
   0   7  -9 458.602 20.0558   6
   0   7   9 416.465 20.7274   6
   0  -7   9 452.135 20.6981   1
   0  -7  -9 453.187 20.7937   1
   0  -7   9 458.996 20.5453   3
   0  -7  -9 443.446 20.5210   3
   0   7   9 439.947 19.1953  23
   0  -7   9 418.447 20.0186  22
   0  -7  -9 410.652 18.9838  22
   0   7   9 411.324 18.6996  24
   0   7  -9 407.386 18.6051  20
   0  -7  -9 438.892 19.2739  19
   0  -7   9 435.255 21.0158  18
   0   7  -9 444.632 18.7315   8
   0  -7  -9 419.482 18.8714   8
   0  -7   9 420.804 20.1900  16
   0  -7   9 415.529 20.5945  12
   0  -7  -9 444.498 20.2311  12
   0  -7   9 412.142 20.1172  11
   0  -7  -9 433.258 19.7185  11
   0   7  -9 455.306 20.3432  10
   0   7   9 436.409 20.6840  10
   0   7 -10 313.087 14.9643   6
   0   7  10 350.838 16.1105   6
   0  -7  10 317.617 15.7155   1
   0  -7 -10 297.776 15.3825   3
   0  -7 -10 290.973 15.6466   1
   0  -7  10 302.177 15.4404   3
   0   7  10 324.736 14.3721  23
   0  -7  10 330.822 15.2854  22
   0  -7 -10 309.562 14.0697  22
   0   7  10 290.677 13.6720  24
   0  -7  10 341.702 16.2234  18
   0   7 -10 291.285 13.6475  20
   0  -7 -10 346.816 14.5138  19
   0  -7 -10 323.386 14.0270   8
   0   7 -10 319.723 13.8404   8
   0  -7  10 316.714 15.2965  16
   0  -7  10 323.834 15.8682  12
   0   7 -10 283.748 15.1063  10
   0  -7 -10 316.473 14.7889  11
   0   7  10 333.120 15.8858  10
   0  -7  10 312.142 15.3343  11
   0  -7 -10 300.505 15.1356  12
   0   7 -11 43.5036 3.79514   6
   0   7  11 39.3555 4.48301   6
   0  -7  11 37.0750 4.00885   3
   0  -7  11 34.3903 4.07580   1
   0  -7 -11 33.0039 4.02393   3
   0  -7 -11 30.0775 4.27622   1
   0   7  11 36.3151 3.06475  23
   0   7  11 28.0709 2.18750  24
   0  -7 -11 39.8780 2.79365  22
   0  -7  11 45.6127 4.05030  22
   0  -7  11 41.0988 4.64047  18
   0  -7 -11 44.1169 3.23476  19
   0   7 -11 32.0768 2.89580  21
   0   7 -11 37.3742 2.31881  20
   0  -7 -11 38.1020 2.70770   8
   0  -7  11 37.6707 3.96128  16
   0  -7  11 48.4407 4.54766  12
   0  -7  11 41.2516 3.96537  11
   0  -7 -11 33.8184 3.47238  11
   0  -7 -11 40.3679 3.81125  12
   0   7  11 37.4922 4.32899  10
   0   7 -11 36.1991 3.90202  10
   0   7 -12 219.778 10.7099   6
   0   7  12 251.829 12.0877   6
   0  -7  12 215.081 11.2129   3
   0  -7 -12 206.198 11.2383   3
   0  -7 -12 203.333 11.4240   1
   0  -7  12 192.987 11.2302   1
   0  -7 -12 225.744 9.84717  22
   0   7  12 200.860 9.18087  24
   0   7  12 219.088 10.3107  23
   0  -7  12 197.665 10.8868  22
   0   7 -12 190.637 9.35672  20
   0  -7 -12 232.488 10.3902  19
   0   7 -12 207.988 9.81974  21
   0  -7  12 214.054 11.8983  18
   0  -7 -12 225.087 9.93322   8
   0  -7  12 211.821 11.1279  16
   0  -7  12 216.882 10.9166  15
   0  -7  12 210.325 11.5643  12
   0  -7 -12 209.587 10.5496  11
   0   7  12 209.213 11.6354  10
   0   7 -12 211.938 11.0051  10
   0  -7 -12 213.911 10.9048  12
   0  -7  12 225.213 11.2186  11
   0  -7 -13 13.6223 3.34594   1
   0  -7  13 16.0894 3.19694   3
   0  -7  13 15.2171 3.33454   1
   0  -7 -13 17.8280 3.36852   3
   0  -7 -13 15.8838 1.92194  22
   0   7  13 13.7518 2.42995  23
   0  -7  13 15.3931 3.10491  22
   0  -7  13 10.7680 3.52914  18
   0   7 -13 13.4234 1.49985  20
   0  -7 -13 14.9673 2.37997  19
   0   7 -13 12.9253 0.88849  19
   0   7 -13 13.6204 1.84071  21
   0   7 -13 12.2559 0.86913  19
   0  -7 -13 12.7400 1.95863   8
   0  -7  13 15.0996 3.11618  16
   0  -7  13 7.12400 2.68732  15
   0  -7  13 11.7483 2.75138  11
   0  -7 -13 9.71725 2.74243  12
   0  -7 -13 13.4210 2.47472  11
   0   7 -13 20.9635 3.29277  10
   0   7  13 11.5620 3.39415  10
   0   7  13 11.3590 3.39497   6
   0   7 -13 13.9331 2.66845   6
   0   7 -14 22.4636 2.96412   6
   0   7  14 21.5580 4.08422   6
   0  -7 -14 27.5805 3.86697   1
   0  -7 -14 26.8343 3.43598   3
   0  -7  14 27.0199 3.55506   3
   0  -7  14 23.1107 3.81473   1
   0  -7 -14 24.6583 2.27234  22
   0  -7  14 26.9477 3.66874  22
   0   7  14 24.4221 2.98967  23
   0  -7 -14 22.9921 2.72175  19
   0   7 -14 23.8312 1.82507  20
   0   7 -14 21.1214 1.34088  19
   0   7 -14 23.5040 1.38100  19
   0   7 -14 21.6157 2.05041  21
   0  -7 -14 27.2737 2.45599   8
   0  -7  14 27.4036 3.63486  16
   0  -7  14 22.8171 3.28971  15
   0  -7 -14 25.4427 3.33622  13
   0  -7 -14 30.2385 3.25467  12
   0  -7 -14 22.9314 3.01469  11
   0   7  14 27.5879 4.22034  10
   0  -7  14 26.1619 3.67031  11
   0   7 -15 247.646 12.1244   6
   0   7  15 228.089 13.3130   6
   0  -7  15 240.845 12.8623   3
   0  -7 -15 268.413 13.0236   3
   0  -7 -15 278.639 13.3846   1
   0  -7  15 250.538 13.1450   1
   0  -7  15 231.931 12.8085  22
   0  -7 -15 276.957 11.5067  22
   0   7  15 274.878 12.3541  23
   0   7 -15 246.272 10.8299  19
   0  -7 -15 261.341 12.2997  19
   0   7 -15 230.523 11.0862  20
   0   7 -15 249.257 10.8654  19
   0   7 -15 238.070 11.1985  21
   0  -7 -15 275.862 11.8324   8
   0  -7  15 242.038 12.9127  16
   0  -7  15 247.919 12.7787  15
   0  -7 -15 261.426 12.8535  13
   0  -7 -15 232.011 12.4587  12
   0  -7  15 248.292 12.9472  11
   0   7  15 261.922 13.5618  10
   0  -7 -15 271.812 12.4445  11
   0   7 -16 1252.02 52.4722   6
   0   7  16 1286.53 54.1154   6
   0  -7 -16 1232.00 53.5639   1
   0  -7  16 1217.49 53.5233   1
   0  -7  16 1167.66 53.1979   3
   0  -7 -16 1301.84 53.4031   3
   0  -7  16 1251.75 53.4347  22
   0  -7 -16 1184.02 51.7864  22
   0   7  16 1211.92 52.7120  23
   0   7 -16 1218.81 51.3587  19
   0   7 -16 1230.83 51.3231  19
   0   7 -16 1164.47 51.5083  21
   0   7 -16 1148.92 51.5269  20
   0  -7 -16 1222.66 52.7060  19
   0  -7 -16 1224.00 52.2145   8
   0  -7  16 1165.57 53.3167  16
   0  -7  16 1238.69 53.2991  15
   0  -7 -16 1194.14 53.1779  13
   0   7  16 1184.34 53.8917  10
   0  -7  16 1239.45 53.5235  11
   0  -7 -16 1261.91 52.7760  11
   0  -7 -16 1236.05 52.9595  12
   0  -7 -17 123.817 7.67182   3
   0  -7  17 122.597 7.69263   3
   0  -7  17 133.066 8.04149   1
   0  -7 -17 126.608 7.92662   1
   0  -7 -17 117.434 6.24186  22
   0   7  17 139.002 7.42796  23
   0  -7  17 137.550 8.10183  22
   0   7 -17 125.769 5.82478  19
   0   7 -17 127.219 6.03470  20
   0  -7 -17 126.724 7.23936  19
   0   7 -17 123.023 5.77643  19
   0  -7 -17 133.978 6.81371   8
   0  -7  17 123.442 7.85831  16
   0  -7  17 143.458 7.97235  15
   0   7  17 123.908 8.31793   6
   0   7 -17 134.756 6.91111   6
   0  -7  17 115.948 7.78354  11
   0  -7 -17 136.415 7.31570  11
   0   7  17 126.204 8.45773  10
   0  -7 -17 112.752 7.27907  12
   0  -7 -18 37.6263 3.91966   3
   0  -7 -18 37.1373 4.16335   1
   0  -7  18 24.4808 3.66709   3
   0  -7  18 35.7791 4.03751   1
   0  -7  18 30.0008 4.08925  22
   0   7  18 32.1513 3.60040  23
   0  -7 -18 30.6868 2.46778  22
   0   7 -18 28.8333 2.21072  20
   0  -7 -18 31.4818 3.42837  19
   0   7 -18 29.7062 1.94680  19
   0   7 -18 31.5867 2.03543  19
   0  -7 -18 29.9674 2.83015   8
   0  -7  18 35.7686 3.93632  15
   0  -7  18 33.7368 4.09135  16
   0  -7 -18 36.0411 3.54254  11
   0  -7 -18 26.7782 3.35681  12
   0  -7  18 33.1236 4.11744  11
   0   7  18 21.7225 4.34268  10
   0   7 -18 34.9232 3.04117   6
   0   7  18 36.2827 4.49364   6
   0   7 -19 1.90105 1.95955   6
   0  -7  19 2.77641 2.73102   3
   0  -7  19 2.51606 2.86170  22
   0   7  19-0.80945 2.57467  23
   0   7 -19 0.36518 1.27515  20
   0  -7 -19 2.87329 2.29558  19
   0   7 -19 1.21500 1.09047  19
   0  -7 -19 2.87990 1.54661  22
   0  -7 -19 0.38627 1.84340   8
   0  -7  19 0.68586 2.80376  15
   0  -7  19-0.35267 2.96903  16
   0  -7  19 4.86287 3.26990  12
   0  -7  19 2.22083 2.99995  11
   0  -7 -19 0.51037 2.35686  12
   0  -7 -19 1.74385 2.45133  11
   0   7  19 1.74152 3.33772  10
   0   7 -20 5.87823 2.06220   6
   0  -7  20 7.04842 3.11946  22
   0   7  20 8.75890 2.86344  23
   0  -7 -20 6.53471 2.43114  19
   0  -7 -20 6.24075 1.64962  22
   0   7 -20 6.30484 1.47249  20
   0   7 -20 4.64191 1.27409  19
   0  -7 -20 7.30407 2.11433   8
   0  -7  20 4.43781 3.68233   7
   0  -7  20 1.77302 2.93375  15
   0  -7  20 7.59017 3.16115  16
   0  -7  20 6.97647 3.23109  12
   0   7  20 10.2972 3.68355  10
   0  -7 -20 4.80501 2.50718  12
   0  -7 -20 2.03779 2.44237  11
   0  -7  20 7.98871 3.40051  11
   0   7 -21 110.088 5.92894   6
   0  -7  21 125.154 7.70534  22
   0   7  21 116.093 7.03589  23
   0  -7 -21 105.409 5.62962  22
   0  -7 -21 127.026 7.02968  19
   0   7 -21 107.459 5.43424  19
   0   7 -21 104.667 5.51390  20
   0  -7 -21 117.412 6.44455   8
   0  -7  21 115.448 8.07145   7
   0  -7  21 116.908 7.52319  16
   0  -7  21 124.990 7.64942  15
   0  -7  21 110.549 7.64991  12
   0  -7 -21 104.422 6.59061  12
   0  -7 -21 129.734 6.89195  11
   0  -7  21 100.025 7.45578  11
   0   7  21 99.7871 7.82646  10
   0   7 -22 50.2589 3.45437   6
   0   7  22 56.4350 4.72737  23
   0  -7  22 56.3566 5.25987  22
   0  -7 -22 52.4988 4.50515  19
   0   7 -22 52.0116 3.13305  19
   0   7 -22 53.0584 3.20923  20
   0  -7 -22 50.3505 3.32250  22
   0  -7  22 46.8185 5.40009   7
   0  -7 -22 54.5527 4.09015   8
   0  -7  22 53.6491 5.01539  16
   0  -7  22 52.1777 5.25445  12
   0  -7 -22 43.6308 4.08137  12
   0   7  22 56.9282 5.63860  10
   0  -7  22 52.6047 5.31629  11
   0   7 -23 114.329 5.86397   6
   0   7  23 115.756 7.25032  23
   0   7 -23 111.588 5.66400  19
   0  -7 -23 115.531 7.08619  19
   0   7 -23 113.396 5.69720  20
   0  -7 -23 114.630 5.75951  22
   0  -7 -23 114.146 6.63087   8
   0  -7  23 114.509 8.29934   7
   0  -7 -23 104.566 7.19112  16
   0  -7  23 121.729 7.70184  16
   0  -7  23 116.323 7.37286  14
   0  -7  23 106.796 7.74752  12
   0  -7  23 118.235 7.63197   9
   0  -7 -23 103.782 6.61353  12
   0   7  23 105.357 8.15978  10
   0  -7 -24 13.3779 0.95679   4
   0   7 -24 15.2338 1.93388   6
   0  -7 -24 11.4180 0.97210   4
   0   7  24 11.6454 3.28268  23
   0  -7 -24 13.3009 1.92190  22
   0   7 -24 13.1925 1.80746  19
   0  -7 -24 15.3163 3.10532  19
   0   7 -24 18.1852 1.97533  20
   0  -7 -24 18.4889 2.72188   8
   0  -7  24 12.1007 4.09723   7
   0  -7 -24 12.5630 3.34527  16
   0  -7  24 15.0465 3.38548  14
   0  -7  24 19.0276 3.93701   9
   0  -7 -24 15.0490 2.97253  12
   0   7  24 13.8350 4.04345  10
   0  -7 -25 1.30878 0.89085   4
   0   7 -25 0.72603 1.46570   6
   0  -7 -25 2.09180 0.93959   4
   0   7  25 1.73021 2.88968  23
   0  -7 -25 2.40015 1.70035  22
   0   7 -25 2.39792 1.52496  19
   0  -7 -25 0.33103 2.64775  19
   0   7 -25 2.28391 1.62704  20
   0  -7  25 2.82488 3.62706   7
   0  -7 -25 1.26890 2.33617   8
   0  -7 -25 3.56700 3.06355  16
   0  -7  25-1.07697 2.88416  14
   0   7  25 3.55185 4.09419  10
   0  -7  25 1.16709 3.05487   9
   0  -7 -25-1.67879 2.52953  12
   0   7  26 124.250 8.58187   6
   0   7 -26 107.031 5.64338   6
   0  -7 -26 121.631 5.42010   4
   0   7  26 114.219 7.56796  23
   0   7 -26 113.518 5.98878  20
   0   7 -26 122.555 6.05439  19
   0  -7 -26 115.010 5.95790  22
   0  -7 -26 119.755 7.61051  19
   0  -7  26 125.710 8.74025   7
   0  -7 -26 127.289 7.04759   8
   0  -7 -26 112.671 7.54859  16
   0  -7  26 121.614 7.81334  14
   0  -7 -26 114.291 6.72638  12
   0  -7  26 133.148 8.09324   9
   0   7  26 92.2406 8.19309  10
   0  -7 -27 2.95904 1.19349   4
   0   7  27-0.49403 3.78805   6
   0   7  27 5.59123 3.28849  23
   0  -7 -27 0.35542 2.64485  19
   0   7 -27 2.99182 1.68845  19
   0   7 -27 2.10111 1.74966  20
   0  -7 -27 1.63942 1.66074  22
   0   7 -27 1.72524 2.62064   8
   0  -7 -27-0.54946 2.32395   8
   0  -7  27 5.29483 4.01977   7
   0  -7 -27 0.37261 3.02104  16
   0  -7  27 3.02445 3.18374  14
   0   7  27 6.92223 4.33493  10
   0  -7 -27 1.40074 2.39895  12
   0  -7  27 7.31394 3.17658   9
   0   7  28 2.00410 3.82434   6
   0  -7 -28 3.72326 1.27794   4
   0   7 -28 3.65328 1.80118  20
   0   7 -28 3.01441 1.80014  19
   0  -7 -28 4.04660 3.07470  19
   0  -7 -28 3.61326 1.77713  22
   0   7  28 3.08966 3.29347  23
   0   7 -28 1.79227 2.75261   8
   0  -7 -28 7.14367 2.74713   8
   0  -7  28 2.43370 3.80619   7
   0  -7  28 2.32268 3.36592  14
   0   7  28 1.86421 3.10327  14
   0  -7  28 4.55948 3.13353   9
   0  -7 -28 3.67585 2.36330  12
   0   7  28 2.17558 4.04719  10
   0   7  29 39.6206 5.25733   6
   0  -7 -29 32.3520 2.32970   4
   0   7 -29 33.8907 2.91813  19
   0  -7 -29 29.2815 4.20372  19
   0   7 -29 31.3316 2.94658  20
   0   7  29 28.2327 4.34380  23
   0  -7  29 28.5123 5.05885   7
   0   7 -29 35.9493 4.05924   8
   0  -7 -29 35.3363 3.99324   8
   0   7  29 30.1516 4.34477  14
   0  -7  29 32.2366 4.40963  14
   0   7 -29 31.5526 4.18961  13
   0  -7  29 34.3257 4.68996   9
   0   7  29 31.2523 5.37007  10
   0  -7 -29 39.7411 3.57690  12
   0  -7 -30 377.278 17.3333   4
   0   7  30 385.048 20.3293   6
   0   7 -30 407.479 18.8900   5
   0   7  30 393.458 19.6592  23
   0   7 -30 398.683 17.8475  20
   0   7 -30 408.583 17.9285  19
   0  -7 -30 365.547 19.3549  19
   0  -7  30 414.694 20.4071   7
   0   7 -30 410.696 19.0966   8
   0  -7 -30 408.449 18.9733   8
   0   7 -30 410.637 19.4132  13
   0   7  30 395.503 19.5446  14
   0  -7  30 407.088 19.7331  14
   0  -7 -30 372.689 18.2289  12
   0   7  30 414.045 20.8966  10
   0  -7  30 397.224 19.8664   9
   0   7 -31 253.052 13.1334   5
   0   7  31 260.248 14.8894   6
   0  -7 -31 271.757 11.8141   4
   0   7  31 269.029 13.2948   2
   0   7 -31 253.768 13.1260   2
   0   7  31 288.488 14.3817  23
   0  -7 -31 261.325 14.0626  19
   0   7 -31 241.728 12.1974  20
   0   7 -31 251.442 12.3076  19
   0   7 -31 261.592 13.5050   8
   0  -7 -31 259.800 13.3491   8
   0  -7  31 290.940 14.9781   7
   0   7 -31 258.398 12.9266  17
   0   7  31 244.632 12.9072  17
   0  -7  31 263.339 14.1141  14
   0   7  31 248.603 13.9433  14
   0   7 -31 254.449 13.7220  13
   0  -7  31 264.612 14.4006   9
   0   7  31 268.396 15.2465  10
   0  -7 -31 261.452 12.6612  12
   0  -7 -32 445.936 19.8802   4
   0   7  32 443.018 22.8688   6
   0   7 -32 458.502 21.2126   5
   0   7  32 457.682 21.1767   2
   0   7 -32 462.446 21.1814   2
   0   7  32 470.570 22.3239  23
   0   7 -32 458.315 20.4025  19
   0   7 -32 449.291 20.2949  20
   0  -7 -32 431.863 22.0021  19
   0  -7 -32 452.926 21.4843   8
   0   7 -32 463.312 21.5891   8
   0   7  32 406.920 20.7904  17
   0   7 -32 430.193 20.8538  17
   0   7 -32 470.170 21.9663  13
   0  -7  32 437.914 22.0412  14
   0   7  32 475.267 22.1851  14
   0  -7 -32 454.291 20.6379  12
   0  -7  32 483.516 22.5804   9
   0   7  32 466.650 23.5447  10
   0   7 -33 63.1105 5.29605   5
   0  -7 -33 71.5774 4.12872   4
   0   7  33 76.4284 7.20843   6
   0   7  33 69.6218 5.32857   2
   0   7 -33 70.9801 5.30170   2
   0   7  33 59.4546 6.30099  23
   0   7 -33 72.7290 4.60446  20
   0   7 -33 71.2142 4.71047  19
   0  -7 -33 69.0705 6.23766  19
   0  -7 -33 80.3920 5.85368   8
   0   7 -33 65.2093 5.77106   8
   0   7  33 65.8609 5.05740  17
   0   7 -33 66.9705 5.12949  17
   0   7  33 73.2591 6.20722  14
   0  -7  33 78.6708 6.45561  14
   0   7 -33 76.5279 6.03382  13
   0   7  33 70.6559 7.31549  10
   0  -7 -33 65.3689 4.82990  12
   0  -7  33 90.6938 6.93995   9
   0   7  34 5.39988 4.27882   6
   0  -7 -34-0.65386 1.86760   4
   0   7 -34-2.30965 2.71930   5
   0   7 -34-2.60898 2.76522   2
   0   7  34-2.38862 2.81294   2
   0   7  34 0.46420 3.72860  23
   0   7 -34-1.18668 2.31104  19
   0  -7 -34 3.56036 3.76135  19
   0   7 -34-0.36546 3.29369   8
   0  -7 -34 0.70740 3.10760   8
   0   7  34-1.22207 2.73274  17
   0   7 -34-3.08733 2.74552  17
   0   7  34 2.14381 3.50491  14
   0   7 -34-0.39651 3.28290  13
   0  -7  34-2.25220 3.66620  14
   0  -7  34 2.34764 4.07872   9
   0  -7 -34-0.80195 2.43951  12
   0   7  34 3.72646 4.89871  10
   0   7 -35 42.7380 4.35829   5
   0  -7 -35 37.1742 3.08474   4
   0   7  35 32.7753 5.55170   6
   0   7 -35 39.0579 4.08242   2
   0   7  35 48.6260 4.30206   2
   0   7  35 33.9418 5.18991  23
   0   7 -35 41.7071 3.65499  19
   0  -7 -35 42.5996 5.10498  19
   0  -7 -35 40.1958 4.64653   8
   0   7 -35 44.0831 4.93146   8
   0   7  35 38.5900 3.90584  17
   0   7 -35 37.8813 3.83475  17
   0   7  35 43.9039 5.31898  14
   0  -7  35 57.1685 5.65630  14
   0   7 -35 39.5170 4.78813  13
   0  -7  35 49.8256 5.73209   9
   0  -7 -36 73.5738 4.65236   4
   0   7  36 82.1919 7.49569   6
   0   7 -36 71.9992 5.55632   5
   0   7 -36 70.7420 5.29332   2
   0   7  36 75.3718 5.50550   2
   0   7  36 96.3703 7.43528  23
   0   7 -36 83.8936 5.25237  19
   0  -7 -36 86.2608 7.04721  19
   0   7 -36 78.9784 6.49774   8
   0  -7 -36 86.0078 6.46495   8
   0   7 -36 72.2900 5.25688  17
   0   7  36 80.7398 5.39713  17
   0  -7 -36 91.5535 7.29859  13
   0  -7  36 83.6222 7.00480  14
   0   7 -36 84.3034 6.74411  13
   0   7  36 83.5004 6.97395  14
   0  -7  36 85.4511 7.50495   9
   0   7  37 259.590 14.8454   6
   0   7 -37 236.647 12.6241   5
   0  -7 -37 242.932 11.7271   4
   0   7  37 231.657 12.2585   2
   0   7  37 267.344 14.4436  23
   0  -7 -37 273.266 14.3986  19
   0   7 -37 250.938 12.2834  19
   0   7 -37 258.307 13.6652   8
   0  -7 -37 263.549 13.6002   8
   0   7  37 246.581 11.8071   7
   0   7  37 244.552 12.2286  17
   0  -7 -37 259.458 14.2256  13
   0   7 -37 235.938 13.5238  13
   0  -7  37 274.268 14.4483  14
   0   7  37 261.202 14.1216  14
   0  -7  37 255.835 14.3762   9
   0   7  38 189.400 12.2094   6
   0  -7 -38 195.710 9.41327   4
   0   7 -38 194.349 10.2863   5
   0   7  38 189.853 9.84097   2
   0   7  38 202.082 11.9671  23
   0  -7 -38 192.608 11.8435  19
   0   7 -38 193.839 11.1738   8
   0  -7 -38 186.634 10.9372   8
   0   7  38 185.836 12.2781   9
   0   7  38 184.258 9.68886  17
   0   7  38 180.673 11.4949  14
   0  -7  38 202.806 11.8877  14
   0  -7 -38 188.962 11.7832  13
   0   7 -38 189.847 11.2835  13
   0  -7  38 185.994 11.8676   9
   0   7  39 28.3633 5.66782   6
   0   7 -39 24.6299 3.67874   5
   0  -7 -39 32.9955 3.15912   4
   0   7  39 30.2311 3.39917   2
   0   7  39 36.6758 5.74014  23
   0  -7 -39 28.5927 5.10072  19
   0   7  39 35.4241 5.44520   9
   0   7 -39 26.8024 4.67397   8
   0  -7 -39 35.4499 4.75219   8
   0   7  39 22.4004 3.17686  17
   0  -7  39 35.9099 5.46181  14
   0   7  39 21.0736 4.92616  14
   0   7 -39 24.3511 4.53528  13
   0  -7 -39 36.4121 5.46541  13
   0  -7  39 42.8421 6.11980   9
   0   7  40 36.5931 6.07360   6
   0   7 -40 44.1918 4.47396   5
   0  -7 -40 58.6246 6.37494  19
   0   7  40 55.6046 6.54553  23
   0  -7 -40 54.2179 5.61929   8
   0   7  40 53.4969 6.97285   9
   0   7 -40 44.6280 5.53100   8
   0  -7  40 54.7941 6.18122  14
   0   7  40 45.3893 5.84261  14
   0  -7 -40 59.6420 6.44593  13
   0   7 -40 48.0079 5.48051  13
   0  -7  40 63.5653 6.61543   9
   0   7  41 97.3527 8.57870   6
   0  -7 -41 86.7054 8.07075  19
   0   7  41 94.9317 8.42310  23
   0  -7 -41 107.901 7.87031   8
   0   7 -41 101.072 7.66981   8
   0   7  41 104.134 8.93367   9
   0   7 -41 96.7945 7.53566  13
   0  -7 -41 97.1005 8.17339  13
   0   7  41 96.5797 8.01997  14
   0  -7  41 100.839 8.24827  14
   0  -7  41 121.868 8.78574   9
   0   7  42 8.69449 5.05269   6
   0  -7 -42 8.76056 4.83100  19
   0   7  42 14.8552 4.90549  23
   0   7 -42 13.9294 4.65337   8
   0   7  42 11.8505 5.28516   9
   0  -7 -42 20.0854 4.65999   8
   0   7  42 13.6574 4.63106  14
   0   7 -42 13.3203 3.96254  13
   0  -7  42 15.0831 4.64747  14
   0  -7 -42 18.4910 5.14180  13
   0  -7  42 21.7811 5.48539   9
   0   7  43 14.5758 5.22916   6
   0  -7 -43 12.8815 4.87819  19
   0   7  43 11.1026 5.14625  23
   0   7 -43 6.88078 4.12011   8
   0  -7 -43 11.4358 4.37846   8
   0   7  43 5.71721 4.85843   9
   0  -7  43 10.4369 4.74857  14
   0  -7 -43 9.41343 4.84159  13
   0   7  43 7.20776 4.66990  14
   0   7 -43 4.03897 3.74815  13
   0  -7  43 3.87384 4.78376   9
   0  -7  44 41.0185 5.98953   9
   0   7  44 26.4401 5.95561   9
   0   7 -44 43.5203 5.71708   8
   0  -7 -44 40.2686 5.49503   8
   0  -7 -44 38.8993 5.90192  19
   0   7 -44 31.8047 5.17573  13
   0  -7  44 41.9765 6.26263  14
   0   7  44 34.4555 5.63632  14
   0  -7 -44 30.9699 5.42602  13
   0   7  44 42.1149 6.07456   6
   0  -7  45 6.84152 4.94460   9
   0  -7 -45 7.18229 4.38840   8
   0   7 -45 3.81650 4.51983   8
   0  -7 -45 7.58946 5.06271  19
   0   7  45 6.37686 4.62794  14
   0  -7 -45 10.8818 4.87101  13
   0   7 -45 9.17205 4.45599  13
   0  -7  45 13.6700 5.32231  14
   0   7  45 6.44669 5.31065   6
   0  -7  46 28.3205 5.65801   9
   0   7  46 32.7229 7.04605  10
   0  -7 -46 25.4258 5.09770   8
   0   7 -46 32.0256 5.58370   8
   0  -7 -46 28.5543 5.91959  19
   0   7 -46 25.0039 5.20115  13
   0  -7  46 21.4276 5.54820  14
   0   7  46 45.6259 6.25456  14
   0  -7 -46 33.7414 6.23259  13
   0   7  46 36.8466 6.40458   6
   0   7  47-7.70615 6.48650  10
   0  -7  47-1.75640 4.72351   9
   0   7 -47-1.97298 4.67571   8
   0  -7 -47 1.49648 4.31663   8
   0  -7 -47-1.81688 4.75466  19
   0  -7 -47-1.18017 4.78178  13
   0   7 -47-0.46694 4.31139  13
   0   7  47 0.54489 4.47331  14
   0  -7  47 6.46861 4.94987  14
   0   7  47-1.16873 5.07623   6
   0  -7  48 20.1445 5.63872   9
   0   7 -48 28.5567 5.34948   8
   0  -7 -48 30.9977 5.32685   8
   0  -7 -48 18.4798 5.47061  19
   0   7  48 18.6661 5.44774  14
   0   7 -48 20.6965 4.82580  13
   0  -7 -48 20.3519 5.26199  13
   0  -7  48 21.4753 5.32214  14
   0   7  48 18.0076 5.56640   6
   0  -7  49 31.0905 6.10463   9
   0  -7 -49 19.6414 5.18453   8
   0   7 -49 25.3663 5.36184   8
   0  -7 -49 22.4884 5.93225  19
   0  -7  49 30.8144 6.09870  14
   0   7  49 18.3578 5.50092  14
   0   7 -49 23.2114 4.96784  13
   0  -7 -49 25.4462 5.88594  13
   0   7  49 23.1480 5.89781   6
   0  -7  50 4.82959 5.61258   9
   0  -7 -50-1.57406 4.79635   8
   0   7 -50 6.16298 4.82258   8
   0  -7 -50-1.26649 5.19967  19
   0   7 -50 4.28533 4.58660  13
   0  -7  50 0.61141 5.14747  14
   0   7  50 2.79119 4.97824  14
   0  -7 -50 6.12737 5.30337  13
   0   7  50 2.29632 5.19309   6
   0  -7  51 2.43658 5.37163   9
   0   7 -51 3.11521 4.52734   8
   0  -7 -51 1.59614 4.69176   8
   0  -7 -51-6.41265 5.63389  19
   0   7 -51 1.43558 4.44806  13
   0  -7  51 0.61747 5.23950  14
   0  -7 -51 2.47672 5.31667  13
   0   7  51 1.12840 5.03029  14
   0   7  51-2.27730 5.13085   6
   0  -7  52 39.8850 6.58656   9
   0   7 -52 38.7270 6.09575   8
   0  -7 -52 38.2280 6.08341   8
   0  -7 -52 32.4264 6.50694  19
   0   7  52 40.3950 6.63336  14
   0  -7  52 40.5070 6.97789  14
   0   7 -52 35.0245 5.85656  13
   0  -7 -52 33.0836 6.26043  13
   0   7  52 48.9439 6.67370   6
   0  -7  53 9.87582 5.81569   9
   0  -7 -53 15.2316 5.71246   8
   0   7 -53 4.74806 4.91258   8
   0  -7 -53 7.85116 5.61786  19
   0  -7 -53 11.9459 5.84582  13
   0   7 -53 13.4718 5.26448  13
   0   7  53 13.6457 5.36060  14
   0  -7  53 15.6943 5.93337  14
   0   7  53 17.7733 5.83161   6
   0   7 -53 9.98998 5.78621   4
   0  -7  54 174.869 11.9059   9
   0   7  54 164.488 11.4529   6
   0  -7 -54 164.294 11.4545   8
   0   7 -54 177.299 11.4842   8
   0  -7 -54 166.839 12.0886  19
   0  -7 -54 165.750 11.7934  13
   0   7 -54 168.674 11.2174  13
   0   7  54 146.936 11.2899  14
   0   7 -54 167.327 11.8756   4
   0  -7  55 32.3335 6.85745   9
   0   7 -55 7.46095 5.19435   8
   0  -7 -55 17.7010 5.70584   8
   0   7  55 13.9540 5.62768   6
   0  -7 -55 18.5490 6.27764  19
   0   7 -55 24.5031 5.63255  13
   0   7  55 14.8043 5.67684  14
   0  -7 -55 17.7104 6.31552  13
   0   7 -55 8.22471 5.68301   4
   0  -7  56 61.6388 7.79554   9
   0   7 -56 48.0853 6.72807   8
   0  -7 -56 50.0169 6.88603   8
   0  -7 -56 41.2372 6.95876  19
   0   7  56 35.9206 6.76586  14
   0  -7 -56 51.3398 7.33584  13
   0   7 -56 41.2884 6.92749   4
   0  -7 -57 32.8743 6.03279   8
   0   7 -57 22.9915 5.90962   8
   0   7  57 15.8338 5.56822  14
   0  -7  57 34.2113 6.64668   9
   0  -8   0 1.12241 3.03408   3
   0  -8   0 5.33674 3.35772   1
   0  -8   0 6.17270 2.29808  22
   0  -8   0 5.54069 1.53737  20
   0   8   0 0.43885 1.20661   8
   0  -8   0 6.68138 2.83480  16
   0   8   0 7.95169 3.49286  10
   0  -8   0 0.36637 3.08605  12
   0  -8   0 2.96582 2.63908  11
   0   8   0-0.35742 3.05929   6
   0   8  -1 201.110 8.90745   4
   0   8  -1 193.914 8.94529   4
   0   8  -1 214.207 11.3410   6
   0   8   1 223.749 11.5911   6
   0  -8   1 240.865 12.1104   1
   0  -8  -1 226.708 11.8850   1
   0  -8  -1 218.457 11.4733   3
   0  -8   1 217.762 11.4956   3
   0  -8  -1 218.052 10.2835  22
   0  -8   1 215.635 10.3864  22
   0  -8   1 210.973 9.45119  20
   0  -8  -1 222.999 9.58972  20
   0   8  -1 192.551 9.08000   8
   0   8   1 201.005 9.10127   8
   0  -8   1 223.490 11.1366  16
   0  -8  -1 216.734 11.5191  12
   0  -8   1 235.343 11.6969  12
   0   8   1 217.670 9.67600  15
   0   8   1 219.703 11.4828  10
   0  -8   1 226.520 10.9326  11
   0   8  -1 215.614 11.3974  10
   0  -8  -1 213.550 10.7378  11
   0   8   2 347.523 17.2231   6
   0   8  -2 325.801 14.8797   4
   0   8  -2 350.927 14.8238   4
   0   8  -2 342.761 17.0030   6
   0  -8   2 304.880 15.9381  22
   0  -8  -2 372.703 16.0025  22
   0   8   2 341.786 14.8721   8
   0   8  -2 348.311 14.8313   8
   0  -8   2 351.890 17.5196   1
   0  -8  -2 350.387 17.2785   3
   0  -8   2 344.943 17.1428   3
   0  -8  -2 366.087 17.6596   1
   0  -8   2 346.370 16.7594  16
   0  -8  -2 350.161 17.1559  12
   0  -8   2 315.920 17.0783  12
   0   8   2 338.574 15.2736  15
   0   8  -2 343.514 16.9407  10
   0  -8   2 328.221 16.4318  11
   0   8   2 365.476 17.2013  10
   0  -8  -2 355.196 16.4907  11
   0   8  -3 402.424 17.3693   4
   0   8   3 425.855 19.8068   6
   0   8  -3 395.738 19.4036   6
   0  -8  -3 397.905 18.2391  22
   0  -8   3 402.137 18.6153  22
   0   8  -3 384.623 17.2565   8
   0   8   3 394.746 17.3296   8
   0  -8  -3 436.147 20.1794   1
   0  -8  -3 393.622 19.6330   3
   0  -8   3 396.814 19.1555  16
   0  -8  -3 414.934 19.6025  12
   0   8   3 405.991 17.6150  15
   0  -8   3 420.571 19.8307  12
   0  -8  -3 424.956 18.9277  11
   0   8   3 401.793 19.5911  10
   0   8  -3 421.173 19.4852  10
   0  -8   3 403.792 18.9747  11
   0   8   4 522.226 25.8218   6
   0   8  -4 543.773 23.7220   4
   0   8  -4 531.904 25.5834   6
   0  -8  -4 508.274 25.9080   1
   0  -8  -4 554.044 25.8542   3
   0  -8  -4 568.385 24.4863  22
   0   8   4 560.433 23.6644  23
   0  -8   4 574.428 24.9830  22
   0   8  -4 553.096 23.5356   8
   0  -8   4 547.477 25.4290  16
   0  -8  -4 539.321 25.6941  12
   0   8   4 528.732 23.7151  15
   0  -8   4 588.955 26.1227  12
   0  -8   4 525.368 25.1510  11
   0   8   4 576.992 25.9897  10
   0   8  -4 535.877 25.5421  10
   0  -8  -4 567.887 25.1208  11
   0   8  -5 91.1146 4.60559   4
   0   8   5 94.9357 6.78119   6
   0   8  -5 87.5147 6.28342   6
   0  -8  -5 100.781 6.69991   3
   0  -8  -5 89.1658 6.70086   1
   0  -8   5 94.4541 5.96382  22
   0  -8  -5 83.7967 5.12709  22
   0   8   5 90.9779 4.52697  23
   0  -8   5 96.8807 7.05271  18
   0  -8  -5 91.6107 4.84650  19
   0   8  -5 91.1800 4.30959   8
   0  -8   5 88.0874 6.14717  16
   0  -8   5 97.1158 6.86284  12
   0  -8  -5 85.3910 6.38147  12
   0   8   5 79.5639 4.33222  15
   0   8  -5 96.5743 6.56718  10
   0   8   5 91.3500 6.72256  10
   0  -8  -5 83.4756 5.74751  11
   0  -8   5 89.3684 6.05975  11
   0   8  -6 7.49503 1.53830   4
   0   8   6 9.57961 3.49596   6
   0   8  -6 7.58039 3.18812   6
   0  -8  -6 6.98888 3.54530   1
   0  -8  -6 8.20685 3.20747   3
   0  -8  -6 8.49473 2.14036  22
   0   8   6 8.32991 1.53212  23
   0  -8   6 3.85919 2.55960  22
   0  -8   6 6.54737 3.67380  18
   0  -8  -6 6.98940 1.75586  19
   0   8  -6 7.41101 1.26874   8
   0  -8   6 4.47080 2.60854  16
   0  -8   6 8.24108 3.34611  12
   0   8   6 9.41961 3.18845  10
   0   8  -6 13.5105 3.46293  10
   0  -8  -6 10.3129 3.08244  12
   0  -8  -6 8.94480 2.80321  11
   0  -8   6 10.0378 2.88820  11
   0   8  -7 0.59790 1.47187   4
   0   8  -7-1.85008 2.94164   6
   0   8   7-0.40610 3.27638   6
   0  -8  -7-1.64489 3.33233   1
   0  -8  -7-0.37270 3.18777   3
   0  -8  -7 1.56860 1.88239  22
   0  -8   7 0.80001 2.61549  22
   0   8   7 1.80434 1.81908  24
   0   8   7 1.37475 1.48583  23
   0  -8   7-1.32753 3.61721  18
   0  -8  -7 0.14674 1.64822  19
   0   8  -7 0.39605 1.07222   8
   0  -8   7-0.64825 2.71715  16
   0  -8   7-2.38006 3.31169  12
   0  -8   7 1.20892 2.61537  11
   0  -8  -7-2.38452 3.09166  12
   0   8  -7 1.97459 2.90211  10
   0   8   7 1.15285 3.28681  10
   0  -8  -7 0.25445 2.32543  11
   0   8  -8 62.2626 3.75199   4
   0   8  -8 62.9011 4.99316   6
   0   8   8 59.1660 5.60855   6
   0  -8  -8 57.9687 5.39239   3
   0  -8  -8 56.3351 5.69342   1
   0   8   8 53.5281 3.58520  24
   0   8   8 63.2057 3.70882  23
   0  -8  -8 58.1265 3.83459  22
   0  -8   8 64.9953 4.91401  22
   0  -8  -8 64.9223 3.91575  19
   0   8  -8 58.0502 3.22168   8
   0  -8   8 56.4953 5.01450  16
   0  -8   8 72.1764 5.81581  12
   0  -8  -8 58.3978 5.12166  12
   0  -8  -8 55.9434 4.45713  11
   0   8   8 55.2712 5.45072  10
   0  -8   8 63.8625 4.98996  11
   0   8  -8 71.9106 5.39619  10
   0   8   9 0.84151 3.67694   6
   0   8  -9 3.23077 2.72273   6
   0   8  -9 5.90083 1.80139   4
   0  -8  -9 4.45417 2.86940   3
   0  -8   9 5.98289 3.10542   3
   0  -8  -9 9.45900 3.45617   1
   0  -8   9 0.41032 3.21545   1
   0  -8   9 6.55310 3.01395  22
   0  -8  -9 6.82459 1.99247  22
   0   8   9 8.32040 1.93302  23
   0   8   9 5.60099 1.74687  24
   0  -8  -9 7.81673 2.03814  19
   0   8  -9 4.63496 1.32824   8
   0  -8   9 8.30224 2.97081  16
   0  -8   9 4.48034 3.33828  12
   0  -8  -9 1.99991 2.93849  12
   0   8   9 10.3246 3.67456  10
   0  -8  -9 5.86346 2.71969  11
   0  -8   9 7.92767 2.84789  11
   0   8  -9 6.54612 3.12209  10
   0   8 -10 230.724 10.5468   4
   0   8  10 224.532 12.5562   6
   0   8 -10 224.625 11.5483   6
   0  -8  10 232.795 12.4824   1
   0  -8  10 215.385 12.0026   3
   0  -8 -10 209.290 12.1808   1
   0  -8 -10 209.419 11.8626   3
   0  -8  10 210.159 11.4890  22
   0   8  10 211.054 9.99837  24
   0  -8 -10 213.215 10.4041  22
   0   8  10 242.401 10.6136  23
   0  -8 -10 243.118 10.7979  19
   0  -8 -10 222.268 10.1934   8
   0  -8  10 226.359 11.8317  16
   0  -8  10 195.623 12.1408  12
   0  -8 -10 230.976 11.9151  12
   0  -8  10 199.856 11.5691  11
   0   8  10 211.784 12.2706  10
   0   8 -10 216.309 11.7838  10
   0  -8 -10 227.287 11.3386  11
   0   8 -11 578.930 26.9288   6
   0   8 -11 628.346 26.1783   4
   0   8  11 620.806 28.2912   6
   0  -8 -11 570.788 27.5098   3
   0  -8 -11 587.958 27.8419   1
   0  -8  11 643.298 28.1395   1
   0  -8  11 621.190 27.7129   3
   0   8  11 579.531 25.4004  24
   0  -8 -11 562.329 25.8490  22
   0  -8  11 589.326 27.1473  22
   0   8  11 608.175 26.1658  23
   0  -8 -11 597.981 26.2819  19
   0  -8 -11 578.920 25.7608   8
   0  -8  11 610.248 27.4837  16
   0  -8 -11 530.702 27.0932  12
   0  -8  11 622.167 28.0875  12
   0  -8  11 546.388 27.1237  11
   0   8 -11 599.985 27.3213  10
   0   8  11 560.290 27.7864  10
   0  -8 -11 648.812 26.9361  11
   0   8  12 34.5280 4.92901   6
   0   8 -12 41.1580 3.96765   6
   0   8 -12 36.5684 3.14082   4
   0  -8  12 44.9931 4.70209   3
   0  -8  12 31.4645 4.43922   1
   0  -8 -12 43.1539 4.96816   1
   0  -8 -12 24.7599 4.24316   3
   0   8  12 31.0542 3.22130  23
   0   8  12 27.8918 2.03175  24
   0  -8 -12 22.4856 2.64896  22
   0  -8  12 32.3733 4.09878  22
   0  -8 -12 30.3367 3.25438  19
   0  -8 -12 32.5377 2.76163   8
   0  -8  12 22.2550 4.10306  16
   0  -8  12 30.0446 4.70569  12
   0  -8 -12 37.6358 4.21049  12
   0   8  12 26.0220 4.53806  10
   0  -8  12 35.3805 4.35740  11
   0   8 -12 40.3039 4.43354  10
   0  -8 -12 33.2641 3.95270  11
   0   8  13 1550.36 75.0484   6
   0   8 -13 1764.23 74.0260   6
   0  -8  13 1760.24 74.7901   3
   0  -8 -13 1857.33 75.2757   1
   0  -8  13 1711.56 75.0166   1
   0  -8 -13 1862.82 74.9453   3
   0  -8  13 1765.55 74.4695  22
   0  -8 -13 1640.80 72.9179  22
   0   8  13 1762.28 73.4966  23
   0  -8 -13 1766.97 73.5809  19
   0  -8 -13 1680.81 73.0277   8
   0  -8  13 1723.93 74.6459  16
   0  -8  13 1734.65 75.2359  12
   0  -8 -13 1585.39 74.2043  12
   0  -8  13 1769.77 74.6049  11
   0  -8 -13 1687.69 73.9088  11
   0   8  13 1664.67 75.0672  10
   0   8 -13 1635.42 74.3150  10
   0  -8 -14 5.74857 3.49045   1
   0  -8  14 11.0993 3.46816   3
   0  -8  14 6.92170 3.66227   1
   0  -8 -14 7.36295 3.33606   3
   0   8  14 8.86261 2.49195  23
   0  -8  14 6.02765 3.49099  22
   0  -8 -14 2.83235 1.85514  22
   0  -8 -14 5.62126 2.44275  19
   0   8 -14 3.95056 1.14655  20
   0  -8 -14 3.50521 1.85661   8
   0  -8  14 10.4626 3.39333  16
   0   8  14 1.31043 3.49900  10
   0  -8 -14 1.91182 3.01800  12
   0   8 -14 4.30182 3.27155  10
   0  -8 -14 3.13025 2.63474  11
   0  -8  14 1.42936 3.28362  11
   0   8  14 10.0478 4.10667   6
   0   8 -14 9.92031 2.96052   6
   0   8 -15 78.8215 5.32609   6
   0   8  15 87.2088 6.82857   6
   0  -8 -15 85.2035 6.20587   3
   0  -8  15 85.6089 6.33938   3
   0  -8  15 85.7130 6.47452   1
   0  -8 -15 96.7900 6.71818   1
   0  -8 -15 79.8243 4.44839  22
   0   8  15 89.5156 5.23497  23
   0  -8  15 83.3252 5.99398  22
   0   8 -15 71.4226 3.68312  20
   0  -8 -15 83.2829 5.21704  19
   0  -8 -15 82.6189 4.69090   8
   0  -8  15 73.2019 5.93721  16
   0  -8 -15 66.3684 5.68862  12
   0  -8  15 95.4978 6.40966  11
   0   8 -15 75.5884 5.79707  10
   0   8  15 76.0781 6.61020  10
   0  -8 -15 76.5405 5.45447  11
   0  -8 -16 196.285 10.9864   3
   0  -8  16 225.978 11.6690   1
   0  -8 -16 217.820 11.4791   1
   0  -8  16 194.131 11.0337   3
   0  -8  16 222.711 11.1280  22
   0  -8 -16 191.989 9.22206  22
   0   8  16 210.659 10.1524  23
   0   8 -16 179.372 8.63220  20
   0  -8 -16 195.050 10.0774  19
   0  -8 -16 209.671 9.63093   8
   0  -8  16 197.913 11.0874  16
   0   8 -16 203.606 10.1625   6
   0   8  16 191.975 11.7275   6
   0  -8 -16 205.622 10.4161  11
   0  -8  16 210.233 11.2499  11
   0   8 -16 194.279 10.8456  10
   0   8  16 215.041 11.8057  10
   0  -8 -16 216.211 10.7916  12
   0  -8  17 3.30079 3.08714  22
   0  -8 -17 0.11499 1.70144  22
   0   8  17-0.48869 2.25617  23
   0   8 -17 1.10091 1.01437  20
   0  -8 -17 0.24730 2.20501  19
   0  -8 -17 1.37967 1.85118   8
   0  -8  17-1.52261 2.90347  16
   0   8 -17 3.17946 2.41317   6
   0   8  17 0.47886 3.59791   6
   0   8  17-0.46691 3.54368  10
   0  -8 -17 1.85140 2.74120  12
   0   8 -17 1.36160 2.79456  10
   0  -8  17-3.86469 3.01993  11
   0  -8 -17-1.62290 2.57230  11
   0  -8  18 24.8898 3.88354  22
   0   8  18 24.4418 3.30057  23
   0  -8 -18 16.4102 2.24183  22
   0  -8 -18 21.9616 3.24312  19
   0   8 -18 20.5386 1.72782  20
   0  -8 -18 20.3769 2.63956   8
   0  -8  18 24.4631 3.91561  16
   0  -8 -18 30.5606 3.69209  12
   0  -8 -18 24.6168 3.59083  11
   0   8 -18 26.2266 3.80502  10
   0   8  18 23.7756 4.62669  10
   0  -8  18 18.6687 3.94340  11
   0   8 -18 22.3719 2.91395   6
   0   8  18 19.4354 4.31767   6
   0   8 -19 570.869 23.6396   6
   0   8  19 491.275 25.4895   6
   0  -8 -19 471.757 22.7838  22
   0  -8  19 523.272 24.8208  22
   0   8  19 550.468 24.0695  23
   0   8 -19 494.731 22.4223  20
   0  -8 -19 564.064 24.1056  19
   0  -8 -19 558.635 23.4936   8
   0  -8  19 541.490 24.9612  16
   0  -8 -19 561.949 24.8872  13
   0  -8 -19 565.511 24.1734  11
   0   8  19 513.302 25.5573  10
   0  -8  19 532.493 25.0257  11
   0  -8 -19 539.924 24.2818  12
   0   8  20 303.279 15.9334   6
   0   8 -20 314.139 13.7901   6
   0  -8 -20 263.613 13.0395  22
   0   8  20 314.144 14.4774  23
   0  -8  20 330.295 15.4114  22
   0  -8 -20 326.243 14.5146  19
   0   8 -20 266.584 12.6826  20
   0  -8 -20 312.324 13.8186   8
   0  -8  20 273.837 15.0297  16
   0  -8  20 316.376 15.8895  12
   0  -8 -20 318.484 15.1488  13
   0  -8 -20 275.502 14.3552  12
   0  -8 -20 301.094 14.3872  11
   0   8  20 274.603 15.7597  10
   0  -8  20 305.351 15.3737  11
   0   8  21 39.6496 5.42079   6
   0   8 -21 33.8442 3.10665   6
   0  -8  21 28.3994 4.22520  22
   0  -8 -21 31.1275 2.57272  22
   0   8  21 30.5983 3.77028  23
   0  -8 -21 32.9986 3.67303  19
   0   8 -21 29.3749 2.19359  20
   0  -8 -21 31.4611 3.28547   8
   0  -8  21 40.7629 4.60273  16
   0  -8 -21 34.6614 4.38540  13
   0  -8  21 33.6957 4.86265  12
   0   8  21 37.2182 5.46336  10
   0  -8 -21 34.9564 3.81944  12
   0  -8  21 35.4207 4.54172  11
   0  -8 -21 31.8930 3.76373  11
   0   8 -22 90.1109 4.87214   6
   0   8  22 79.2667 5.77678  23
   0  -8 -22 70.6194 4.21344  22
   0  -8 -22 70.0898 5.50048  19
   0  -8 -22 74.0783 5.01760   8
   0  -8  22 73.5044 6.31953  16
   0  -8 -22 71.9343 6.03960  13
   0  -8  22 82.9936 6.78644  12
   0  -8 -22 81.4937 5.64247  11
   0   8  22 74.6890 6.98293  10
   0  -8  22 72.0723 6.47415  11
   0  -8 -22 74.4161 5.55703  12
   0   8 -23 169.697 8.79296   6
   0  -8 -23 170.361 8.44102  22
   0   8  23 187.733 10.0669  23
   0  -8 -23 194.957 10.0530  19
   0  -8 -23 180.473 9.34864   8
   0  -8  23 177.039 10.7117  16
   0  -8  23 184.451 11.1635  12
   0  -8 -23 192.760 10.5932  13
   0  -8  23 175.688 10.9218  11
   0  -8 -23 178.109 9.82444  11
   0   8  23 202.242 11.7702  10
   0  -8 -23 182.339 9.80850  12
   0   8  24 189.452 10.1165  23
   0  -8 -24 156.062 8.27668  22
   0  -8 -24 189.034 9.95822  19
   0   8 -24 179.745 9.37117   8
   0  -8 -24 191.649 9.38383   8
   0  -8  24 163.414 10.4527  16
   0   8 -24 171.832 8.59866   6
   0  -8 -24 199.835 9.99887  11
   0   8  24 193.042 11.8208  10
   0  -8 -24 180.046 9.64538  12
   0  -8 -25 88.1116 6.24057  19
   0   8  25 86.7210 6.40792  23
   0  -8 -25 81.2170 4.68176  22
   0  -8 -25 90.7966 5.70484   8
   0   8 -25 75.2046 5.52536   8
   0   8 -25 83.8737 4.81939   6
   0  -8 -25 96.1807 6.08143  12
   0   8  25 103.900 7.92037  10
   0  -8 -25 109.547 6.45892  11
   0   8 -26 8.12141 2.89941   8
   0  -8 -26 4.91764 2.66968   8
   0  -8 -26 6.76872 1.86052  22
   0   8  26 7.20167 3.34035  23
   0   8  26 8.53364 4.66159  10
   0  -8 -26 8.21387 2.99293  11
   0  -8 -26 10.2837 3.09552  12
   0  -8 -26 10.5265 3.26670  19
   0  -8 -27 131.055 8.55070  19
   0  -8 -27 139.627 6.91088  22
   0   8  27 144.192 8.79499  23
   0   8 -27 131.021 7.93273   8
   0  -8 -27 137.712 8.00697   8
   0  -8 -27 153.124 8.23357  12
   0  -8 -27 143.723 8.48294  11
   0   8  27 163.355 10.5723  10
   0   8  28 151.271 10.7672   6
   0   8  28 164.805 9.70012  23
   0  -8 -28 153.350 7.57257  22
   0  -8 -28 168.900 9.59487  19
   0  -8 -28 160.121 8.83076   8
   0   8 -28 171.733 8.98518   8
   0  -8 -28 137.047 8.56733  12
   0  -8 -28 152.626 9.08681  11
   0   8  28 170.947 11.0708  10
   0   8  29 312.870 17.2439   6
   0  -8 -29 288.615 13.9633  22
   0   8  29 333.931 16.2457  23
   0  -8 -29 335.998 16.1425  19
   0   8 -29 327.816 15.4301   8
   0  -8 -29 326.117 15.3872   8
   0  -8 -29 309.051 16.2143  16
   0   8  29 301.240 16.1451  14
   0  -8 -29 308.037 15.1377  12
   0  -8 -29 324.167 15.7260  11
   0   8  29 308.176 17.5675  10
   0   8  30 278.531 15.9240   6
   0   8  30 301.906 14.9438  23
   0  -8 -30 272.438 12.5983  22
   0  -8 -30 290.384 14.8054  19
   0  -8 -30 277.506 13.9856   8
   0   8 -30 282.268 14.0467   8
   0  -8 -30 278.941 14.9766  16
   0  -8 -30 255.859 13.5661  12
   0   8  30 273.337 14.8258  14
   0   8 -30 293.856 14.6913  13
   0   8  30 270.181 16.1644  10
   0   8 -31 21.2117 3.75381   5
   0   8  31 20.3736 5.13199   6
   0   8 -31 14.9100 3.47600   2
   0   8  31 11.7307 3.56663   2
   0   8  31 19.1401 4.50355  23
   0  -8 -31 14.7952 2.25858  22
   0  -8 -31 18.1481 4.10378  19
   0  -8 -31 14.3195 3.64313   8
   0   8 -31 7.53260 3.10280   8
   0  -8 -31 17.1524 4.21422  16
   0   8 -31 15.5976 3.37188  17
   0   8  31 15.2295 3.56783  17
   0   8  31 11.7497 4.05027  14
   0   8 -31 13.0857 3.78506  13
   0  -8 -31 10.1176 3.06112  12
   0   8  31 23.9255 5.58614  10
   0   8  32 2.94193 4.42195   6
   0   8 -32 2.67414 3.12950   5
   0   8 -32 2.70596 3.15628   2
   0   8  32 0.67593 3.23603   2
   0   8  32 10.0937 3.92827  23
   0  -8 -32 0.92666 1.82175  22
   0  -8 -32 3.82613 3.50646  19
   0   8 -32 3.24435 3.08706   8
   0  -8 -32 0.32204 3.15080   8
   0   8  32 0.61986 3.06870  17
   0   8 -32 5.09709 2.94255  17
   0  -8 -32 4.47990 3.90776  16
   0   8 -32-1.61428 3.52058  13
   0   8  32 6.41385 3.90917  14
   0  -8 -32 0.49224 2.67654  12
   0  -8  32 3.39256 4.13020   9
   0   8  32 11.5718 5.56411  10
   0   8  33 124.859 9.42139   6
   0   8 -33 121.949 7.70409   5
   0   8 -33 116.630 7.65437   2
   0   8  33 110.721 7.64696   2
   0   8  33 127.586 8.56684  23
   0  -8 -33 127.353 8.43809  19
   0   8 -33 123.317 7.71626   8
   0  -8 -33 117.729 7.66175   8
   0   8  33 112.953 7.44507  17
   0  -8 -33 110.823 8.34310  16
   0   8 -33 106.494 7.32746  17
   0   8 -33 138.471 8.46387  13
   0   8  33 121.252 8.34792  14
   0   8  33 122.959 9.82858  10
   0  -8  33 144.042 9.07776   9
   0   8  34 76.7165 7.24961   6
   0   8 -34 53.5365 5.20243   5
   0   8  34 57.8770 5.40177   2
   0   8 -34 55.1924 5.22053   2
   0   8  34 67.4253 6.42236  23
   0  -8 -34 81.4924 6.51679  19
   0   8 -34 56.8264 5.48239   8
   0  -8 -34 58.0515 5.44005   8
   0  -8 -34 65.9229 6.54769  16
   0   8 -34 55.7907 5.13455  17
   0   8  34 50.6376 5.10811  17
   0  -8  34 67.5363 6.50687  14
   0   8 -34 65.3948 6.06650  13
   0   8  34 63.1435 6.23336  14
   0  -8  34 88.3138 7.86634   9
   0   8  34 52.0309 7.31620  10
   0   8  35 456.791 23.7520   6
   0   8 -35 444.959 21.6608   5
   0   8  35 455.614 21.6115   2
   0   8 -35 466.289 21.6347   2
   0   8  35 456.607 22.7589  23
   0  -8 -35 452.714 22.6703  19
   0  -8 -35 469.271 22.0070   8
   0   8 -35 467.433 21.9993   8
   0  -8 -35 461.063 22.7905  16
   0   8  35 463.863 21.4671  17
   0   8 -35 447.849 21.3117  17
   0  -8  35 443.278 22.7750  14
   0   8  35 471.090 22.7183  14
   0   8 -35 450.117 22.3933  13
   0  -8  35 451.897 23.0692   9
   0   8  35 453.176 24.1474  10
   0   8  36 250.165 15.6754   6
   0   8 -36 270.541 13.9302   5
   0   8  36 250.498 13.7086   2
   0   8  36 266.533 15.0397  23
   0  -8 -36 298.370 15.3083  19
   0  -8 -36 269.730 14.2795   8
   0   8 -36 278.314 14.3939   8
   0   8  36 270.724 13.6720  17
   0  -8 -36 273.517 15.1416  16
   0   8 -36 289.063 14.8479  13
   0   8  36 270.256 14.9553  14
   0  -8  36 270.151 15.1409  14
   0   8  36 271.792 16.6866  10
   0  -8  36 283.346 15.5879   9
   0   8 -37 42.9182 4.81899   5
   0   8  37 46.7285 6.72609   6
   0   8  37 46.9892 4.72098   2
   0   8  37 51.4957 6.22929  23
   0  -8 -37 52.2534 6.03713  19
   0   8 -37 52.3257 5.28762   8
   0  -8 -37 57.4832 5.44704   8
   0   8  37 40.6018 4.42234  17
   0  -8 -37 45.0074 5.71844  16
   0  -8  37 55.7305 6.32628  14
   0   8  37 46.6712 5.96136  14
   0   8 -37 55.0371 5.70408  13
   0  -8  37 58.9409 6.64707   9
   0   8  37 52.6513 7.30840  10
   0   8 -38-0.31380 3.09614   5
   0   8  38-0.61920 5.08327   6
   0   8  38 1.35362 2.92028   2
   0   8  38-2.58839 4.51405  23
   0  -8 -38 0.50110 4.25203  19
   0  -8 -38-1.15943 3.58044   8
   0   8 -38 1.53369 3.50415   8
   0   8  38 1.25704 2.78478  17
   0  -8 -38 3.48209 4.17005  16
   0  -8  38 4.10124 4.20860  14
   0   8 -38 0.43808 3.68747  13
   0   8  38 0.47992 4.12088  14
   0  -8  38-5.34356 4.62404   9
   0   8 -39 1.54516 3.38459   5
   0   8  39 1.24722 5.12612   6
   0   8  39 2.55792 2.91081   2
   0   8  39-1.06195 4.40384  23
   0  -8 -39 6.15935 4.36321  19
   0   8 -39 6.28578 3.94174   8
   0  -8 -39 14.2955 4.18422   8
   0   8  39 0.62370 4.54781   9
   0   8  39 3.32518 2.98443  17
   0  -8 -39 18.2059 5.31093  16
   0   8 -39 12.3748 4.52026  13
   0  -8  39 20.9054 5.58757  14
   0   8  39 1.95653 4.35298  14
   0  -8  39 26.0318 5.89908   9
   0   8  40 518.648 27.8856   6
   0   8 -40 538.881 25.6378   5
   0   8  40 578.397 27.5378  23
   0  -8 -40 547.397 27.2952  19
   0  -8 -40 580.159 26.5176   8
   0   8  40 552.484 28.1068   9
   0   8 -40 584.313 26.4943   8
   0  -8 -40 546.392 27.2076  16
   0  -8  40 585.008 27.5444  14
   0   8  40 537.948 27.0337  14
   0   8 -40 546.308 26.7332  13
   0  -8  40 546.835 27.4032   9
   0  -8  41 40.7556 6.37050   9
   0  -8 -41 25.2666 5.68923  19
   0  -8 -41 15.8711 4.44917   8
   0   8  41 26.3571 5.83036   9
   0   8 -41 16.4298 4.35663   8
   0  -8 -41 26.6371 5.50351  16
   0   8 -41 15.7560 4.61875  13
   0  -8  41 33.6290 5.99866  14
   0   8  41 21.7009 5.36462  14
   0   8  41 20.8020 6.05067   6
   0  -8  42 34.5020 6.07953   9
   0  -8 -42 17.5798 5.22384  19
   0  -8 -42 22.6740 4.71073   8
   0   8  42 27.4156 6.04599   9
   0   8 -42 28.1031 4.78531   8
   0  -8 -42 27.0374 5.17596  16
   0   8  42 25.6274 5.41828  14
   0   8 -42 22.2225 4.79700  13
   0  -8  42 28.6877 5.58486  14
   0   8  42 34.1989 6.34476   6
   0  -8  43 39.5092 6.16880   9
   0  -8 -43 28.0358 5.62739  19
   0   8 -43 29.9045 5.04662   8
   0   8  43 23.8403 6.03863   9
   0  -8 -43 26.2594 4.87663   8
   0  -8 -43 27.9502 5.23444  16
   0   8 -43 37.4386 5.24790  13
   0  -8  43 29.7181 5.48067  14
   0   8  43 27.4901 5.72300  14
   0   8  43 32.3756 6.42640   6
   0  -8  44 12.1779 5.52863   9
   0  -8 -44 8.00394 4.88632  19
   0   8 -44 10.4480 4.51102   8
   0   8  44 3.35991 5.08963   9
   0  -8 -44 12.0709 4.42840   8
   0  -8 -44 11.4482 4.99760  16
   0   8 -44 8.28698 4.22575  13
   0   8  44 2.62744 4.54671  14
   0  -8  44 15.9483 5.00081  14
   0  -8 -44 11.0860 5.21687  13
   0   8  44 8.27344 5.37123   6
   0  -8  45 34.6001 6.14106   9
   0  -8 -45 30.8554 6.05018  19
   0   8 -45 30.5530 5.18111   8
   0  -8 -45 24.6391 4.98029   8
   0   8  45 35.4261 6.44151   9
   0  -8 -45 27.0599 5.59880  16
   0   8 -45 35.2274 5.28156  13
   0  -8  45 24.2918 5.47575  14
   0   8  45 30.7870 5.64322  14
   0  -8 -45 29.5790 6.11059  13
   0   8  45 38.8403 6.61012   6
   0  -8  46 10.6592 5.54312   9
   0  -8 -46 10.0694 5.18662  19
   0   8  46 6.19949 5.57761   9
   0  -8 -46 16.2697 4.59737   8
   0   8 -46 10.3438 4.37023   8
   0  -8 -46 11.7328 4.94964  16
   0   8 -46 11.6482 4.84602  13
   0  -8  46 4.69080 4.64901  14
   0   8  46 21.5055 5.27865  14
   0  -8 -46 10.1662 4.95304  13
   0   8  46 10.7754 5.63012   6
   0  -8  47 2.39160 5.19466   9
   0  -8 -47 1.20186 4.84916  19
   0   8  47 2.09226 5.45047   9
   0  -8 -47 3.31193 4.31014   8
   0   8 -47 3.18977 4.30680   8
   0  -8 -47 1.69479 4.59895  16
   0   8  47-1.08076 4.60465  14
   0   8 -47 1.87137 4.34982  13
   0  -8 -47 11.4980 5.35707  13
   0  -8  47-1.18790 5.04085  14
   0   8  47 2.52874 5.21288   6
   0  -8  48 1.80824 5.16305   9
   0  -8 -48 7.93086 5.26642  19
   0   8  48 9.84016 5.55095   9
   0  -8 -48 9.13118 4.47615   8
   0   8 -48 10.1545 4.48142   8
   0  -8 -48 13.6908 5.16691  16
   0  -8 -48 7.33839 5.09211  13
   0  -8  48 12.0160 5.42186  14
   0   8  48 0.54647 4.82726  14
   0   8 -48 7.97675 4.86503  13
   0   8  48-5.03726 5.97545   6
   0  -8  49 21.8622 5.87308   9
   0  -8 -49 23.4802 6.15313  19
   0   8 -49 24.7476 5.24177   8
   0  -8 -49 32.1733 5.49868   8
   0  -8 -49 24.1773 5.78108  16
   0  -8 -49 32.7302 6.32586  13
   0   8 -49 34.7857 5.72651  13
   0   8  49 30.1603 5.68849  14
   0  -8  49 22.4675 6.12052  14
   0   8  49 26.2051 6.24706   6
   0   8 -49 30.4795 5.96577   4
   0  -8  50 8.55128 5.63983   9
   0  -8 -50-1.87499 5.15293  19
   0   8 -50 7.06190 4.51992   8
   0  -8 -50-1.48184 4.40414   8
   0  -8 -50 2.32024 5.31965  16
   0  -8 -50 7.47231 5.55195  13
   0   8 -50 0.47065 4.58862  13
   0   8  50 2.76221 4.78075  14
   0  -8  50-3.06380 4.83326  14
   0   8  50-3.71292 5.55726   6
   0   8 -50-2.96132 5.35664   4
   0  -8 -51 12.6220 5.60864  19
   0   8 -51 9.97075 4.81764   8
   0  -8 -51 13.9813 5.14592   8
   0  -8 -51 31.5170 6.31862  16
   0  -8  51 22.8157 6.23017  14
   0  -8 -51 13.7922 5.94554  13
   0   8 -51 14.1121 5.38855  13
   0   8  51 15.9969 5.51876  14
   0   8  51 9.77995 5.98166   6
   0   8 -51 10.7622 5.72838   4
   0  -8  52 221.181 13.9606   9
   0  -8 -52 220.246 13.9386  19
   0  -8 -52 218.329 13.0312   8
   0   8  52 187.233 13.4905   6
   0  -8 -52 217.115 13.4020  16
   0   8  52 220.776 13.3749  14
   0  -8 -52 219.463 13.8788  13
   0  -8  52 206.508 13.5977  14
   0   8 -52 194.531 13.4767   4
   0  -8  53 27.1566 6.64783   9
   0  -8 -53 5.12537 5.63512  19
   0  -8 -53 19.8111 5.65406   8
   0  -8 -53 20.6160 6.10587  16
   0  -8 -53 2.53348 5.57153  13
   0   8  53 15.5796 5.69288  14
   0  -8  53 15.5789 6.08216  14
   0   8  53 13.0788 5.76962   6
   0   8 -53 5.45426 5.48984   4
   0  -8  54 32.0992 6.48469   9
   0  -8 -54 14.8064 6.22434  19
   0  -8 -54 27.7290 6.13825  16
   0   8  54 23.2251 5.77687  14
   0  -8  54 24.3639 6.22721  14
   0  -8 -54 19.6742 6.10020  13
   0   8 -54 12.1775 5.59678   4
   0   8  54 22.2136 5.81853   6
   0  -8 -54 16.8564 5.47205   8
   0  -8  55 4.93272 5.77035   9
   0  -8 -55-0.51261 4.73409   8
   0   8  55 1.71856 5.37879   6
   0   8  55 4.42413 5.05506  14
   0   8  56 40.3339 6.65452   6
   0   9   0-0.40942 3.28849   6
   0  -9   0 0.68539 2.36483  22
   0  -9   0 0.19137 1.51644  20
   0  -9   0 0.35395 2.99141  16
   0   9   0 2.81277 3.09511  10
   0  -9   0-1.24392 2.95735  11
   0  -9   0-0.42487 3.57625  12
   0  -9   0 0.43336 3.20579   3
   0  -9   0 1.90147 3.69696   1
   0   9   1 5.42058 3.40884   6
   0   9  -1-0.80399 3.32869   6
   0  -9  -1 2.37780 3.82014   1
   0  -9   1 0.95035 3.64268   1
   0  -9   1 9.10086 3.58845   3
   0  -9  -1 2.16650 3.43381   3
   0  -9  -1 1.54213 2.37115  22
   0  -9   1 0.47442 2.49525  22
   0  -9   1 1.78108 3.03522  16
   0  -9  -1 2.12847 2.86257  16
   0  -9   1-0.85785 3.36785  12
   0  -9  -1-1.26267 3.39614  12
   0  -9  -1-0.92067 2.96509  11
   0   9  -1 0.39910 3.29081  10
   0   9   1 3.66789 3.58094  10
   0  -9   1 0.63068 2.80185  11
   0   9  -2 161.316 9.81280   6
   0   9   2 175.139 10.3589   6
   0  -9   2 187.610 10.7673   1
   0  -9  -2 171.968 10.1600   3
   0  -9   2 162.926 9.97380   3
   0  -9  -2 180.780 10.7170   1
   0  -9  -2 170.792 8.63637  22
   0  -9   2 147.679 8.67634  22
   0  -9  -2 162.642 9.49885  16
   0  -9   2 171.145 9.63515  16
   0  -9  -2 171.227 10.0440  12
   0  -9   2 163.208 10.0927  12
   0  -9  -2 149.011 9.12487  11
   0   9   2 149.569 9.85661  10
   0  -9   2 160.152 9.33076  11
   0   9  -2 157.880 9.77662  10
   0   9  -3 17.4028 3.80695   6
   0   9   3 19.4600 4.28160   6
   0   9  -3 13.7756 1.24275   4
   0  -9  -3 23.3188 4.81140   1
   0  -9  -3 19.9168 4.23604   3
   0  -9  -3 21.1709 2.94310  22
   0  -9   3 15.2939 3.11965  22
   0  -9   3 13.2896 3.74829  16
   0  -9  -3 20.0966 3.72988  16
   0  -9  -3 16.0599 4.09424  12
   0  -9   3 10.5253 3.96724  12
   0   9  -3 15.6656 4.20465  10
   0  -9   3 13.2268 3.29874  11
   0  -9  -3 24.1847 3.71778  11
   0   9   3 24.6212 4.46218  10
   0   9   4 1263.99 55.1220   6
   0   9  -4 1356.73 54.9125   6
   0   9  -4 1235.24 52.3380   4
   0  -9  -4 1291.40 55.1807   3
   0  -9  -4 1185.99 55.2151   1
   0  -9  -4 1174.82 53.2486  22
   0  -9   4 1270.87 53.8539  22
   0  -9  -4 1202.63 54.4475  16
   0  -9   4 1244.00 54.5733  16
   0  -9   4 1082.44 54.7776  12
   0  -9  -4 1349.06 55.1391  12
   0   9   4 1149.16 54.8705  10
   0  -9  -4 1204.18 54.0501  11
   0  -9   4 1242.44 54.2882  11
   0   9  -4 1276.84 54.8351  10
   0   9  -5 169.703 7.57777   4
   0   9   5 175.293 10.4642   6
   0   9  -5 171.547 9.88110   6
   0  -9  -5 150.453 9.89073   3
   0  -9  -5 157.188 10.3171   1
   0  -9   5 149.405 8.91801  22
   0  -9  -5 163.306 8.45179  22
   0  -9   5 166.780 9.68401  16
   0  -9  -5 163.583 9.58811  16
   0  -9   5 147.999 10.0252  12
   0  -9  -5 160.146 9.95036  12
   0   9   5 173.932 10.3218  10
   0  -9   5 169.566 9.49705  11
   0  -9  -5 157.726 9.16398  11
   0   9  -5 172.361 9.97699  10
   0   9   6 14.0964 4.23879   6
   0   9  -6 14.1205 1.69098   4
   0   9  -6 9.08868 3.37326   6
   0  -9  -6 15.5190 2.58093  22
   0  -9   6 11.2722 3.17545  22
   0  -9  -6 16.4157 3.97733   3
   0  -9  -6 17.1519 4.25705   1
   0  -9   6 16.2305 3.50049  16
   0  -9  -6 16.0718 3.64302  16
   0  -9   6 14.4438 4.03733  12
   0  -9  -6 9.18526 2.89494  11
   0   9   6 14.8188 4.03925  10
   0   9  -6 14.9272 3.88682  10
   0  -9   6 12.8597 3.41854  11
   0  -9  -6 14.7869 3.72342  12
   0   9   7 12.9400 4.15126   6
   0   9  -7 15.7862 1.88027   4
   0   9  -7 21.3240 3.79746   6
   0  -9   7 18.3273 3.21297  22
   0  -9  -7 14.3020 2.44715  22
   0  -9  -7 14.0544 2.12755  19
   0  -9  -7 10.0032 3.57703   1
   0  -9  -7 12.5162 3.88308   3
   0  -9   7 23.9217 3.81342  16
   0  -9   7 11.4475 3.77729  12
   0  -9  -7 10.6957 3.49570  12
   0  -9   7 11.4146 3.24185  11
   0   9   7 20.2731 4.24924  10
   0  -9  -7 10.8796 3.11317  11
   0   9  -7 12.9370 3.60160  10
   0   9  -8 1.11175 1.54343   4
   0   9   8 2.82345 3.81330   6
   0   9  -8 2.08324 3.06180   6
   0  -9   8-0.90297 2.70296  22
   0  -9  -8-1.65308 1.90277  22
   0  -9  -8-0.47593 1.80611  19
   0  -9  -8-3.81120 3.89422   1
   0  -9  -8 1.72429 3.22224   3
   0  -9   8-0.75796 3.03039  16
   0  -9   8-0.92481 3.43856  12
   0  -9  -8-1.17745 3.33040  12
   0  -9  -8-2.05094 2.87366  11
   0   9  -8 2.28030 3.13331  10
   0  -9   8-1.05383 2.79619  11
   0   9   8-2.24273 3.38724  10
   0   9  -9 20.1338 2.30589   4
   0   9   9 21.0344 4.60506   6
   0   9  -9 23.0447 3.78133   6
   0  -9   9 18.6377 3.40879  22
   0  -9  -9 19.3104 2.46037  22
   0  -9  -9 24.0180 2.51127  19
   0  -9   9 20.9287 4.33419   1
   0  -9  -9 17.1444 4.12318   1
   0  -9  -9 17.2233 4.01943   3
   0  -9   9 16.4690 3.81043   3
   0  -9   9 17.1728 3.58248  16
   0  -9   9 11.6736 4.18330  12
   0   9  -9 22.6917 3.88440  10
   0  -9  -9 14.7820 3.66012  12
   0  -9   9 18.9920 3.67974  11
   0   9   9 20.8816 4.20054  10
   0  -9  -9 18.8177 3.35821  11
   0   9 -10 121.260 7.37658   6
   0   9  10 111.193 8.35913   6
   0   9 -10 114.567 5.96969   4
   0  -9  10 102.514 7.09262  22
   0  -9 -10 109.180 5.98225  22
   0   9  10 112.302 5.90617  23
   0  -9 -10 110.302 6.17161  19
   0  -9 -10 112.204 7.93116   3
   0  -9 -10 125.244 8.54558   1
   0  -9  10 108.332 8.02164   1
   0  -9  10 116.394 7.99818   3
   0  -9  10 123.053 7.77602  16
   0  -9 -10 100.220 7.32582  12
   0  -9  10 103.288 7.99875  12
   0  -9  10 110.578 7.49452  11
   0   9 -10 112.379 7.63003  10
   0   9  10 117.334 8.25040  10
   0  -9 -10 118.214 7.10603  11
   0   9 -11 184.790 8.81006   4
   0   9 -11 175.249 9.87099   6
   0   9  11 180.419 11.2449   6
   0  -9 -11 169.209 8.60694  22
   0   9  11 190.085 8.78636  23
   0  -9  11 171.367 9.94539  22
   0  -9 -11 175.159 8.96880  19
   0  -9 -11 187.050 11.1191   1
   0  -9  11 165.363 10.3671   3
   0  -9  11 176.945 10.9402   1
   0  -9 -11 176.881 10.7321   3
   0  -9  11 181.658 10.4076  16
   0  -9  11 185.680 11.1109  12
   0  -9 -11 194.375 10.4907  12
   0  -9 -11 180.877 9.80118  11
   0  -9  11 160.653 10.0628  11
   0   9  11 182.473 11.0930  10
   0   9 -11 162.355 10.1227  10
   0   9  12 68.5392 6.63717   6
   0   9 -12 73.7975 4.45921   4
   0   9 -12 76.5694 5.64177   6
   0  -9  12 77.4574 5.73453  22
   0   9  12 70.2173 4.42383  23
   0  -9 -12 63.1269 4.17016  22
   0  -9 -12 64.1821 4.57684  19
   0  -9  12 80.0615 6.69424   1
   0  -9 -12 81.8076 6.83108   1
   0  -9  12 77.5590 6.29028   3
   0  -9 -12 74.5366 6.29552   3
   0  -9  12 79.8557 6.13333  16
   0  -9 -12 72.0373 6.02693  12
   0  -9  12 70.5432 6.60070  12
   0  -9 -12 70.2127 5.34571  11
   0   9  12 66.2447 6.47880  10
   0  -9  12 62.4302 5.69330  11
   0   9 -12 69.9316 5.90626  10
   0   9 -13 0.93709 2.02264   4
   0   9  13 4.06978 3.95684   6
   0   9 -13 2.12292 2.66518   6
   0  -9  13-0.85917 3.38887   3
   0   9  13 2.17974 2.04578  23
   0  -9 -13 2.64851 1.80461  22
   0  -9  13 0.70249 3.13222  22
   0  -9 -13-0.63305 2.11956  19
   0  -9  13 2.82352 3.32605  16
   0  -9  13-0.48980 3.60466  12
   0  -9  13 6.23619 3.47558  11
   0  -9 -13 3.73439 3.34212  12
   0  -9 -13 1.18188 2.84611  11
   0   9  13-0.97296 3.72945  10
   0   9 -13 1.13187 3.20208  10
   0   9 -14 73.8381 4.65776   4
   0   9 -14 66.4000 5.40691   6
   0   9  14 69.1738 6.51650   6
   0  -9  14 72.7066 5.78087  22
   0   9  14 80.0145 4.75215  23
   0  -9 -14 68.9670 4.10638  22
   0  -9 -14 67.1218 4.79778  19
   0  -9 -14 70.1105 4.14034   8
   0  -9  14 71.2426 5.96629  16
   0  -9  14 85.5989 6.94210  12
   0  -9 -14 78.8098 6.00448  12
   0   9 -14 65.6630 5.77305  10
   0   9  14 70.0744 6.62698  10
   0  -9  14 61.5926 5.78768  11
   0  -9 -14 63.4433 5.20992  11
   0  -9 -15 3.12916 1.61532  22
   0   9  15 3.55536 2.18545  23
   0  -9  15 4.84464 3.22707  22
   0  -9 -15 1.16294 2.28437  19
   0  -9 -15 4.33162 1.77784   8
   0  -9  15 1.66475 3.35988  16
   0   9  15-2.61920 3.83593   6
   0   9 -15 0.56727 2.56800   6
   0   9 -15 4.87560 2.29542   4
   0   9 -15 4.94433 3.39308  10
   0  -9 -15 4.39714 3.09916  12
   0  -9  15 3.25725 3.18377  11
   0   9  15 3.53095 4.07136  10
   0  -9 -15-0.89816 2.71032  11
   0  -9  16 47.8545 5.04708  22
   0  -9 -16 48.6132 3.22058  22
   0   9  16 55.1624 4.12866  23
   0  -9 -16 51.4430 4.12909  19
   0  -9 -16 53.7989 3.55863   8
   0  -9  16 44.6430 4.97477  16
   0   9 -16 50.3875 4.50084   6
   0   9  16 51.5271 5.98567   6
   0   9 -16 52.8406 4.01056   4
   0   9  16 55.2984 6.18840  10
   0  -9 -16 51.1536 4.94044  12
   0   9 -16 44.4522 5.04272  10
   0  -9  16 57.9415 5.48116  11
   0  -9 -16 50.1835 4.52394  11
   0   9  17 16.4986 2.90090  23
   0  -9  17 11.0301 3.51949  22
   0  -9 -17 12.9685 1.92377  22
   0  -9 -17 13.4703 2.77920  19
   0  -9 -17 14.8341 2.25046   8
   0  -9  17 14.5441 4.01621  16
   0   9 -17 12.2724 2.76310   4
   0   9 -17 12.3634 3.08654   6
   0   9  17 10.7945 4.54124   6
   0   9  17 17.2711 4.51191  10
   0  -9 -17 11.1342 3.47274  12
   0  -9 -17 13.3740 3.20486  11
   0   9 -17 16.6166 3.77549  10
   0  -9  17 10.2114 3.62565  11
   0  -9  18 51.0837 5.21923  22
   0   9  18 56.2626 4.28041  23
   0  -9 -18 48.0627 3.12023  22
   0  -9 -18 45.1376 4.13265  19
   0   9 -18 49.7866 3.56480   8
   0  -9 -18 47.2475 3.58810   8
   0  -9  18 50.4766 5.34238  16
   0   9  18 60.2120 6.19096   6
   0   9 -18 55.3262 4.25678   4
   0   9 -18 47.8241 4.31242   6
   0  -9 -18 49.0646 4.80768  12
   0  -9  18 45.3036 5.13879  11
   0   9  18 51.5656 6.13991  10
   0   9 -18 45.8657 5.11578  10
   0  -9 -18 46.4299 4.53397  11
   0  -9 -19 8.72195 2.16247  22
   0  -9  19 3.74656 3.57272  22
   0   9  19 14.1599 3.04566  23
   0  -9 -19 7.16804 2.72006  19
   0  -9 -19 6.55385 2.19585   8
   0   9 -19 7.60100 2.19178   8
   0  -9  19 1.32320 3.39371  16
   0  -9 -19 5.27470 3.21621  12
   0  -9 -19 6.82513 3.11986  11
   0   9  19 9.78870 4.49315  10
   0   9 -19 10.9976 3.93194  10
   0  -9  19 6.22480 3.56755  11
   0   9 -19 6.50027 2.70748   4
   0   9  19 3.88318 4.42560   6
   0   9 -19 4.55587 2.62232   6
   0   9  20 337.808 17.5247   6
   0   9 -20 322.704 14.8841   6
   0  -9 -20 276.781 13.7876  22
   0   9  20 324.870 15.2725  23
   0  -9 -20 331.746 15.3528  19
   0   9 -20 312.439 14.4848   8
   0  -9 -20 323.553 14.5986   8
   0  -9  20 316.392 16.4015  16
   0  -9 -20 331.380 15.8217  12
   0  -9 -20 319.625 15.5289  11
   0   9  20 332.143 17.2742  10
   0  -9  20 305.101 16.3405  11
   0   9 -20 315.915 16.1053  10
   0   9  21 6.84501 4.36713   6
   0   9 -21 10.3123 2.71548   6
   0  -9 -21 11.7037 2.29516  22
   0   9  21 7.50560 2.98775  23
   0  -9 -21 13.3962 3.16945  19
   0  -9 -21 5.23619 2.30842   8
   0   9 -21 9.25281 2.38495   8
   0  -9  21 11.4165 3.95449  16
   0  -9  21 9.09809 4.03863  12
   0   9 -21 11.2193 4.04059  10
   0   9  21 14.1178 5.12118  10
   0  -9 -21 6.86993 3.26753  12
   0  -9 -21 6.67117 3.23874  11
   0  -9  21 4.17128 3.87173  11
   0   9 -22 41.6582 3.54653   6
   0   9  22 42.7519 5.90008   6
   0   9  22 45.5783 4.40173  23
   0  -9 -22 37.2969 2.75729  22
   0  -9 -22 50.0807 4.36183  19
   0   9 -22 38.7687 3.51033   8
   0  -9 -22 39.2061 3.55989   8
   0  -9  22 43.0813 5.23170  16
   0  -9  22 32.4143 5.33383  12
   0  -9 -22 43.7575 4.63897  12
   0  -9 -22 38.0045 4.25826  11
   0  -9  22 32.6313 5.25652  11
   0   9 -22 40.1750 4.93299  10
   0   9  22 53.1081 6.38042  10
   0   9 -23 64.7578 4.31282   6
   0   9  23 66.1057 6.72319   6
   0  -9 -23 55.8888 3.44886  22
   0   9  23 71.8315 5.23755  23
   0  -9 -23 68.9988 5.26714  19
   0  -9 -23 67.4529 4.53942   8
   0   9 -23 53.8396 4.20725   8
   0  -9  23 54.6534 6.09290  16
   0  -9 -23 54.9112 5.24888  12
   0  -9  23 58.7697 6.32413  12
   0   9 -23 66.1325 5.84508  10
   0  -9 -23 64.4551 5.22661  11
   0  -9  23 63.2137 6.31086  11
   0   9  23 52.7902 6.81157  10
   0  -9 -24 14.9667 3.48365  19
   0  -9 -24 15.3834 2.85039   8
   0   9 -24 15.0921 2.71729   8
   0  -9  24 14.3474 4.17215  16
   0   9  24 18.3851 3.70946  23
   0   9  24 22.1605 5.47353  10
   0  -9 -24 13.2268 3.39996  11
   0   9 -24 12.0620 3.90634  10
   0  -9 -24 15.1838 3.58302  12
   0   9  25 70.8942 5.55591  23
   0   9 -25 49.5246 4.43332   8
   0  -9 -25 57.2866 4.56589   8
   0  -9 -25 62.1448 5.36533  19
   0  -9 -25 58.2107 5.20936  12
   0  -9 -25 60.5556 5.88158  13
   0  -9 -25 66.1383 5.48957  11
   0   9  25 59.0374 6.96359  10
   0   9  26 216.238 11.1826  23
   0  -9 -26 186.001 10.0918   8
   0   9 -26 203.361 10.1530   8
   0  -9 -26 191.098 10.8689  19
   0  -9 -26 182.345 10.6463  12
   0  -9 -26 186.547 11.5894  13
   0  -9 -26 195.327 10.8604  11
   0   9  26 200.725 12.9341  10
   0   9  27 304.480 15.4745  23
   0  -9 -27 308.242 14.6744   8
   0   9 -27 277.306 14.4391   8
   0  -9 -27 306.283 15.4728  19
   0  -9 -27 307.231 16.1389  13
   0  -9 -27 311.345 15.0917  12
   0   9  27 297.434 17.2608  10
   0  -9 -27 292.876 15.2470  11
   0   9  28 467.949 21.8140  23
   0   9 -28 435.144 20.7863   8
   0  -9 -28 460.068 20.9254   8
   0  -9 -28 463.761 21.7744  19
   0  -9 -28 434.256 21.1411  12
   0  -9 -28 452.359 22.3227  13
   0   9  28 426.332 23.4529  10
   0  -9 -28 439.182 21.4324  11
   0   9  29 25.5869 4.42217  23
   0  -9 -29 24.2387 4.22992  19
   0  -9 -29 24.4405 3.59746   8
   0   9 -29 21.9241 3.43095   8
   0  -9 -29 27.5804 4.88131  13
   0   9  29 15.7630 4.28485  14
   0  -9 -29 20.6669 4.05038  11
   0  -9 -29 25.4306 3.93346  12
   0   9  29 14.4064 5.45892  10
   0   9  30 16.5695 5.14023   6
   0   9  30 20.7276 4.28276   2
   0   9  30 19.5242 4.15059  23
   0  -9 -30 13.6963 3.88969  19
   0   9 -30 19.1137 3.43071   8
   0  -9 -30 15.5147 3.38203   8
   0   9 -30 13.5818 3.60051  17
   0  -9 -30 12.3171 4.30015  13
   0   9  30 19.0220 4.42914  14
   0  -9 -30 14.1264 3.78946  11
   0   9  30 17.3877 6.06450  10
   0  -9 -30 13.3064 3.46240  12
   0   9  31 78.5081 7.82857   6
   0   9 -31 58.6668 5.99293   2
   0   9  31 71.4859 6.23603   2
   0   9  31 73.9215 6.37020  23
   0  -9 -31 68.0269 6.16493  19
   0   9 -31 73.3838 5.47839   8
   0  -9 -31 67.4886 5.32702   8
   0   9  31 72.5926 6.00205  17
   0   9 -31 59.2657 5.56383  17
   0  -9 -31 74.6295 6.70720  13
   0   9  31 78.6116 6.55830  14
   0   9 -31 67.4781 6.17388  13
   0  -9 -31 68.2319 5.46050  12
   0  -9 -31 86.1714 6.26035  11
   0   9  31 46.8100 7.39588  10
   0   9  32 57.8106 7.25180   6
   0   9 -32 48.7412 4.97911   5
   0   9 -32 47.1303 5.35783   2
   0   9  32 43.0327 5.26467   2
   0   9  32 44.6129 5.35736  23
   0  -9 -32 54.2421 5.57299  19
   0   9 -32 51.7290 4.72872   8
   0  -9 -32 39.3134 4.40932   8
   0   9  32 40.0932 4.91727  17
   0   9 -32 43.0343 4.81624  17
   0   9 -32 36.4791 5.02948  13
   0   9  32 58.4507 5.99688  14
   0   9  32 37.8714 6.64516  10
   0  -9 -32 50.9215 5.18015  11
   0   9  33-2.62004 4.63689   6
   0   9 -33-0.74298 3.25161   5
   0   9  33 2.29505 3.71779   2
   0   9 -33 0.76546 3.59304   2
   0   9  33 3.56731 3.93223  23
   0  -9 -33 0.43921 3.66676  19
   0  -9 -33-1.26827 3.09114   8
   0   9 -33-0.30487 2.95417   8
   0   9 -33-1.68237 3.24033  17
   0   9  33 4.58509 3.66056  17
   0   9 -33 0.85996 3.70650  13
   0   9  33-2.26470 3.91953  14
   0   9  33-0.70112 5.37418  10
   0  -9 -33 4.18336 3.69638  11
   0   9  34 0.65904 5.19821   6
   0   9 -34 1.10286 3.42881   5
   0   9 -34 1.48296 3.73316   2
   0   9  34-0.37162 3.83651   2
   0   9  34 2.75408 4.07783  23
   0  -9 -34-0.90229 3.70390  19
   0  -9 -34-2.61572 3.11957   8
   0   9 -34 2.82668 3.10830   8
   0   9  34 0.34359 3.61361  17
   0   9 -34 4.59156 3.34911  17
   0   9 -34-3.48696 3.88637  13
   0   9  34 9.66661 4.33567  14
   0  -9 -34 4.62667 3.81558  11
   0   9  34-2.84559 5.55900  10
   0   9  35 34.3071 5.01105   2
   0   9 -35 30.1313 4.70513   2
   0   9  35 42.6610 6.73904  10
   0  -9 -35 45.8150 5.25452  11
   0  -9 -35 36.1429 5.18050  19
   0   9 -35 32.6362 4.37372   8
   0  -9 -35 38.6748 4.48715   8
   0   9  35 32.3486 4.70580  17
   0   9 -35 38.1451 4.56706  17
   0   9  35 31.7801 5.20908  14
   0   9 -35 39.5910 5.15145  13
   0   9 -35 40.7151 4.70542   5
   0   9  35 33.8567 6.35824   6
   0   9  36 60.9298 5.62920   2
   0  -9 -36 67.5722 5.99619  11
   0   9  36 54.9623 7.92725  10
   0  -9 -36 53.7117 6.09557  19
   0   9 -36 64.7218 5.56658   8
   0  -9 -36 72.6548 5.69195   8
   0   9  36 52.7731 5.45163  17
   0  -9 -36 48.1081 6.09533  16
   0   9  36 52.7530 6.16905  14
   0   9 -36 56.5656 5.97884  13
   0   9  36 52.8041 7.22801   6
   0   9 -36 50.9815 5.40015   5
   0   9  37 41.8531 5.16449   2
   0  -9 -37 62.1247 5.94227  11
   0   9  37 56.5789 7.87332  10
   0  -9 -37 52.5936 6.25556  19
   0   9 -37 54.8236 5.19164   8
   0  -9 -37 62.5746 5.40043   8
   0  -9 -37 47.2547 6.45425  16
   0   9  37 51.1591 5.15826  17
   0   9 -37 48.9567 5.86175  13
   0   9  37 55.4433 6.28665  14
   0   9  37 57.7955 7.48966   6
   0   9 -37 44.3003 5.08196   5
   0   9  38 232.175 12.7941   2
   0  -9 -38 240.135 13.4337  11
   0   9  38 242.655 15.6939  10
   0  -9 -38 253.252 14.1991  19
   0   9 -38 243.949 13.0204   8
   0  -9 -38 254.445 13.2546   8
   0   9  38 246.429 12.7196  17
   0  -9 -38 233.721 13.9816  16
   0   9  38 222.711 13.7839  14
   0   9 -38 258.360 13.8120  13
   0   9  38 245.257 15.2052   6
   0   9 -38 246.534 13.0404   5
   0   9  39 26.7172 6.77794  10
   0  -9 -39 31.1106 5.02235  11
   0  -9 -39 28.5621 5.63506  19
   0  -9 -39 32.2083 4.61173   8
   0   9 -39 31.0543 4.36221   8
   0  -9 -39 31.4542 5.75053  16
   0   9 -39 31.3630 5.11377  13
   0   9  39 22.8000 5.26053  14
   0   9  39 36.6607 6.81931   6
   0   9 -39 31.2221 4.48095   5
   0   9  40 1.54451 5.89064  10
   0  -9 -40 8.81264 4.39059  11
   0  -9 -40 2.08567 4.73267  19
   0  -9 -40-0.38354 3.61288   8
   0  -9 -40 1.61953 4.39416  16
   0   9 -40-0.91244 3.96350  13
   0   9  40 1.50859 4.33517  14
   0   9  40-2.04342 5.27229   6
   0   9  41 21.8526 7.24334  10
   0  -9 -41 6.37505 4.30128  11
   0  -9 -41 9.04515 4.91529  19
   0   9  41 10.0884 5.63169   9
   0  -9 -41 10.5961 4.19255   8
   0  -9 -41 21.8598 5.31320  16
   0   9 -41 6.88527 4.44173  13
   0   9  41 11.7139 4.78537  14
   0   9 -41 5.07411 4.70512   4
   0   9  41 10.2409 5.66919   6
   0  -9 -42 98.0012 7.86483  11
   0  -9 -42 108.501 8.84059  19
   0  -9 -42 106.661 7.85700   8
   0   9  42 107.447 9.86329   9
   0  -9 -42 106.192 8.84169  16
   0   9 -42 110.435 8.25609  13
   0   9  42 98.3599 8.37035  14
   0   9  42 110.926 9.91761   6
   0   9 -42 101.217 8.44204   4
   0  -9 -43-1.30302 4.15665  11
   0  -9 -43-3.86880 4.72712  19
   0   9  43 5.50304 5.40034   9
   0  -9 -43-0.40921 3.96511   8
   0  -9 -43 1.67736 4.81966  16
   0   9 -43-0.46147 4.00860  13
   0   9  43 0.52066 4.59132  14
   0   9 -43-4.20328 4.94852   4
   0   9  43 5.47812 5.57324   6
   0  -9 -44 2.19234 4.26191  11
   0  -9 -44 4.50060 4.94276  19
   0   9  44 2.77908 5.55566   9
   0  -9 -44 2.50118 3.87515   8
   0  -9 -44 5.08129 4.82915  16
   0   9  44 2.62129 4.70812  14
   0   9 -44-4.16585 3.99028  13
   0   9 -44-3.73504 5.12262   4
   0   9  44 1.36981 5.52589   6
   0  -9 -45 15.0425 4.97496  11
   0  -9 -45 22.2907 5.66093  19
   0  -9 -45 16.9764 4.58927   8
   0   9  45 19.6560 6.26315   9
   0  -9 -45 21.6711 5.63204  16
   0   9 -45 27.3223 4.98329  13
   0   9  45 11.6369 5.30853  14
   0   9  45 28.0036 6.43945   6
   0   9 -45 10.2872 5.17636   4
   0  -9 -46 18.2854 4.90435  11
   0  -9 -46 20.8818 5.44393  19
   0  -9 -46 22.0012 4.80388   8
   0   9  46 7.79095 5.88747   9
   0  -9 -46 25.2959 6.01393  16
   0   9  46 14.3618 5.30178  14
   0   9 -46 22.2672 4.91101  13
   0   9 -46 15.9102 5.08709   4
   0   9  46 10.2135 6.13893   6
   0  -9 -47 60.5742 6.39066  11
   0  -9 -47 58.7866 7.23989  19
   0   9  47 44.2192 7.45886   9
   0  -9 -47 46.3901 5.89022   8
   0  -9 -47 52.7126 6.89679  16
   0   9  47 55.6833 6.99976  14
   0   9 -47 70.3992 6.63598  13
   0   9  47 51.9879 7.73654   6
   0   9 -47 47.7464 6.69564   4
   0  -9 -48 8.57243 4.67387  11
   0  -9 -48 9.51770 5.36421  19
   0   9  48 0.71854 5.74861   9
   0  -9 -48 3.54880 4.24946   8
   0  -9 -48 9.32611 5.43933  16
   0   9  48 1.07234 4.71431  14
   0   9 -48-0.56128 5.39162   4
   0   9  48 5.36337 5.95856   6
   0  -9 -49 24.0087 5.10029  11
   0  -9 -49 23.4377 5.79547  19
   0   9  49 18.0234 5.95370   9
   0  -9 -49 14.3562 4.64609   8
   0  -9 -49 20.5156 5.87882  16
   0   9  49 19.9361 5.56655  14
   0   9  49 15.8973 5.96614   6
   0   9 -49 26.6207 5.82925   4
   0  -9 -50 27.2494 5.24070  11
   0  -9 -50 13.9493 5.72882  19
   0  -9 -50 18.1169 5.04267   8
   0   9  50 18.1225 6.36937   9
   0  -9 -50 27.0588 6.26746  16
   0   9  50 18.2558 5.30860  14
   0   9  50 20.3278 6.40205   6
   0   9 -50 7.99473 5.24168   4
   0  -9 -51 24.5517 5.27011  11
   0  -9 -51 15.3047 5.71791  19
   0  -9 -51 18.7221 5.14277   8
   0   9  51 36.2937 7.12896   9
   0  -9 -51 23.5963 5.96847  16
   0   9  51 21.5331 5.56405  14
   0   9 -51 9.76771 5.39247   4
   0   9  51 21.3189 6.72449   6
   0  -9 -52 59.0871 6.60787  11
   0  -9 -52 63.3981 6.47512   8
   0   9  52 48.6680 6.79282  14
   0  -9 -52 58.4797 7.47840  19
   0   9 -52 71.5420 7.63461   4
   0   9  52 46.4857 7.41574   6
   0  -9 -53 1.36025 4.56580  11
   0   9  53 1.87556 5.71398   6
   0  10   0 2.76756 3.83085   6
   0 -10   0 2.47748 3.93782   3
   0 -10   0 8.14707 4.39236   1
   0 -10   0 6.62876 2.89645  22
   0 -10   0 13.4123 4.08017  16
   0 -10   0 10.6725 4.33569  12
   0  10   0 12.8564 4.52693  10
   0 -10   0 4.22893 3.69914  11
   0  10   1 584.691 27.2091   6
   0  10  -1 608.490 27.1873   6
   0 -10  -1 587.084 27.3581   3
   0 -10   1 559.398 27.2579   3
   0 -10  -1 638.446 28.1258   1
   0 -10   1 624.331 27.9978   1
   0 -10  -1 526.849 25.2860  22
   0 -10   1 548.657 25.4947  22
   0 -10  -1 565.036 26.6801  16
   0 -10   1 568.125 26.6766  16
   0 -10   1 577.821 27.3025  12
   0 -10  -1 516.376 26.9264  12
   0 -10   1 549.166 26.2449  11
   0  10  -1 556.455 26.9510  10
   0 -10  -1 531.343 26.1466  11
   0  10   1 540.689 26.9095  10
   0  10  -2 132.081 8.95800   6
   0  10   2 138.267 9.10571   6
   0 -10  -2 138.064 9.63059   1
   0 -10   2 114.504 9.29711   1
   0 -10  -2 144.128 9.33527   3
   0 -10   2 138.221 9.31415   3
   0 -10   2 116.310 7.46341  22
   0 -10  -2 132.827 7.35969  22
   0 -10  -2 124.025 8.38325  16
   0 -10   2 126.184 8.53678  16
   0 -10  -2 119.621 8.88649  12
   0 -10   2 134.783 9.20202  12
   0  10  -2 128.751 9.02089  10
   0  10   2 145.511 9.33505  10
   0 -10  -2 124.015 8.14946  11
   0 -10   2 132.759 8.22986  11
   0  10  -3 16.1482 4.21985   6
   0  10   3 10.2176 3.79567   6
   0 -10  -3 9.78730 4.48517   1
   0 -10  -3 19.3076 4.40690   3
   0 -10   3 16.1377 3.29800  22
   0 -10  -3 14.6204 2.69702  22
   0 -10   3 11.9642 3.74026  16
   0 -10  -3 12.2063 3.53164  16
   0 -10   3 14.0156 4.33999  12
   0 -10  -3 14.1153 4.22278  12
   0  10  -3 22.3810 4.05022  10
   0  10   3 17.6350 4.52914  10
   0 -10  -3 13.3670 3.56051  11
   0 -10   3 10.5915 3.48103  11
   0  10   4-0.49441 3.88200   6
   0  10  -4 2.13842 3.42044   6
   0 -10  -4 0.49478 3.81163   3
   0 -10  -4 0.54361 4.02184   1
   0 -10   4 3.11275 2.93764  22
   0 -10  -4 3.75899 2.46649  22
   0 -10  -4 4.87262 3.34829  16
   0 -10   4-2.08632 3.35213  16
   0 -10  -4 2.79841 3.66218  12
   0 -10   4 1.00983 3.98297  12
   0  10  -4 0.88438 3.67693  10
   0  10   4 6.73010 4.12829  10
   0 -10  -4-1.71018 3.34524  11
   0 -10   4-0.37121 3.15058  11
   0  10   5 120.092 8.55718   6
   0  10  -5 127.452 8.25637   6
   0 -10  -5 115.695 8.30552   3
   0 -10   5 118.368 8.01439  16
   0 -10  -5 110.146 7.79317  16
   0 -10  -5 126.734 6.65561  22
   0 -10   5 97.1653 7.01311  22
   0 -10  -5 100.283 8.12372  12
   0 -10   5 124.759 8.73780  12
   0 -10   5 106.187 7.69941  11
   0 -10  -5 120.154 7.58789  11
   0  10   5 132.895 8.86068  10
   0  10  -5 118.937 8.32484  10
   0  10   6 50.5481 6.24293   6
   0  10  -6 73.8589 6.01268   6
   0 -10   6 59.2486 5.60029  16
   0 -10  -6 63.6052 5.62626  16
   0 -10   6 57.2338 5.09400  22
   0 -10  -6 55.2606 4.20370  22
   0 -10   6 60.6494 6.36221  12
   0 -10  -6 59.5587 6.02607  12
   0  10  -6 50.1302 5.64002  10
   0  10   6 57.7169 6.23607  10
   0 -10   6 59.6808 5.64669  11
   0 -10  -6 60.2754 5.28056  11
   0  10   7 254.569 14.9451   6
   0  10  -7 277.361 14.2484   6
   0 -10  -7 272.566 14.2114  16
   0 -10   7 265.156 14.3051  16
   0 -10  -7 258.985 12.5376  22
   0 -10   7 274.593 13.5634  22
   0 -10  -7 248.752 14.2851  12
   0 -10   7 239.113 14.5961  12
   0  10  -7 260.893 14.4090  10
   0 -10   7 248.499 13.9321  11
   0  10   7 308.272 15.3198  10
   0 -10  -7 279.228 13.7997  11
   0  10   8 30.0548 5.27622   6
   0  10  -8 30.9862 4.68580   6
   0  10  -8 32.3495 2.36595   4
   0 -10  -8 30.4433 4.57985  16
   0 -10   8 36.1355 4.68346  16
   0 -10  -8 28.1983 2.96903  22
   0 -10   8 27.1439 4.14890  22
   0 -10  -8 29.5793 4.92458  12
   0 -10   8 28.9071 5.05979  12
   0 -10   8 29.1764 4.56362  11
   0  10  -8 31.0938 4.68894  10
   0 -10  -8 19.9587 3.77606  11
   0  10   8 33.0912 5.34756  10
   0  10  -9 49.7973 3.30480   4
   0  10   9 52.9855 5.95827   6
   0  10  -9 56.6431 5.44991   6
   0 -10   9 50.3875 4.98870  22
   0 -10  -9 48.3075 3.74200  22
   0 -10   9 53.5464 5.59809  16
   0 -10  -9 52.0010 5.25102  16
   0 -10   9 48.2558 5.89721  12
   0 -10  -9 51.9608 5.50090  12
   0  10  -9 59.9322 5.70493  10
   0 -10  -9 60.0357 5.09482  11
   0  10   9 46.3060 6.03122  10
   0 -10   9 58.2404 5.44273  11
   0  10 -10 35.8053 4.36695   6
   0  10  10 30.9599 5.18684   6
   0  10 -10 33.8782 2.77238   4
   0 -10 -10 33.7264 3.06393  19
   0 -10 -10 28.5205 2.92003  22
   0 -10  10 31.5857 4.19602  22
   0 -10 -10 28.7157 4.33394  16
   0 -10  10 40.1348 5.03391  16
   0 -10 -10 29.9148 4.59315  12
   0 -10  10 32.7498 5.19555  12
   0  10  10 27.1849 5.19171  10
   0 -10 -10 41.1225 4.44833  11
   0  10 -10 33.6299 4.79760  10
   0 -10  10 37.5039 4.76388  11
   0  10  11 5.51124 4.33692   6
   0  10 -11 5.08337 3.36569   6
   0  10 -11 9.49567 2.02058   4
   0 -10 -11 5.05417 2.08985  19
   0 -10 -11 6.32660 1.95046  22
   0 -10  11 2.47596 3.20150  22
   0 -10  11 7.10704 3.38431  16
   0 -10 -11 7.55454 3.65787  16
   0 -10  11 11.3700 4.39750  12
   0 -10 -11 6.53680 3.60508  12
   0 -10 -11 12.3301 3.48976  11
   0  10 -11 10.3172 3.78847  10
   0 -10  11 2.49223 3.59288  11
   0  10  11 11.6339 4.25785  10
   0  10 -12-1.41392 3.17434   6
   0  10 -12-0.16228 1.94356   4
   0  10  12 1.11762 4.04582   6
   0 -10 -12 1.19122 2.05510  19
   0 -10 -12-0.27539 1.86371  22
   0 -10  12 4.74164 3.36775  22
   0 -10 -12-2.53190 3.38944  16
   0 -10  12-0.45033 3.31376  16
   0 -10  12-1.63900 4.08380  12
   0 -10 -12 0.86315 3.66212  12
   0 -10  12 1.69472 3.49303  11
   0  10 -12-0.43050 3.37977  10
   0  10  12 2.69293 4.30664  10
   0 -10 -12 4.32421 3.18336  11
   0  10 -13 5.14291 3.20727   6
   0  10  13 7.36652 4.28635   6
   0  10 -13 4.21561 2.12249   4
   0 -10 -13 3.56429 2.24163  19
   0 -10 -13 6.30704 1.91555  22
   0 -10  13 3.37059 3.26275  22
   0 -10  13 7.71353 3.48683  16
   0 -10  13 6.61552 4.08573  12
   0  10  13 11.9910 4.46225  10
   0 -10  13 9.04121 3.95605  11
   0 -10 -13 8.97769 3.80587  12
   0 -10 -13 5.35305 3.22151  11
   0  10 -13 7.72799 3.83590  10
   0  10  14 24.1908 5.15287   6
   0  10 -14 21.5594 3.73336   6
   0  10 -14 24.3353 2.96020   4
   0 -10 -14 26.1362 3.11443  19
   0 -10 -14 23.1658 2.50740  22
   0 -10  14 24.6771 4.17232  22
   0 -10  14 25.2742 4.56534  16
   0 -10  14 33.9781 5.63012  12
   0  10  14 32.7919 5.40842  10
   0  10 -14 18.9689 4.34840  10
   0 -10  14 26.3831 4.49245  11
   0 -10 -14 35.7965 4.10701  11
   0 -10 -14 23.6989 4.41587  12
   0  10 -15 81.6792 5.82368   6
   0  10  15 85.2175 7.45260   6
   0  10 -15 66.0876 4.67116   4
   0 -10 -15 73.9150 4.89621  19
   0 -10 -15 60.4259 3.94657  22
   0 -10  15 66.2449 6.02993  22
   0 -10  15 69.3970 6.27948  16
   0 -10 -15 74.9325 6.32759  12
   0 -10  15 65.1631 7.11437  12
   0 -10  15 60.8231 6.22449  11
   0  10  15 71.4858 7.37794  10
   0 -10 -15 79.1218 5.72708  11
   0  10 -15 70.0928 6.28007  10
   0 -10 -16 68.1274 4.75722  19
   0 -10 -16 48.7295 3.62507  22
   0 -10  16 57.4860 5.68070  22
   0 -10  16 74.8171 6.59069  16
   0 -10 -16 59.2485 5.71944  12
   0 -10 -16 68.1117 5.48507  11
   0 -10  16 61.1761 6.24512  11
   0  10  16 58.5225 6.77916  10
   0  10 -16 73.9149 6.38926  10
   0  10 -16 70.9739 5.40827   6
   0  10 -16 64.6828 4.53055   4
   0  10  16 71.5990 7.21703   6
   0  10 -17 385.715 17.6690   4
   0  10 -17 385.175 18.1851   6
   0  10  17 359.647 20.1949   6
   0 -10  17 416.909 19.2944  22
   0 -10 -17 345.674 16.6059  22
   0 -10 -17 406.306 17.9761  19
   0 -10  17 377.522 19.4302  16
   0 -10 -17 394.024 19.0344  12
   0 -10  17 437.675 19.8774  11
   0  10  17 376.661 20.3572  10
   0  10 -17 354.321 19.0168  10
   0 -10 -17 407.757 18.6008  11
   0 -10  18 83.9512 7.27050  11
   0  10  18 99.0963 8.57108  10
   0  10 -18 89.2390 7.34645  10
   0 -10 -18 96.6007 6.55396  11
   0 -10 -18 76.7991 5.68724  19
   0 -10 -18 86.2065 4.95912   8
   0 -10  18 65.7031 7.00845  16
   0 -10 -18 77.5969 6.64454  12
   0  10 -18 87.9458 5.68868   4
   0  10  18 82.1007 7.97014   6
   0  10 -18 91.9173 6.06527   6
   0 -10 -19 1.10939 2.67245  19
   0 -10 -19 1.76715 2.11732   8
   0 -10  19 0.48833 3.72585  16
   0 -10 -19-1.19859 3.53736  12
   0  10  19 7.81423 5.06038  10
   0  10 -19 1.75437 3.83996  10
   0 -10  19 0.96572 3.96502  11
   0 -10 -19 4.47723 3.29722  11
   0  10 -19 5.53426 2.66080   4
   0  10 -19 3.51295 3.04336   6
   0  10  19-1.84723 4.96854   6
   0 -10 -20 33.4094 4.02828  19
   0 -10 -20 28.2967 3.07896   8
   0 -10  20 29.7262 4.97912  16
   0  10  20 22.0704 5.75075  10
   0 -10 -20 28.8038 4.63261  12
   0 -10  20 26.0465 4.89895  11
   0 -10 -20 32.2291 4.50322  11
   0  10 -20 30.4940 5.31400  10
   0  10 -20 26.3794 3.57207   6
   0  10  20 30.5449 5.88129   6
   0  10 -20 27.4379 3.90573   4
   0 -10  21 649.990 30.9113  11
   0  10  21 651.304 31.7339  10
   0 -10 -21 634.708 29.7518  11
   0  10 -21 624.756 30.4348  10
   0 -10 -21 687.472 29.5693  19
   0 -10 -21 636.065 28.5639   8
   0 -10  21 630.007 30.7803  16
   0 -10 -21 594.450 29.8794  12
   0  10  21 673.219 31.9775   6
   0  10 -21 668.820 29.0763   6
   0  10 -21 653.879 29.2815   4
   0 -10 -22 186.699 10.8541  11
   0  10  22 208.995 13.0148  10
   0  10 -22 184.878 11.4698  10
   0 -10  22 171.926 11.5157  11
   0 -10 -22 197.743 10.5284  19
   0 -10 -22 184.183 9.51704   8
   0 -10  22 174.481 11.5226  16
   0 -10 -22 181.705 10.9296  12
   0 -10  22 199.154 12.5355  12
   0  10 -22 185.533 10.1704   4
   0  10  22 208.336 13.0356   6
   0 -10 -23 202.990 11.6474  11
   0  10 -23 195.680 12.2914  10
   0 -10  23 231.344 13.0538  11
   0  10  23 208.706 13.5101  10
   0 -10 -23 220.446 11.4962  19
   0 -10 -23 213.701 10.5791   8
   0 -10  23 200.553 12.5544  16
   0 -10 -23 199.658 11.7821  12
   0  10  23 223.555 13.9155   6
   0  10 -23 228.257 11.3936   4
   0 -10 -24 33.6715 4.28666  19
   0 -10 -24 32.7170 3.53354   8
   0 -10  24 19.8274 5.16994  16
   0 -10 -24 30.2564 4.49204  11
   0 -10 -24 35.4881 4.83076  12
   0  10 -24 32.7009 5.24016  10
   0  10  24 31.4001 6.45964  10
   0  10 -24 32.4825 4.16643   4
   0  10  24 36.5971 6.43442   6
   0  10 -25 79.7687 7.14735  10
   0  10  25 100.126 8.65844  10
   0 -10 -25 78.4980 6.29072  11
   0 -10 -25 70.0342 5.97013  19
   0 -10 -25 75.4348 5.21341   8
   0 -10  25 73.3935 7.23360  16
   0 -10 -25 84.5164 6.45099  12
   0  10 -25 75.8126 5.84558   4
   0  10  25 87.8263 8.40672   6
   0  10  26 93.8031 8.98784  10
   0 -10 -26 88.9922 6.99514  11
   0  10 -26 106.856 8.04982  10
   0 -10 -26 107.965 6.21582   8
   0 -10 -26 104.859 7.13018  19
   0 -10 -26 106.827 7.25762  12
   0  10 -26 93.3811 6.87512   4
   0  10  27 12.9967 5.50062  10
   0 -10 -27 19.7223 4.22353  11
   0  10 -27 19.9957 4.73362  10
   0 -10 -27 19.0827 3.13357   8
   0 -10 -27 20.9041 4.04185  19
   0 -10 -27 13.0927 3.85881  12
   0  10 -27 21.8889 3.97966   4
   0  10 -28 3.28361 4.50456  10
   0  10  28 1.38548 4.90510  10
   0 -10 -28 3.75644 3.60781  11
   0 -10 -28 4.16311 3.48420  19
   0 -10 -28 1.48945 2.57171   8
   0 -10 -28 1.38492 3.58535  12
   0  10 -28 2.87219 3.41587   4
   0  10  29 75.6366 7.17235   2
   0  10 -29 91.0868 7.31698   2
   0  10 -29 86.5117 7.46022  10
   0  10  29 89.6206 8.87971  10
   0 -10 -29 85.5727 6.71509  11
   0 -10 -29 85.3759 6.65061  19
   0 -10 -29 73.8072 5.58022   8
   0  10 -29 81.4874 6.82863  17
   0 -10 -29 81.8277 6.40767  12
   0  10 -29 83.3458 6.62325   4
   0  10 -30 122.299 9.00802   2
   0  10  30 129.087 9.21629   2
   0 -10 -30 145.176 8.85979  11
   0  10 -30 152.392 9.61707  10
   0  10  30 125.060 10.7615  10
   0 -10 -30 134.152 8.76409  19
   0 -10 -30 126.111 7.72732   8
   0  10 -30 121.745 8.50791  17
   0  10  30 140.711 9.20384  17
   0  10  30 134.160 9.19608  14
   0  10 -30 132.083 8.58673   4
   0  10  31 35.1883 5.30522   2
   0  10 -31 37.1384 5.55256   2
   0 -10 -31 36.2564 5.23934  11
   0  10  31 30.5277 6.76419  10
   0  10 -31 43.1089 5.95048  10
   0 -10 -31 42.5471 5.11090  19
   0 -10 -31 35.3327 4.09987   8
   0  10 -31 37.7633 4.81490  17
   0  10  31 34.7746 5.22620  17
   0  10  31 28.3163 5.16021  14
   0  10 -31 31.8099 4.68603   4
   0  10  31 32.3302 6.84904   6
   0  10 -32 99.7098 7.62436   2
   0  10  32 91.4463 7.62197   2
   0  10  32 93.4490 9.44742  10
   0  10 -32 111.693 8.28322  10
   0 -10 -32 111.920 7.59411  11
   0 -10 -32 95.5143 7.45071  19
   0 -10 -32 97.4632 6.46238   8
   0  10  32 87.7374 7.26484  17
   0  10 -32 89.7729 7.07474  17
   0  10  32 106.749 8.03088  14
   0  10 -32 99.3348 7.66988  13
   0  10  32 97.0016 9.40575   6
   0  10 -32 84.4017 7.09096   4
   0  10 -32 84.6627 7.17270   5
   0  10  33 75.6092 6.85283   2
   0  10 -33 72.2024 6.64122   2
   0  10  33 64.2721 8.41928  10
   0  10 -33 75.9279 7.28595  10
   0 -10 -33 68.3632 6.36835  11
   0 -10 -33 68.8772 6.50188  19
   0 -10 -33 69.4927 5.68466   8
   0  10  33 67.6616 6.58183  17
   0  10 -33 79.0747 6.52014  17
   0  10 -33 74.0191 6.66076  13
   0  10  33 73.3288 7.06375  14
   0  10 -33 79.2734 6.56493   5
   0  10  33 71.1908 8.44540   6
   0  10 -33 80.0160 6.69188   4
   0  10 -34 22.6462 4.73002   2
   0  10  34 32.3540 4.93839   2
   0  10  34 18.1259 6.46053  10
   0 -10 -34 24.9258 4.67458  11
   0  10 -34 27.1853 5.38155  10
   0 -10 -34 32.0939 5.11628  19
   0 -10 -34 20.8538 3.73371   8
   0  10 -34 21.2977 4.21589  17
   0  10  34 21.0582 4.84870  17
   0  10  34 20.7926 4.86174  14
   0  10 -34 21.9948 4.84902  13
   0  10 -34 21.2611 4.49013   4
   0  10 -34 24.6318 4.38387   5
   0  10  34 26.4891 6.72923   6
   0  10  35-3.25696 4.36996   2
   0  10  35 3.83117 5.72767  10
   0 -10 -35 6.10059 4.03667  11
   0  10 -35-1.94570 4.47625  10
   0 -10 -35 0.45708 4.13410  19
   0 -10 -35 0.30988 3.12045   8
   0  10  35-3.77889 4.18598  17
   0  10  35-0.95698 4.34293  14
   0  10 -35-3.62526 4.44474  13
   0  10 -35-4.38468 3.92144   5
   0  10  35-1.44030 5.29932   6
   0  10 -35 0.43553 3.99428   4
   0  10  36 1.18354 4.25066   2
   0 -10 -36 29.9964 5.70373  11
   0  10 -36 33.1171 5.76605  10
   0  10  36 1.54799 6.05195  10
   0 -10 -36 7.95395 4.35462  19
   0 -10 -36 3.50318 3.33017   8
   0  10  36 0.36595 4.15339  17
   0  10 -36 0.91450 4.22757  13
   0  10  36 1.45301 4.35493  14
   0  10 -36 5.34802 4.54332   4
   0  10 -36 0.78558 3.70599   5
   0  10  36 2.16976 5.83920   6
   0  10  37 375.306 18.6056   2
   0  10  37 355.261 21.1601  10
   0 -10 -37 352.735 18.6339  11
   0 -10 -37 392.174 19.4026  19
   0 -10 -37 366.523 18.1122   8
   0  10  37 372.320 18.3450  17
   0  10  37 368.788 19.3340  14
   0  10 -37 397.980 19.2392  13
   0 -10 -37 343.138 19.6410  13
   0  10  37 359.273 20.8192   6
   0  10 -37 376.138 19.1253   4
   0  10 -37 366.170 18.5467   5
   0  10  38 6.19932 4.03388   2
   0  10  38 3.95591 6.00748  10
   0 -10 -38 7.94174 4.79358  11
   0 -10 -38 9.38425 3.81982   8
   0 -10 -38 7.82702 4.65559  19
   0 -10 -38 9.36727 5.06946  13
   0  10  38 1.98178 4.66985  14
   0  10 -38-1.37944 4.27796  13
   0  10 -38 2.28316 3.71421   5
   0  10 -38-2.32459 4.35406   4
   0  10  38 4.36664 5.92607   6
   0  10  39 19.1510 6.50902  10
   0 -10 -39 19.8298 4.96500  11
   0 -10 -39 15.4411 4.03608   8
   0 -10 -39 23.4694 5.12493  19
   0  10  39 14.4966 4.93000  14
   0  10 -39 23.4763 5.11730  13
   0 -10 -39 13.0284 5.42610  13
   0  10  39 18.2402 6.57089   6
   0  10 -39 14.2195 4.88353   4
   0  10  40 54.7611 8.72623  10
   0 -10 -40 90.1749 6.93295  11
   0 -10 -40 82.0825 6.43075   8
   0 -10 -40 76.9104 7.41665  19
   0  10 -40 66.7864 6.85067  13
   0  10  40 69.1852 7.20370  14
   0 -10 -40 78.4369 7.89132  13
   0  10 -40 74.8352 7.34395   4
   0  10  40 73.0517 8.54650   6
   0 -10 -41 5.14438 4.37866  11
   0  10  41-4.86647 6.65933  10
   0  10  41 4.88546 5.65661   9
   0 -10 -41-2.86597 3.71967   8
   0 -10 -41-3.11307 4.52550  19
   0 -10 -41-6.65333 5.41324  13
   0  10 -41-3.68800 4.09666  13
   0  10  41-2.03671 4.79686  14
   0  10 -41-6.38468 5.01595   4
   0  10  41-3.65680 5.68881   6
   0 -10 -42 1.29523 4.29846  11
   0  10  42 9.79908 6.90196  10
   0 -10 -42-0.52782 4.58599  19
   0  10  42 4.92438 5.65120   9
   0  10 -42 4.60048 4.21994  13
   0  10  42 2.56225 4.81170  14
   0  10  42-2.92158 5.78823   6
   0  10 -42 1.49676 4.54490   4
   0 -10 -43 6.51381 4.36171  11
   0  10  43 3.28485 6.44831  10
   0 -10 -43 4.28979 4.71267  19
   0  10  43 1.41543 5.58335   9
   0 -10 -43-3.47331 4.97223  16
   0  10 -43 7.34324 4.22506  13
   0  10  43 0.51562 4.59885  14
   0  10  43 2.18609 5.74881   6
   0  10 -43 2.53078 4.67506   4
   0  10  44 6.59539 7.24375  10
   0 -10 -44 6.98230 4.64981  11
   0 -10 -44-1.63763 4.95533  19
   0  10  44 2.13725 6.07014   9
   0 -10 -44 3.49411 4.84274  16
   0  10  44 2.06940 4.79397  14
   0  10 -44 0.51288 4.60683   4
   0  10  44 2.18048 5.83881   6
   0 -10 -45 51.6824 6.34032  11
   0 -10 -45 64.1844 7.15863  19
   0  10  45 61.6279 8.10749   9
   0 -10 -45 61.4895 7.43416  16
   0  10  45 41.5630 6.59058  14
   0  10 -45 65.9038 6.96184   4
   0  10  45 85.2805 8.65295   6
   0 -10 -46 1.75687 4.67926  11
   0 -10 -46 8.95628 5.13381  19
   0  10  46 4.32230 5.73466   9
   0 -10 -46 4.70545 5.28237  16
   0  10  46-0.52003 5.48347  14
   0  10  46-7.18091 6.28562   6
   0  10 -46-0.52480 4.91108   4
   0 -10 -47 57.1856 6.03884  11
   0 -10 -47 42.9961 6.47296  19
   0  10  47 40.4626 7.57957   9
   0 -10 -47 43.6948 6.67001  16
   0  10  47 50.0290 6.57164  14
   0  10  47 44.7173 7.66614   6
   0  10 -47 45.5409 6.33269   4
   0 -10 -48 0.57091 5.21755  19
   0  10  48-1.44967 5.76969   9
   0 -10 -48 0.59162 5.08004  16
   0  10  48 0.70324 5.87105   6
   0  10 -48 2.66926 5.01168   4
   0 -10 -48-2.20002 4.46785  11
   0 -10 -49-1.75827 4.41341  11
   0  10  49-2.07823 6.06349   6
   0  10 -49 1.07489 4.99579   4
   0 -10 -49-0.57504 5.10844  19
   0 -10 -50 21.9226 5.02140  11
   0  11   0 1.53682 4.09641   6
   0 -11   0 1.84127 3.54589  16
   0 -11   0 1.27667 2.64325  22
   0 -11   0-0.54581 4.12194  12
   0 -11   0 1.58092 3.39395  11
   0  11   0-0.51991 3.92634  10
   0  11   1 2.08420 4.12958   6
   0  11  -1 2.01288 4.20204   6
   0 -11  -1 0.46085 3.65271  16
   0 -11   1 5.56030 3.88527  16
   0 -11  -1 0.97760 2.61809  22
   0 -11   1-0.26599 2.85625  22
   0 -11   1 4.95475 4.46201  12
   0 -11  -1 3.78808 4.18936  12
   0  11   1 4.18863 4.51412  10
   0  11  -1-0.51304 3.81603  10
   0 -11   1 1.98793 3.40166  11
   0 -11  -1 5.07393 3.62900  11
   0  11   2 115.543 8.40683   6
   0  11  -2 84.4725 7.83859   6
   0 -11  -2 89.9049 7.41968  16
   0 -11   2 109.022 8.01397  16
   0 -11  -2 99.2408 6.30693  22
   0 -11   2 106.561 6.67202  22
   0 -11   2 89.9352 8.02331  12
   0 -11  -2 110.483 8.52943  12
   0  11  -2 97.9255 8.10067  10
   0  11   2 104.983 8.38764  10
   0 -11   2 107.347 7.48347  11
   0 -11  -2 115.736 7.51995  11
   0  11   3 22.6253 4.95143   6
   0  11  -3 16.4723 4.58570   6
   0 -11  -3 17.9396 4.23321  16
   0 -11   3 16.8514 4.34902  16
   0 -11   3 19.4822 3.58596  22
   0 -11  -3 18.7183 3.01797  22
   0 -11   3 10.6887 5.07640  12
   0 -11  -3 18.5252 4.71559  12
   0  11   3 21.9718 5.21979  10
   0 -11   3 19.9317 4.08904  11
   0  11  -3 20.1452 4.86798  10
   0 -11  -3 18.8360 4.08661  11
   0  11   4 42.6928 5.98686   6
   0  11  -4 37.5287 5.52519   6
   0 -11  -4 44.0007 5.26863  16
   0 -11   4 42.0536 5.30792  16
   0 -11  -4 35.2442 3.67581  22
   0 -11   4 34.6884 4.26064  22
   0 -11  -4 40.9158 5.81169  12
   0 -11   4 34.5935 5.72021  12
   0 -11   4 43.4772 5.09102  11
   0 -11  -4 41.0413 4.93329  11
   0  11  -4 38.0615 5.35861  10
   0  11   4 43.1968 6.09409  10
   0  11  -5 181.012 11.0735   6
   0  11   5 195.044 11.8016   6
   0 -11   5 166.661 10.8503  16
   0 -11  -5 168.491 10.8084  16
   0 -11  -5 179.149 9.18029  22
   0 -11   5 174.145 9.95441  22
   0 -11   5 192.206 11.7958  12
   0 -11  -5 200.148 11.5992  12
   0 -11   5 183.913 10.7830  11
   0 -11  -5 174.977 10.4008  11
   0  11  -5 151.997 10.7628  10
   0  11   5 188.532 11.6834  10
   0  11  -6 50.5750 5.62362   6
   0  11   6 44.0134 5.97959   6
   0 -11  -6 41.3591 5.23224  16
   0 -11   6 47.8475 5.62795  16
   0 -11  -6 33.8777 3.57495  22
   0 -11   6 42.5795 4.55223  22
   0 -11   6 34.6005 5.71113  12
   0 -11  -6 28.3361 5.32034  12
   0  11   6 40.3668 6.00320  10
   0  11  -6 55.7436 5.81068  10
   0 -11   6 43.7092 5.28438  11
   0 -11  -6 38.7430 4.93555  11
   0  11   7 91.0910 8.25009   6
   0  11  -7 108.213 7.70014   6
   0 -11  -7 100.769 7.63845  16
   0 -11   7 86.8634 7.53291  16
   0 -11   7 93.0944 6.67511  22
   0 -11  -7 93.1410 5.57890  22
   0 -11   7 95.6768 8.29561  12
   0 -11  -7 111.760 8.24246  12
   0 -11   7 92.6817 7.26569  11
   0  11   7 84.6974 8.11806  10
   0  11  -7 88.3392 7.59825  10
   0 -11  -7 94.3892 7.00270  11
   0  11  -8 60.0275 5.94127   6
   0  11   8 57.6641 6.86339   6
   0 -11  -8 53.1106 5.63870  16
   0 -11   8 62.5094 6.45864  16
   0 -11  -8 58.4511 4.07059  22
   0 -11   8 67.4170 5.45929  22
   0 -11   8 64.1060 6.90743  12
   0 -11  -8 56.1362 6.39806  12
   0 -11   8 61.4954 5.93600  11
   0 -11  -8 39.8846 5.25751  11
   0  11  -8 60.3312 6.44961  10
   0  11   8 54.3736 6.60063  10
   0  11  -9 117.455 7.95054   6
   0  11   9 98.0723 8.51178   6
   0 -11  -9 117.185 8.05930  16
   0 -11   9 102.925 8.13895  16
   0 -11  -9 94.1192 5.66086  22
   0 -11   9 96.8930 7.11664  22
   0 -11  -9 113.813 8.25671  12
   0 -11   9 93.0858 8.54630  12
   0 -11  -9 104.538 7.39313  11
   0 -11   9 109.029 7.84794  11
   0  11  -9 108.362 8.28807  10
   0  11   9 81.5908 8.30374  10
   0  11 -10 78.5233 6.44672   6
   0  11  10 56.9180 7.10826   6
   0 -11 -10 68.3809 6.40343  16
   0 -11  10 66.9942 6.54848  16
   0 -11 -10 59.4826 4.17261  22
   0 -11  10 77.8801 5.95403  22
   0 -11  10 70.5309 7.26592  12
   0 -11 -10 54.8765 6.28314  12
   0 -11  10 70.9249 6.30767  11
   0  11 -10 65.5841 6.46617  10
   0 -11 -10 59.1914 5.63217  11
   0  11  10 65.0297 7.18331  10
   0  11  11 49.8139 6.87482   6
   0  11 -11 59.4531 5.59759   6
   0 -11 -11 56.8372 5.84017  16
   0 -11  11 51.8016 5.91988  16
   0 -11 -11 47.7201 3.51231  22
   0 -11  11 50.1971 5.20072  22
   0 -11 -11 55.7889 5.87756  12
   0 -11  11 51.8839 6.59807  12
   0  11  11 44.2613 6.29725  10
   0 -11  11 58.4586 5.80551  11
   0 -11 -11 50.0926 5.26009  11
   0  11 -11 54.4601 6.06013  10
   0  11 -12 3.51086 3.63200   6
   0  11  12 8.00601 4.88423   6
   0 -11  12 9.17471 3.79968  22
   0 -11 -12 4.26107 3.74005  16
   0 -11  12 6.51221 4.04683  16
   0 -11 -12 4.35954 4.21289  12
   0 -11  12-1.21640 4.50388  12
   0 -11 -12 0.36898 3.48140  11
   0 -11  12 5.55673 3.69182  11
   0  11 -12 4.31603 4.24960  10
   0  11  12 14.3137 5.14525  10
   0 -11 -13 1.97839 2.21071  19
   0  11 -13 1.91958 4.05792  10
   0  11  13-0.60707 4.65514  10
   0 -11  13 5.18860 4.08388  11
   0 -11 -13 1.85207 3.51378  11
   0 -11 -13 1.89998 3.53464  16
   0 -11  13 5.06118 4.12136  16
   0 -11  13 2.45087 4.58188  12
   0 -11 -13 9.58855 4.48796  12
   0  11  13 1.24802 4.71406   6
   0  11 -13 6.42171 3.47849   6
   0 -11 -14 3.36416 2.44773  19
   0 -11 -14 8.11703 3.78536  11
   0  11  14 7.36626 5.25582  10
   0 -11  14 7.17671 4.25703  11
   0  11 -14 8.65162 4.53331  10
   0 -11 -14 6.23165 3.97601  16
   0 -11  14 4.58338 4.16979  16
   0 -11  14 1.85178 4.52421  12
   0 -11 -14 4.74471 4.09706  12
   0  11  14 11.4027 5.52907   6
   0  11 -14 6.57699 3.78971   6
   0 -11 -15 253.887 12.5619  19
   0 -11  15 242.673 14.3454  11
   0  11  15 260.934 15.5854  10
   0  11 -15 267.313 14.5883  10
   0 -11 -15 275.138 13.8949  11
   0 -11 -15 263.897 14.4917  16
   0 -11  15 249.042 14.5889  16
   0 -11  15 260.051 15.5918  12
   0 -11 -15 253.842 14.2444  12
   0  11  15 261.063 15.6200   6
   0  11 -15 248.860 13.5263   6
   0 -11 -16 281.615 13.3716  19
   0  11  16 284.821 16.3229  10
   0  11 -16 276.364 15.2277  10
   0 -11 -16 244.616 14.1478  11
   0 -11  16 282.403 15.3430  11
   0 -11 -16 261.925 15.0420  16
   0 -11  16 249.524 15.0871  16
   0 -11  16 274.523 16.1041  12
   0 -11 -16 297.845 15.2421  12
   0  11 -16 276.022 14.1748   6
   0  11  16 283.117 16.3497   6
   0 -11 -17 45.3289 4.15237  19
   0 -11  17 35.2289 5.68217  11
   0 -11 -17 31.3297 4.72405  11
   0  11  17 32.1575 6.41276  10
   0  11 -17 36.7161 5.64199  10
   0 -11  17 35.6770 5.64432  16
   0 -11 -17 37.7777 5.63739  16
   0 -11  17 35.4362 6.56651  12
   0 -11 -17 40.7908 5.70371  12
   0  11 -17 36.4434 4.72710   6
   0  11  17 44.0351 6.67645   6
   0 -11 -18 40.4667 4.14617  19
   0 -11 -18 45.1413 5.31084  11
   0 -11  18 44.9679 6.12172  11
   0  11 -18 40.5783 5.78018  10
   0  11  18 46.8215 6.95265  10
   0 -11  18 43.4996 6.11525  16
   0 -11 -18 44.8700 5.99516  16
   0 -11 -18 38.4772 5.68365  12
   0  11 -18 35.7321 4.62419   6
   0  11  18 38.5752 6.91925   6
   0 -11 -19 644.507 29.5615  19
   0  11  19 673.619 32.3007  10
   0 -11 -19 654.153 30.3207  11
   0 -11  19 672.996 31.4903  11
   0  11 -19 656.932 31.1577  10
   0 -11  19 631.759 31.3883  16
   0 -11 -19 614.239 31.0025  16
   0 -11 -19 664.404 30.9239  12
   0  11  19 695.744 32.7773   6
   0 -11 -20 32.5539 4.14391  19
   0  11  20 34.7940 6.72930  10
   0 -11  20 24.7564 5.74438  11
   0 -11 -20 29.1636 5.09317  11
   0  11 -20 45.3451 6.21495  10
   0 -11 -20 48.7644 6.10465  16
   0 -11  20 36.2706 6.06149  16
   0 -11 -20 47.1579 5.70709  12
   0  11  20 53.1397 7.44374   6
   0 -11 -21 157.582 9.06647  19
   0  11  21 169.213 11.9125  10
   0 -11  21 168.804 11.0120  11
   0  11 -21 171.899 10.6657  10
   0 -11 -21 156.322 9.80173  11
   0 -11  21 140.794 10.5774  16
   0 -11 -21 154.266 10.0938  12
   0  11  21 162.482 11.9269   6
   0  11 -21 162.795 8.87668   4
   0 -11 -22 59.1358 5.12373  19
   0  11  22 59.8766 7.67513  10
   0  11 -22 65.6096 6.84355  10
   0 -11  22 65.6214 7.16860  11
   0 -11 -22 68.4768 6.18010  11
   0 -11  22 72.9170 7.36690  16
   0 -11 -22 63.3184 6.24261  12
   0  11 -22 64.3281 5.16292   4
   0  11  22 64.7370 7.80574   6
   0 -11 -23 9.76253 3.44033  19
   0  11 -23 5.90947 4.89178  10
   0  11  23 13.9165 6.03638  10
   0 -11 -23 10.3576 4.11897  11
   0 -11  23 4.46947 4.70281  16
   0 -11 -23 10.9453 4.29586  12
   0  11  23 21.0941 6.05263   6
   0  11 -23 10.1677 3.29275   4
   0 -11 -24 161.650 9.60360  19
   0  11  24 190.239 12.6498  10
   0  11 -24 166.949 10.9333  10
   0 -11 -24 167.216 10.2060  11
   0 -11  24 155.468 11.0277  16
   0 -11 -24 166.344 10.3236  12
   0  11  24 214.491 13.1149   6
   0  11 -24 159.245 9.39654   4
   0 -11 -25 26.2777 4.18372  19
   0 -11 -25 26.5495 4.76367  11
   0  11 -25 30.6882 5.74167  10
   0  11  25 27.8927 6.54974  10
   0 -11  25 16.4920 5.58225  16
   0 -11 -25 30.4518 4.86528  12
   0  11  25 36.5667 7.06534   6
   0  11 -25 29.0790 4.06459   4
   0 -11 -26 33.0842 4.52593  19
   0  11  26 31.2236 6.74688  10
   0 -11 -26 31.3782 5.00538  11
   0  11 -26 42.8020 6.19970  10
   0 -11 -26 26.6576 4.71936  12
   0  11  26 24.6020 6.33131   6
   0  11 -26 20.9763 4.03247   4
   0 -11 -27 181.595 10.5135  19
   0 -11 -27 191.119 10.9661  11
   0  11  27 181.235 13.1686  10
   0  11 -27 195.068 11.8072  10
   0  11 -27 171.426 11.1335  17
   0 -11 -27 182.353 10.8971  12
   0  11  27 174.424 13.0753   6
   0  11 -27 182.803 10.3908   4
   0 -11 -28 113.428 7.68696  19
   0  11 -28 106.478 8.64088  10
   0 -11 -28 106.203 7.98788  11
   0  11  28 113.345 10.4952  10
   0  11  28 87.6483 8.04117  17
   0  11 -28 100.240 7.99966  17
   0  11  28 118.822 9.07767   2
   0  11 -28 121.105 8.98808   2
   0  11 -28 107.969 7.34464   4
   0 -11 -29 17.1109 4.17374  19
   0  11  29 6.77937 5.91537  10
   0  11 -29 33.1336 5.90745  10
   0 -11 -29 24.5633 5.21979  11
   0  11  29 7.22327 4.44018  17
   0  11 -29 12.5618 4.25271  17
   0  11 -29 7.03587 3.81224   4
   0  11 -29 12.9064 5.11256   2
   0  11  29 15.5245 5.16951   2
   0  11  30 147.406 10.0947   2
   0  11 -30 148.087 10.0944   2
   0 -11 -30 142.487 9.04459  19
   0 -11 -30 141.770 9.38087  11
   0  11  30 135.347 11.3854  10
   0  11 -30 161.037 10.3583  10
   0  11 -30 123.183 9.19472  17
   0  11  30 148.700 9.97252  17
   0  11  30 139.878 9.75885  14
   0  11 -30 133.415 8.83187   4
   0  11  31 109.685 8.62745   2
   0  11 -31 105.913 8.67692   2
   0 -11 -31 111.354 8.00200  19
   0  11  31 102.603 10.2977  10
   0  11 -31 122.093 8.99143  10
   0 -11 -31 114.038 8.17856  11
   0  11  31 105.827 8.45040  17
   0  11 -31 97.3668 8.02041  17
   0  11  31 97.1801 8.31517  14
   0  11 -31 120.221 7.82136   4
   0  11 -32 17.5280 5.15651   2
   0  11  32 20.4421 5.02066   2
   0 -11 -32 20.2232 4.51718  19
   0  11  32 21.0191 6.79435  10
   0 -11 -32 24.6416 5.06495  11
   0  11 -32 19.1979 5.56063  10
   0  11  32 30.4334 5.34712  17
   0  11 -32 23.6128 4.73188  17
   0  11 -32 20.3662 4.66724  13
   0  11  32 13.2585 5.01913  14
   0  11 -32 15.3519 4.21320   4
   0  11 -32 28.0823 4.77035   5
   0  11 -33 47.3785 5.96644   2
   0  11  33 42.7917 6.02875   2
   0 -11 -33 50.3793 5.49489  19
   0 -11 -33 38.0636 5.39447  11
   0  11 -33 41.4406 6.41685  10
   0  11  33 64.6217 8.50569  10
   0  11  33 49.6442 5.96453  17
   0  11 -33 36.2143 5.43252  17
   0  11 -33 43.2504 5.61064  13
   0  11  33 55.7551 6.43931  14
   0  11  33 48.8567 7.72784   6
   0  11 -33 44.5139 5.45546   4
   0  11 -33 44.0342 5.52980   5
   0  11  34 15.7460 4.82326   2
   0 -11 -34 18.2135 4.79429  19
   0 -11 -34 19.9404 4.81101  11
   0  11  34 11.1198 6.49657  10
   0  11  34 14.2014 4.61097  17
   0  11 -34 21.4453 5.04808  13
   0  11  34 16.8241 5.11862  14
   0  11  34 16.8474 6.58343   6
   0  11 -34 26.9370 4.91487   5
   0  11 -34 20.9890 4.85628   4
   0  11  35 239.402 14.2507   2
   0 -11 -35 266.202 14.2511  19
   0 -11 -35 237.256 13.9624  11
   0  11 -35 284.243 15.0375  10
   0  11  35 261.018 16.8958  10
   0  11  35 254.490 14.1196  17
   0  11 -35 251.087 14.3221  13
   0  11  35 284.661 14.9060  14
   0  11 -35 245.532 13.9431   4
   0  11  35 275.195 16.7252   6
   0  11 -35 237.536 13.8854   5
   0  11  36 12.9974 4.83437   2
   0 -11 -36 14.9028 4.70882  19
   0 -11 -36 24.8410 5.55739  11
   0  11  36-2.42743 6.65615  10
   0  11  36 13.7498 4.49963  17
   0  11 -36 21.2033 5.18367  13
   0  11  36 20.9804 5.61683  14
   0  11  36 20.8031 7.17692   6
   0  11 -36 15.6369 4.74041   4
   0  11 -36 15.5755 4.50092   5
   0  11  37 48.4572 6.15178   2
   0  11 -37 48.2478 6.44987  10
   0  11  37 67.7657 8.89280  10
   0 -11 -37 52.9267 6.04778  11
   0  11  37 55.9736 6.45259  14
   0  11 -37 51.0770 6.07707  13
   0  11 -37 50.9148 6.03301   4
   0  11 -37 52.9355 5.63668   5
   0  11  37 50.9226 7.86748   6
   0 -11 -37 58.1189 6.44180  19
   0  11  38 1.64297 6.68608  10
   0  11 -38-4.94284 5.07490  10
   0 -11 -38 0.85101 4.14836  11
   0  11  38 0.98913 4.59726  14
   0  11 -38 0.45957 4.43951  13
   0  11 -38-0.87971 4.22278   4
   0  11  38 0.77244 6.34137   6
   0 -11 -38 7.52492 4.29829  19
   0 -11 -39 2.56408 4.37909  11
   0  11 -39 2.94485 4.65588  10
   0  11  39 5.77996 6.48478  10
   0  11  39 2.48479 4.74420  14
   0  11  39 5.40257 6.25667   6
   0  11 -39 4.92973 4.26547   4
   0 -11 -39 6.22861 4.33677  19
   0  11  40 15.7665 6.45086  10
   0 -11 -40 20.5246 4.78549  11
   0  11  40 10.4892 4.97926  14
   0  11 -40 6.83645 4.52373   4
   0  11  40 24.6845 7.19554   6
   0 -11 -40 14.6178 4.87325  19
   0  11  41 6.66296 6.35272  10
   0 -11 -41 2.57190 4.49620  11
   0 -11 -41-1.48531 4.47781  19
   0  11  41-0.50151 4.70813  14
   0  11  41 3.07739 6.17949   6
   0  11 -41-1.38796 4.61853   4
   0 -11 -42 20.0967 5.29227  19
   0 -11 -42 23.1886 5.45934  11
   0  11  42 15.0410 7.03211  10
   0  11  42 8.42904 6.81033   6
   0  11 -42 7.03794 4.83054   4
   0  11  42 13.6481 6.38774   9
   0 -11 -43 133.909 9.54852  19
   0  11  43 123.017 11.6381  10
   0 -11 -43 149.588 9.38060  11
   0  11  43 118.206 11.3511   6
   0  11 -43 123.073 9.37451   4
   0  11  43 110.903 10.9757   9
   0 -11 -44 2.57647 4.99275  19
   0  11  44 14.2333 7.55533  10
   0 -11 -44 17.6161 5.48972  11
   0  11 -44 9.13130 4.96285   4
   0  11  44 17.4291 6.86438   6
   0  11  44-0.72178 6.01329   9
   0 -11 -45 52.5601 6.68196  19
   0  11  45 61.1169 8.95988  10
   0 -11 -45 57.5040 6.19553  11
   0  11 -45 49.9970 6.65359   4
   0  11  45 60.0909 8.27983   6
   0  11  45 45.5407 7.76297   9
   0 -11 -46 7.70161 4.82211  11
   0  11 -46 5.87112 4.94560   4
   0 -11 -46 3.15134 4.67148  19
   0  12   0 5.02213 4.83055   6
   0 -12   0 5.69944 4.43355  16
   0 -12   0 5.34438 3.02000  22
   0 -12   0 1.81273 4.78968  12
   0 -12   0-0.43211 4.07191  11
   0  12   0 1.15119 4.80719  10
   0  12  -1 86.6083 7.89354   6
   0  12   1 77.2153 7.93276   6
   0 -12   1 82.2864 7.46427  16
   0 -12  -1 113.602 8.06436  16
   0 -12  -1 80.1189 5.75282  22
   0 -12   1 88.4318 6.05674  22
   0 -12  -1 91.7094 8.21040  12
   0 -12   1 73.1101 7.76098  12
   0  12  -1 78.2947 7.73890  10
   0 -12   1 78.7482 7.02838  11
   0 -12  -1 104.468 7.32944  11
   0  12   1 78.2296 7.80705  10
   0  12  -2 9.14473 4.76869   6
   0  12   2 2.30950 4.74750   6
   0 -12  -2 5.66337 4.25313  16
   0 -12   2 11.4799 4.72695  16
   0 -12   2 6.39521 3.21862  22
   0 -12  -2 6.89755 2.90094  22
   0 -12   2 11.6755 5.26269  12
   0 -12  -2 5.94206 4.88546  12
   0  12   2 8.80162 5.14290  10
   0  12  -2 9.59034 5.12705  10
   0 -12   2 1.32616 4.06274  11
   0 -12  -2 3.39249 3.81758  11
   0  12   3 51.0639 6.54370   6
   0  12  -3 45.3627 6.05838   6
   0 -12  -3 39.4382 5.78349  16
   0 -12   3 43.3208 6.05301  16
   0 -12   3 33.2168 4.34829  22
   0 -12  -3 46.3363 4.10933  22
   0 -12  -3 47.7107 6.33256  12
   0 -12   3 50.3437 6.80087  12
   0 -12  -3 41.9345 5.36202  11
   0 -12   3 53.9064 5.79630  11
   0  12  -3 47.3307 6.30755  10
   0  12   3 50.2835 6.83136  10
   0  12  -4 2.06795 4.40436   6
   0  12   4-1.78833 4.87275   6
   0 -12   4 0.52655 4.15307  16
   0 -12  -4-1.02744 4.10776  16
   0 -12  -4 1.22938 2.56944  22
   0 -12   4 0.90442 3.23580  22
   0 -12  -4 0.58081 4.78846  12
   0 -12   4 2.50652 4.98800  12
   0 -12  -4 1.25336 3.94765  11
   0  12  -4-1.10862 4.79671  10
   0  12   4-6.56007 5.20021  10
   0 -12   4 2.70915 4.12652  11
   0 -12   5 98.4615 7.93091  11
   0  12  -5 108.103 8.90063  10
   0  12   5 99.6710 9.07661  10
   0 -12  -5 110.036 7.99589  11
   0 -12   5 94.0695 8.97513  12
   0 -12  -5 127.230 9.23417  12
   0  12  -5 118.961 8.82522   6
   0  12   5 108.334 9.07804   6
   0 -12  -5 99.7814 8.23587  16
   0 -12   5 105.978 8.47889  16
   0 -12   6 234.001 13.5312  11
   0  12  -6 272.545 14.6409  10
   0 -12  -6 230.794 13.2867  11
   0  12   6 227.188 14.5001  10
   0 -12   6 246.215 14.7656  12
   0 -12  -6 211.018 14.0055  12
   0  12   6 257.377 14.9541   6
   0  12  -6 250.342 14.0587   6
   0 -12  -6 245.221 13.9671  16
   0 -12   6 233.748 13.9257  16
   0 -12   7 6.55957 4.07824  11
   0 -12  -7 0.40861 4.47999  11
   0  12   7 13.5812 5.36871  10
   0  12  -7 6.52058 5.07427  10
   0 -12   7 1.92283 4.72335  12
   0 -12  -7 5.08426 4.91403  12
   0  12  -7 7.25399 4.76427   6
   0  12   7 9.34897 5.29494   6
   0 -12  -7 10.2485 4.73829  16
   0 -12   7 4.79179 4.50710  16
   0 -12   8 4.73698 4.07832  11
   0 -12  -8 6.53426 4.27149  11
   0  12   8 7.47451 5.45996  10
   0  12  -8 5.95917 5.01080  10
   0 -12  -8 15.1081 5.32952  12
   0 -12   8 13.5847 5.36403  12
   0  12   8 5.06678 4.98111   6
   0  12  -8 2.35715 4.36291   6
   0 -12  -8 7.21144 4.22105  16
   0 -12   8 7.52839 4.49919  16
   0 -12  -9-1.62084 4.58668  11
   0 -12   9 8.65721 4.43033  11
   0  12   9 3.16172 5.17288  10
   0  12  -9 7.50955 5.02317  10
   0 -12  -9 7.20073 4.79744  12
   0 -12   9 9.12472 5.44505  12
   0  12   9 8.34612 5.27439   6
   0  12  -9 0.91875 4.15952   6
   0 -12   9-1.07911 4.33845  16
   0 -12  -9 11.8334 4.42242  16
   0 -12 -10 46.2167 5.94142  11
   0  12  10 58.0950 7.72276  10
   0 -12  10 65.1807 6.83537  11
   0  12 -10 79.1724 7.37277  10
   0 -12  10 78.7841 8.15768  12
   0 -12 -10 81.1430 7.56164  12
   0  12  10 71.6004 7.77408   6
   0  12 -10 86.7013 7.07920   6
   0 -12  10 72.4561 7.15997  16
   0 -12 -10 77.1210 6.95388  16
   0  12 -11 161.223 11.0859  10
   0 -12  11 149.351 10.8274  11
   0  12  11 177.180 12.1505  10
   0 -12 -11 164.753 10.3414  11
   0 -12 -11 169.303 11.2006  12
   0 -12  11 158.601 11.7519  12
   0  12 -11 172.256 10.4966   6
   0  12  11 181.321 12.2058   6
   0 -12 -11 178.744 11.0365  16
   0 -12  11 177.177 11.3518  16
   0  12  12 10.4781 5.47422  10
   0 -12 -12 1.20876 4.50271  11
   0 -12  12 8.50572 4.88551  11
   0  12 -12 7.94561 5.06085  10
   0 -12 -12 7.51380 4.97972  12
   0 -12  12 4.00004 5.38563  12
   0  12 -12 4.21246 4.34543   6
   0  12  12 8.68313 5.89643   6
   0 -12 -12 6.77076 4.51533  16
   0 -12  12 8.82229 5.08128  16
   0 -12 -13 395.033 19.5586  11
   0  12  13 365.517 21.0088  10
   0  12 -13 403.932 20.4729  10
   0 -12  13 378.671 20.1291  11
   0 -12 -13 381.083 20.2970  12
   0 -12  13 371.987 21.1900  12
   0  12  13 419.148 21.6963   6
   0  12 -13 372.748 19.4058   6
   0 -12  13 388.902 20.4327  16
   0 -12 -13 409.496 20.3476  16
   0  12 -14 73.6753 7.21579  10
   0  12  14 93.3150 8.70947  10
   0 -12 -14 54.5092 6.48386  11
   0 -12  14 64.3189 7.05979  11
   0 -12  14 61.4927 7.82475  12
   0 -12 -14 63.5002 7.12148  12
   0  12  14 74.5910 8.17883   6
   0  12 -14 73.0868 6.57435   6
   0 -12 -14 85.0383 7.48905  16
   0 -12  14 56.4458 7.22886  16
   0 -12 -15 13.2730 4.47351  11
   0 -12  15 24.0350 5.66968  11
   0  12  15 9.49313 5.86833  10
   0  12 -15 22.1089 5.32067  10
   0 -12 -15 11.3537 5.06918  12
   0 -12  15 27.2042 6.50897  12
   0  12 -15 14.3714 4.17450   6
   0  12  15 17.3244 5.94892   6
   0 -12 -15 18.5348 5.15211  16
   0 -12  15 23.6607 5.55720  16
   0  12  16 63.4237 8.12642  10
   0 -12  16 65.0504 7.30228  11
   0  12 -16 72.1834 7.31180  10
   0 -12 -16 60.3749 6.34314  11
   0 -12 -16 65.2207 6.92516  12
   0 -12  16 66.3825 8.14062  12
   0  12  16 74.3003 8.53355   6
   0 -12 -16 65.1081 7.20134  16
   0 -12  16 66.2588 7.41763  16
   0  12  17 539.954 26.4189  10
   0 -12  17 505.677 25.1238  11
   0  12 -17 500.018 24.9868  10
   0 -12 -17 494.531 24.0734  11
   0 -12  17 502.273 26.1555  12
   0 -12 -17 444.526 24.5738  12
   0  12  17 540.985 26.6468   6
   0 -12 -17 506.239 25.0143  16
   0 -12  17 494.983 25.2348  16
   0 -12  18 64.0049 7.30437  11
   0 -12 -18 64.9564 6.59575  11
   0  12  18 57.6143 7.85051  10
   0  12 -18 66.7398 7.72790  10
   0 -12  18 57.4555 8.18056  12
   0 -12 -18 58.5535 6.98080  12
   0  12  18 65.9515 8.13925   6
   0 -12 -18 61.4671 7.22017  16
   0 -12  18 57.4724 7.43411  16
   0 -12 -19 223.945 12.9688  11
   0  12 -19 261.566 14.3918  10
   0 -12  19 229.168 14.0490  11
   0  12  19 233.973 15.1657  10
   0 -12  19 227.998 14.2540  16
   0 -12 -19 261.911 14.4069  16
   0 -12 -19 203.454 13.4182  12
   0  12  19 254.160 15.4454   6
   0 -12 -20 23.1314 3.61778  19
   0  12  20 22.3260 6.72057  10
   0 -12 -20 17.7837 5.02248  11
   0  12 -20 35.8770 6.26661  10
   0 -12  20 20.5722 5.49110  11
   0 -12  20 20.4159 5.75247  16
   0 -12 -20 20.8133 5.36374  16
   0 -12 -20 30.0013 5.49693  12
   0  12  20 19.7670 6.59957   6
   0 -12 -21 2.44770 2.86800  19
   0 -12 -21 4.03707 4.16775  11
   0 -12  21-1.68845 4.62065  11
   0  12 -21-2.63358 4.76388  10
   0  12  21 4.38528 6.15220  10
   0 -12 -21-1.09905 4.33455  16
   0 -12  21 0.58893 4.79350  16
   0 -12 -21 3.33208 4.21343  12
   0  12  21-0.73913 5.72101   6
   0 -12 -22 29.7383 3.85428  19
   0  12  22 27.2926 6.78213  10
   0  12 -22 29.5570 5.74027  10
   0 -12 -22 17.8645 4.44856  11
   0 -12 -22 24.3670 5.42624  16
   0 -12  22 24.8662 5.80396  16
   0 -12 -22 26.2077 5.27240  12
   0  12  22 27.6060 6.71628   6
   0 -12 -23 7.36950 3.27501  19
   0  12 -23 11.6378 5.26093  10
   0 -12 -23 3.26571 4.10073  11
   0  12  23 14.2016 5.87777  10
   0 -12 -23 6.69652 4.63254  16
   0 -12  23 12.5383 5.39141  16
   0 -12 -23 6.89282 4.21319  12
   0  12  23 9.03420 5.78057   6
   0 -12 -24 0.30548 3.04070  19
   0  12  24 0.75433 6.00452  10
   0 -12 -24-2.85650 4.14367  11
   0  12 -24 2.64963 5.21302  10
   0 -12 -24 4.48019 4.82750  16
   0 -12  24 0.60047 4.71414  16
   0 -12 -24 1.35172 4.32562  12
   0  12  24-1.51781 5.40319   6
   0  12  25 6.56979 5.25809   2
   0  12 -25 5.28557 5.01466   2
   0 -12 -25 5.38583 3.30542  19
   0 -12 -25 4.51390 4.15723  11
   0  12  25 12.2303 6.28432  10
   0  12 -25 8.44940 5.20590  10
   0 -12 -25 12.9721 5.11207  16
   0  12 -25 7.76468 4.57725  17
   0  12  25 8.88820 4.89219  17
   0 -12 -25 13.2340 4.60300  12
   0  12  25 9.95338 6.15898   6
   0 -12 -26 2.29499 3.36015  19
   0  12 -26 4.75873 4.94974  10
   0  12  26 0.77060 6.13575  10
   0 -12 -26 1.23863 4.27618  11
   0 -12 -26 10.2249 5.15764  16
   0  12  26 1.09620 4.88894  17
   0  12 -26 8.65437 4.75011  17
   0  12 -26-4.64432 4.92834   2
   0  12  26 8.84001 5.00292   2
   0  12  26 6.94152 6.22431   6
   0 -12 -27 32.4155 4.59883  19
   0 -12 -27 43.5694 5.71430  11
   0  12  27 33.4083 7.61821  10
   0  12 -27 33.3281 6.45662  10
   0 -12 -27 34.3290 6.42709  16
   0  12  27 19.9824 5.62268  17
   0  12 -27 33.0868 5.45833  17
   0  12 -27 24.6204 6.05345   2
   0  12  27 24.9719 5.94287   2
   0  12  27 31.0666 7.09603   6
   0 -12 -28 166.774 9.92101  19
   0 -12 -28 178.786 10.7407  11
   0  12  28 173.183 13.1723  10
   0  12 -28 169.785 11.4403  10
   0 -12 -28 171.608 11.6724  16
   0  12  28 175.604 11.4112  17
   0  12 -28 163.821 10.9427  17
   0  12  28 184.501 13.1086   6
   0  12  28 171.307 11.7001   2
   0  12 -28 154.454 11.3757   2
   0  12  29 25.2607 5.68446   2
   0  12 -29 26.6157 5.92468   2
   0 -12 -29 13.9833 4.01983  19
   0  12 -29 37.5341 6.65254  10
   0  12  29 30.1238 7.18263  10
   0 -12 -29 24.6012 5.25489  11
   0  12  29 32.9239 6.00350  17
   0  12 -29 30.8656 5.41071  17
   0 -12 -29 30.6365 6.38208  16
   0  12  29 29.2091 5.51579  14
   0  12  29 36.8854 7.47727   6
   0 -12 -30 28.7651 4.49352  19
   0  12 -30 28.8377 5.71544  10
   0  12  30 32.9016 7.59569  10
   0 -12 -30 34.3513 5.13629  11
   0  12  30 21.0189 5.53903  17
   0  12 -30 25.0454 5.35817  17
   0  12  30 28.8178 5.38070  14
   0  12 -30 29.9341 6.00994   2
   0  12  30 17.6131 5.19269   2
   0 -12 -31-2.26683 3.83790  19
   0  12  31-3.22949 6.57206  10
   0  12 -31-2.09225 4.86327  10
   0 -12 -31-0.84146 4.12796  11
   0  12 -31-7.38991 4.89626  17
   0  12  31-2.00807 5.07022  17
   0  12  31-2.84554 4.52573  14
   0  12 -31 2.72817 4.25605  13
   0  12 -31-3.71986 5.08683   2
   0  12  31-4.83786 5.33605   2
   0  12 -32 3.63648 5.08708   2
   0  12  32 2.62449 5.30692   2
   0 -12 -32 5.03780 3.81040  19
   0  12  32 7.33914 6.95238  10
   0  12 -32 17.7220 5.91368  10
   0  12  32-0.98034 5.12154  17
   0  12 -32 3.14695 4.28376  17
   0  12 -32 5.00346 4.34775  13
   0  12  32 1.42853 4.74741  14
   0  12 -32 4.24136 4.30052   5
   0  12  33 223.989 13.1346   2
   0 -12 -33 217.035 11.9705  19
   0 -12 -33 202.466 12.1124  11
   0  12  33 208.964 15.1162  10
   0  12 -33 207.557 12.8499  10
   0  12  33 198.321 12.5874  17
   0  12  33 207.293 12.6984  14
   0  12 -33 194.141 12.2385   5
   0  12  34 8.92313 5.18039   2
   0 -12 -34 17.0531 4.91450  19
   0  12 -34 32.4935 7.13583  10
   0 -12 -34 35.5278 6.39528  11
   0  12  34 14.0045 7.40561  10
   0  12  34 13.4412 5.19498  17
   0  12  34 21.0760 6.10314  14
   0  12 -34 9.14408 4.44663   5
   0 -12 -35 135.980 9.57358  19
   0 -12 -35 163.701 10.1353  11
   0  12  35 162.606 12.9894  10
   0  12  35 157.627 10.2255  17
   0  12  35 149.709 10.3559   2
   0  12 -35 139.265 9.92193   5
   0  12  35 170.548 12.9389   6
   0 -12 -36 4.67097 4.92991  11
   0  12  36-0.83302 6.75035  10
   0  12  36-5.63408 6.49353   6
   0 -12 -36-0.84616 4.03614  19
   0  12  37 9.21535 6.90768  10
   0 -12 -37 5.07890 4.86222  11
   0  12  37-0.80392 6.51547   6
   0 -12 -37 0.43115 4.07538  19
   0  12  38 57.0839 9.10114  10
   0 -12 -38 66.8775 6.75398  11
   0  12  38 65.7906 9.08848   6
   0 -12 -38 64.4610 6.55703  19
   0  12  39 54.7128 8.88701  10
   0 -12 -39 37.2404 5.76075  11
   0  12  39 37.6287 7.59944   6
   0 -12 -39 51.2559 5.94035  19
   0  12  40 9.26496 7.44297  10
   0  12  40 13.5473 6.85958   6
   0 -12 -40 11.3078 4.73147  19
   0  12  41 78.3933 9.76489   6
   0 -12 -41 79.9427 7.31506  19
   0 -13   0-3.97629 4.99062  16
   0  13   0-0.62405 5.29540  10
   0 -13   0-0.46325 4.27732  11
   0 -13   0 1.96927 5.27247  12
   0  13   0 1.78703 5.23342   6
   0 -13   1 111.251 9.08716  16
   0 -13  -1 110.524 8.88960  16
   0  13   1 111.215 9.60138  10
   0 -13   1 99.7825 8.28786  11
   0  13  -1 122.704 9.51117  10
   0 -13  -1 109.494 8.23640  11
   0 -13  -1 117.817 9.61935  12
   0 -13   1 83.4013 9.06118  12
   0  13  -1 111.107 9.07921   6
   0  13   1 110.306 9.51855   6
   0 -13   2 13.7228 5.11654  16
   0 -13  -2 11.3039 5.02149  16
   0 -13   2 5.19247 4.33607  11
   0  13   2 12.0716 5.86264  10
   0  13  -2 10.4167 5.59765  10
   0 -13  -2 12.6996 4.94792  11
   0 -13  -2 8.38702 5.35922  12
   0 -13   2 12.0273 5.73162  12
   0  13   2 9.87178 5.59710   6
   0  13  -2 10.3217 5.38331   6
   0 -13  -3 65.0421 7.06874  16
   0 -13   3 40.5701 6.46150  16
   0  13  -3 51.7711 6.90481  10
   0 -13   3 42.5397 5.97499  11
   0 -13  -3 51.9052 5.93771  11
   0  13   3 47.3758 6.99269  10
   0 -13   3 39.0718 7.01509  12
   0 -13  -3 58.8465 7.28421  12
   0  13   3 58.3208 7.27932   6
   0  13  -3 54.4976 6.69900   6
   0 -13   4 54.6392 6.61504  16
   0 -13  -4 52.8524 6.70319  16
   0 -13  -4 45.8019 5.94990  11
   0 -13   4 49.1649 6.27977  11
   0  13  -4 49.9176 7.13918  10
   0  13   4 43.8638 7.02329  10
   0 -13   4 57.6831 7.17357  12
   0 -13  -4 51.9743 7.17517  12
   0  13  -4 54.4300 6.59612   6
   0  13   4 44.5965 7.17634   6
   0 -13   5 29.3565 5.98721  16
   0 -13  -5 32.7088 5.85530  16
   0 -13   5 23.4127 5.06087  11
   0  13   5 20.9024 6.42710  10
   0 -13  -5 32.4074 5.42395  11
   0  13  -5 37.7009 6.36238  10
   0 -13  -5 21.3393 6.05496  12
   0 -13   5 33.4945 6.57349  12
   0  13   5 33.6252 6.49598   6
   0  13  -5 27.9541 5.47341   6
   0 -13  -6 0.56133 4.80110  16
   0 -13   6-3.48179 4.90439  16
   0  13   6 0.65818 5.62945  10
   0  13  -6 5.95773 5.27318  10
   0 -13  -6-0.44234 4.29931  11
   0 -13   6-3.44671 4.72706  11
   0 -13   6 8.94995 5.65186  12
   0 -13  -6 0.61962 5.23668  12
   0  13   6 1.31400 5.59723   6
   0  13  -6 1.05008 4.64715   6
   0 -13  -7 109.830 9.01114  16
   0 -13   7 99.9562 9.05809  16
   0  13   7 124.188 10.0229  10
   0 -13  -7 102.900 8.21757  11
   0  13  -7 116.052 9.57473  10
   0 -13   7 122.743 8.99137  11
   0 -13  -7 125.139 9.68440  12
   0 -13   7 100.509 9.64007  12
   0  13  -7 120.338 9.07864   6
   0  13   7 122.609 10.0076   6
   0 -13   8 5.27169 5.14983  16
   0 -13  -8 9.54904 5.04959  16
   0  13  -8 9.97597 5.58389  10
   0 -13   8 17.6338 4.95054  11
   0 -13  -8 20.0928 4.83997  11
   0  13   8 17.4907 6.06061  10
   0 -13   8 7.69498 5.38404  12
   0 -13  -8 14.5664 5.35436  12
   0  13  -8 6.99330 4.54374   6
   0  13   8 6.75488 5.37441   6
   0 -13   9 1.17349 4.91885  16
   0 -13  -9-3.94643 4.78407  16
   0 -13  -9-2.16572 4.32410  11
   0  13   9 2.71359 5.64034  10
   0 -13   9-1.53350 4.54109  11
   0  13  -9 1.75372 5.34263  10
   0 -13   9 7.04329 5.90452  12
   0 -13  -9 1.80221 4.99470  12
   0  13  -9 1.94183 4.43684   6
   0  13   9 10.9543 5.92469   6
   0 -13 -10 27.7671 5.85156  16
   0 -13  10 28.9359 5.94096  16
   0 -13 -10 12.9774 4.73242  11
   0  13  10 30.9857 6.43161  10
   0  13 -10 19.1062 5.84440  10
   0 -13  10 25.8153 5.33210  11
   0 -13 -10 21.3921 5.83943  12
   0 -13  10 16.2938 6.06568  12
   0  13  10 35.3567 6.62245   6
   0  13 -10 21.6735 4.97295   6
   0 -13 -11 5.65376 4.98728  16
   0 -13  11 0.59164 5.06189  16
   0  13 -11 3.46444 5.36868  10
   0 -13 -11 4.28760 4.43984  11
   0  13  11 4.85957 5.89215  10
   0 -13  11-2.09356 4.75191  11
   0 -13 -11 1.76213 5.06485  12
   0 -13  11 2.85031 5.67356  12
   0  13 -11 5.02422 4.30373   6
   0  13  11 4.91576 5.76646   6
   0 -13  12 170.499 11.6790  16
   0 -13 -12 163.066 11.3939  16
   0  13 -12 179.670 11.7758  10
   0  13  12 185.290 12.6460  10
   0 -13 -12 155.995 10.4061  11
   0 -13  12 166.545 11.3150  11
   0 -13 -12 171.920 11.7083  12
   0 -13  12 152.781 12.2230  12
   0  13 -12 172.578 10.8512   6
   0  13  12 176.248 12.7674   6
   0 -13  13 22.1293 5.72189  16
   0 -13 -13 28.3787 5.64016  16
   0 -13 -13 19.3008 5.32426  11
   0  13  13 26.2723 6.69794  10
   0 -13  13 22.9709 5.61994  11
   0  13 -13 26.8174 6.38478  10
   0 -13  13 23.0796 6.50832  12
   0 -13 -13 25.2387 5.74789  12
   0  13  13 21.5698 6.53430   6
   0 -13 -14 35.3627 6.06546  16
   0 -13  14 34.8849 6.26382  16
   0  13 -14 37.0077 6.47255  10
   0 -13 -14 36.1801 5.73854  11
   0  13  14 45.1213 7.79323  10
   0 -13  14 28.1521 5.87536  11
   0 -13  14 26.0869 6.83376  12
   0 -13 -14 26.0514 5.88526  12
   0  13  14 32.7242 6.72239   6
   0 -13  15 195.503 13.4475  16
   0 -13 -15 204.829 13.2515  16
   0  13  15 189.775 14.2661  10
   0 -13  15 216.688 13.2664  11
   0  13 -15 210.988 13.4059  10
   0 -13 -15 251.932 12.8596  11
   0 -13  15 230.206 14.6732  12
   0 -13 -15 221.261 13.5320  12
   0  13  15 188.239 14.1228   6
   0 -13  16 84.4416 8.32638  16
   0 -13 -16 84.2476 8.06248  16
   0  13 -16 82.8874 8.27343  10
   0  13  16 78.4348 8.93281  10
   0 -13 -16 85.4122 7.59831  11
   0 -13  16 65.2642 7.87438  11
   0 -13  16 59.9294 8.46720  12
   0 -13 -16 77.7035 7.96166  12
   0  13  16 97.3034 9.64746   6
   0 -13 -17 225.364 13.4821  16
   0 -13  17 189.445 13.2601  16
   0 -13 -17 216.432 12.3649  11
   0  13 -17 224.028 13.4818  10
   0  13  17 230.334 14.7962  10
   0 -13  17 199.967 13.1597  11
   0 -13 -17 196.587 12.9492  12
   0  13  17 213.930 14.6959   6
   0 -13  18-1.84058 5.21344  16
   0 -13 -18 9.27646 5.50296  16
   0  13  18 12.7352 6.48849  10
   0  13 -18 12.9339 5.98158  10
   0 -13  18 12.9764 5.62262  11
   0 -13 -18 2.54746 4.86291  11
[truncated: 7,073,045 more chars]
