# Supplementary material for: 2,3,4,6-Tetra-O-acetyl-1-[(dimethylcarbamothioyl)sulfanyl]-β-d-galacto­pyran­ose
Source: IUCrdata. 2025 Jun 24;10(Pt 6):x250544. doi: 10.1107/S2414314625005449 (PMC12230595; doi:10.1107/S2414314625005449)
Supplement: Supplementary file 2 [file x-10-x250544-Isup2.hkl]

data_I                                                                          
_shelx_title ' elg_2ph in P2(1)2(1)2(1)'                                        
_shelx_refln_list_code          4                                               
_shelx_F_calc_maximum      157.19                                               
_exptl_crystal_F_000       952.00                                               
_reflns_d_resolution_high  0.5374                                               
                                                                                
loop_                                                                           
 _space_group_symop_operation_xyz                                               
 'x, y, z'                                                                      
 '-x+1/2, -y, z+1/2'                                                            
 '-x, y+1/2, -z+1/2'                                                            
 'x+1/2, -y+1/2, -z'                                                            
                                                                                
_cell_length_a     7.2826                                                       
_cell_length_b     8.6472                                                       
_cell_length_c    34.8789                                                       
_cell_angle_alpha  90.000                                                       
_cell_angle_beta   90.000                                                       
_cell_angle_gamma  90.000                                                       
                                                                                
_shelx_F_squared_multiplier     1.000                                           
                                                                                
loop_                                                                           
 _refln_index_h                                                                 
 _refln_index_k                                                                 
 _refln_index_l                                                                 
 _refln_F_squared_calc                                                          
 _refln_F_squared_meas                                                          
 _refln_F_squared_sigma                                                         
 _refln_observed_status                                                         
   2   0   0       5177.36       4914.46        57.32 o                         
   4   0   0       5682.39       5469.77        88.06 o                         
   6   0   0          0.30          5.11         1.20 o                         
   8   0   0       1904.05       1851.71        25.66 o                         
  10   0   0        228.23        207.43         4.78 o                         
  12   0   0         25.75         27.09         2.50 o                         
   1   1   0      14233.38      15065.98       117.35 o                         
   2   1   0        201.23        271.33         2.90 o                         
   3   1   0        444.75        558.80         4.94 o                         
   4   1   0         44.76         62.50         1.42 o                         
   5   1   0        145.82        138.54         1.90 o                         
   6   1   0        254.07        262.99         3.47 o                         
   7   1   0         69.49         61.66         1.43 o                         
   8   1   0        393.12        380.81         4.36 o                         
   9   1   0          3.58          5.12         0.89 o                         
  10   1   0          2.78         -1.28         1.28 o                         
  11   1   0        129.83        133.49         2.70 o                         
  12   1   0        248.04        238.29         3.60 o                         
  13   1   0         82.07         81.47         2.45 o                         
   0   2   0       4394.65       4534.60        58.73 o                         
   1   2   0      10124.30      10694.74        77.03 o                         
   2   2   0       2425.36       2357.37        17.52 o                         
   3   2   0         13.56         10.81         0.41 o                         
   4   2   0        162.38        165.65         1.63 o                         
   5   2   0        174.74        218.34         2.52 o                         
   6   2   0       5788.03       5546.31        48.02 o                         
   7   2   0         33.56         28.80         0.86 o                         
   8   2   0        172.02        164.68         2.44 o                         
   9   2   0         12.07         28.10         1.56 o                         
  10   2   0        295.64        281.41         4.46 o                         
  11   2   0         73.64         72.18         2.19 o                         
  12   2   0          1.69          1.36         1.62 o                         
  13   2   0         53.71         59.93         2.29 o                         
   1   3   0        352.61        356.34         2.38 o                         
   2   3   0       7037.73       7579.74        51.72 o                         
   3   3   0        290.96        388.95         3.46 o                         
   4   3   0         42.93         34.23         0.70 o                         
   5   3   0       1630.28       1569.22        16.14 o                         
   6   3   0         13.58         21.61         0.97 o                         
   7   3   0        194.52        190.08         2.60 o                         
   8   3   0        405.29        403.78         4.98 o                         
   9   3   0        104.52        114.25         2.23 o                         
  10   3   0         40.01         46.19         1.71 o                         
  11   3   0         50.28         46.56         1.85 o                         
  12   3   0        118.59        114.65         2.68 o                         
  13   3   0          0.34         -2.23         2.23 o                         
   0   4   0       1330.46       1113.63         9.97 o                         
   1   4   0        533.65        713.93         7.87 o                         
   2   4   0       1643.11       1863.31        14.46 o                         
   3   4   0        233.85        216.53         2.98 o                         
   4   4   0       5026.54       4886.70        45.90 o                         
   5   4   0         73.08         67.81         1.14 o                         
   6   4   0       1313.62       1270.34        12.59 o                         
   7   4   0        124.31        116.33         1.86 o                         
   8   4   0        834.40        805.30         8.49 o                         
   9   4   0          1.85          7.38         1.32 o                         
  10   4   0         28.06         26.36         1.56 o                         
  11   4   0        121.21        123.87         2.96 o                         
  12   4   0        130.86        129.32         3.06 o                         
  13   4   0          3.81          3.32         6.67 o                         
   1   5   0       2340.13       2166.24        16.34 o                         
   2   5   0        331.15        326.21         2.82 o                         
   3   5   0        363.94        356.22         3.49 o                         
   4   5   0         33.89         45.57         1.66 o                         
   5   5   0        634.40        597.17         5.90 o                         
   6   5   0        776.69        732.06         7.22 o                         
   7   5   0        160.59        154.85         2.54 o                         
   8   5   0        234.66        235.64         3.23 o                         
   9   5   0        383.90        398.84         5.88 o                         
  10   5   0         49.13         47.25         1.97 o                         
  11   5   0         15.61         16.56         1.79 o                         
  12   5   0          1.71          4.75         2.23 o                         
   0   6   0       2123.29       2223.19        23.75 o                         
   1   6   0        137.15        136.85         1.40 o                         
   2   6   0       1247.17       1281.51        11.55 o                         
   3   6   0       1243.38       1288.27        10.66 o                         
   4   6   0        174.62        151.13         1.77 o                         
   5   6   0         42.12         39.82         1.27 o                         
   6   6   0        165.12        163.67         3.48 o                         
   7   6   0        508.74        525.22         6.79 o                         
   8   6   0        204.85        201.91         3.18 o                         
   9   6   0        108.94        120.21         2.53 o                         
  10   6   0        145.95        137.15         2.96 o                         
  11   6   0        213.52        223.84         4.77 o                         
  12   6   0         39.34         36.11         2.50 o                         
   1   7   0        321.93        280.83         2.63 o                         
   2   7   0         85.59         85.66         1.70 o                         
   3   7   0         20.38         32.12         1.05 o                         
   4   7   0        208.13        199.32         2.25 o                         
   5   7   0        128.36        128.55         2.28 o                         
   6   7   0         11.01         11.16         1.01 o                         
   7   7   0         54.72         53.37         1.67 o                         
   8   7   0        147.36        150.55         3.67 o                         
   9   7   0         11.91          8.29         1.57 o                         
  10   7   0         13.77         20.55         1.90 o                         
  11   7   0         10.63          6.83         1.95 o                         
  12   7   0          0.74         -0.62         4.38 o                         
   0   8   0          3.01          4.76         1.24 o                         
   1   8   0        664.46        622.99         6.25 o                         
   2   8   0         24.86         31.10         1.10 o                         
   3   8   0        147.66        146.09         2.72 o                         
   4   8   0        288.04        253.14         4.30 o                         
   5   8   0        255.40        255.84         3.60 o                         
   6   8   0         75.16         77.31         1.93 o                         
   7   8   0         88.65         81.57         2.17 o                         
   8   8   0        249.90        251.60         4.82 o                         
   9   8   0        102.02        107.61         2.70 o                         
  10   8   0        139.77        140.75         3.54 o                         
  11   8   0          3.98          4.54         2.05 o                         
   1   9   0          1.20          1.56         0.87 o                         
   2   9   0         49.01         44.29         1.21 o                         
   3   9   0         15.23         16.86         1.04 o                         
   4   9   0         31.57         31.38         1.32 o                         
   5   9   0         59.92         54.16         1.61 o                         
   6   9   0         66.36         56.67         1.71 o                         
   7   9   0          3.19          1.04         1.47 o                         
   8   9   0         28.53         26.41         1.83 o                         
   9   9   0          3.59          2.41         1.84 o                         
  10   9   0         21.16         17.23         2.29 o                         
  11   9   0         40.65         48.27         6.65 o                         
   0  10   0          0.24         10.24         1.88 o                         
   1  10   0          1.64          1.38         1.35 o                         
   2  10   0         63.89         56.35         1.71 o                         
   3  10   0        383.45        387.94         4.73 o                         
   4  10   0        122.31        111.41         2.89 o                         
   5  10   0        367.03        368.73         4.92 o                         
   6  10   0          4.51          4.09         1.42 o                         
   7  10   0        311.89        316.16         5.03 o                         
   8  10   0         15.66         21.24         2.05 o                         
   9  10   0          2.38          0.39         2.01 o                         
  10  10   0         53.36         55.66         2.99 o                         
   1  11   0          2.30          0.30         1.54 o                         
   2  11   0         76.30         76.02         2.05 o                         
   3  11   0        109.76        111.66         3.11 o                         
   4  11   0          0.67          4.02         1.45 o                         
   5  11   0         50.14         53.40         2.68 o                         
   6  11   0          0.14          3.44         1.80 o                         
   7  11   0         12.97         11.63         2.06 o                         
   8  11   0         16.17         16.19         2.18 o                         
   9  11   0          0.44          1.47         2.31 o                         
   0  12   0          2.76          4.42         2.31 o                         
   1  12   0         44.28         44.66         2.11 o                         
   2  12   0          1.45          3.62         1.70 o                         
   3  12   0         31.35         32.53         1.85 o                         
   4  12   0        161.87        168.55         3.46 o                         
   5  12   0         41.33         48.10         2.24 o                         
   6  12   0         17.83         20.28         2.40 o                         
   7  12   0         30.66         31.72         2.61 o                         
   8  12   0          2.12          2.02         2.36 o                         
   1  13   0        196.15        203.93         4.34 o                         
   2  13   0          0.00          0.91         1.83 o                         
   3  13   0         11.56         12.05         1.99 o                         
   4  13   0         13.24         11.96         2.03 o                         
   5  13   0         51.04         54.17         2.41 o                         
   6  13   0         55.80         61.63         3.08 o                         
   7  13   0          3.75          3.63         2.39 o                         
   0  14   0          1.33          4.01         3.26 o                         
   1  14   0        111.25        120.49         3.48 o                         
   2  14   0          3.23         -0.36         2.52 o                         
   3  14   0        106.58        111.63         3.60 o                         
   4  14   0         23.03         22.17         2.52 o                         
   5  14   0         62.76         64.81         3.06 o                         
   6  14   0          3.54          2.11         2.73 o                         
   1  15   0         65.25         65.55         3.27 o                         
   2  15   0         34.08         23.10         3.09 o                         
   3  15   0         12.37         10.96         3.19 o                         
   4  15   0         20.15         24.11         4.45 o                         
   1   0   1       1343.28       1417.78        12.78 o                         
   2   0   1       9956.44      11102.14        99.10 o                         
   3   0   1       4522.17       4473.76        38.59 o                         
   4   0   1       2442.18       2725.27        32.10 o                         
   5   0   1         78.10        121.34         1.69 o                         
   6   0   1         44.90         52.14         1.17 o                         
   7   0   1        470.20        510.80         6.06 o                         
   8   0   1          3.64          8.06         0.97 o                         
   9   0   1        180.46        177.47         2.44 o                         
  10   0   1         83.85         84.98         2.53 o                         
  11   0   1        273.46        288.72         3.97 o                         
  12   0   1         86.55         84.44         2.30 o                         
  13   0   1          2.21         -1.00         1.85 o                         
 -13   1   1         41.01         44.86         2.18 o                         
 -12   1   1          2.40          4.25         1.70 o                         
 -11   1   1        212.55        209.96         3.84 o                         
 -10   1   1         60.09         59.34         1.72 o                         
  -9   1   1        347.95        351.50         3.96 o                         
  -8   1   1         26.68         26.94         1.18 o                         
  -7   1   1        605.49        590.63         6.26 o                         
  -6   1   1         13.16          8.89         0.72 o                         
  -5   1   1        626.09        630.25         6.62 o                         
  -4   1   1         73.45         75.68         1.34 o                         
  -3   1   1       5996.49       6623.90        49.75 o                         
  -2   1   1        704.44        768.29         6.82 o                         
  -1   1   1       2318.29       2554.25        19.62 o                         
   0   1   1       5803.18       6111.92        49.82 o                         
   1   1   1       2244.84       2464.60        19.25 o                         
   2   1   1        705.89        779.77         7.77 o                         
   3   1   1       5860.79       6523.22        53.88 o                         
   4   1   1         70.06         70.20         1.47 o                         
   5   1   1        644.80        641.67         7.20 o                         
   6   1   1         14.29         10.19         0.63 o                         
   7   1   1        611.43        595.59         6.32 o                         
   8   1   1         28.14         26.37         1.12 o                         
   9   1   1        354.69        349.05         3.87 o                         
  10   1   1         61.36         61.01         1.83 o                         
  11   1   1        204.63        199.24         3.81 o                         
  12   1   1          2.65          6.46         1.68 o                         
  13   1   1         38.96         42.68         1.97 o                         
 -13   2   1        144.73        141.26         2.95 o                         
 -12   2   1         56.96         55.02         2.03 o                         
 -11   2   1         40.64         43.78         1.99 o                         
 -10   2   1        200.05        205.91         3.14 o                         
  -9   2   1       1149.68       1129.96        12.24 o                         
  -8   2   1        374.73        341.45         4.35 o                         
  -7   2   1         54.03         60.42         1.16 o                         
  -6   2   1       1266.81       1207.19        10.82 o                         
  -5   2   1       4259.45       4324.91        36.86 o                         
  -4   2   1        945.05        961.48         8.12 o                         
  -3   2   1        570.56        657.41         5.57 o                         
  -2   2   1       1835.00       2094.39        13.75 o                         
  -1   2   1       8223.53       8468.61        62.63 o                         
   0   2   1       1930.30       1935.19        14.70 o                         
   1   2   1       8341.62       8753.90        62.94 o                         
   2   2   1       1826.53       2084.99        14.84 o                         
   3   2   1        584.52        674.54         6.57 o                         
   4   2   1        931.32        939.70         8.94 o                         
   5   2   1       4306.89       4365.70        35.91 o                         
   6   2   1       1274.20       1217.67        11.92 o                         
   7   2   1         53.29         57.82         1.31 o                         
   8   2   1        369.53        352.33         4.45 o                         
   9   2   1       1147.51       1121.78        11.61 o                         
  10   2   1        203.56        207.92         3.58 o                         
  11   2   1         40.69         40.13         1.91 o                         
  12   2   1         58.93         55.01         2.01 o                         
  13   2   1        142.36        139.54         2.94 o                         
 -13   3   1         20.16         22.52         2.36 o                         
 -12   3   1         11.19         15.44         1.83 o                         
 -11   3   1          1.19          0.66         1.53 o                         
 -10   3   1        181.60        184.61         2.95 o                         
  -9   3   1         92.01         88.03         1.99 o                         
  -8   3   1        318.47        317.31         4.12 o                         
  -7   3   1        553.42        527.50         5.49 o                         
  -6   3   1       1041.93       1084.43        11.13 o                         
  -5   3   1       1495.50       1457.46        13.95 o                         
  -4   3   1        774.26        809.83         7.79 o                         
  -3   3   1       2577.40       2789.27        21.45 o                         
  -2   3   1       1723.97       1909.40        13.06 o                         
  -1   3   1       6823.49       7054.09        44.38 o                         
   0   3   1        174.46        182.74         1.55 o                         
   1   3   1       6833.14       6967.79        44.65 o                         
   2   3   1       1720.63       1923.08        14.46 o                         
   3   3   1       2623.27       2848.67        25.22 o                         
   4   3   1        765.65        806.45         7.95 o                         
   5   3   1       1494.33       1455.74        14.61 o                         
   6   3   1       1036.40       1063.21        10.91 o                         
   7   3   1        547.73        532.65         5.86 o                         
   8   3   1        315.52        312.14         4.18 o                         
   9   3   1         97.02         98.96         2.09 o                         
  10   3   1        176.79        181.89         2.86 o                         
  11   3   1          1.20          0.04         1.54 o                         
  12   3   1          9.96         13.24         1.81 o                         
  13   3   1         20.22         18.64         2.34 o                         
 -13   4   1         22.54          8.45         6.72 o                         
 -12   4   1          1.37          3.41         1.93 o                         
 -11   4   1        148.89        152.51         3.56 o                         
 -10   4   1        129.37        130.68         2.52 o                         
  -9   4   1        327.49        343.93         5.89 o                         
  -8   4   1        188.87        187.21         2.73 o                         
  -7   4   1        251.07        232.56         3.11 o                         
  -6   4   1       1950.99       1910.16        23.97 o                         
  -5   4   1        715.71        687.04         6.99 o                         
  -4   4   1         44.68         46.39         0.93 o                         
  -3   4   1        733.85        775.60         6.76 o                         
  -2   4   1       4932.69       5378.80        43.03 o                         
  -1   4   1       3268.36       3265.22        22.90 o                         
   0   4   1        364.88        391.14         2.58 o                         
   1   4   1       3216.60       3241.23        24.96 o                         
   2   4   1       5000.42       5429.91        41.74 o                         
   3   4   1        690.83        722.22         6.63 o                         
   4   4   1         43.44         48.57         1.05 o                         
   5   4   1        721.70        674.50         6.52 o                         
   6   4   1       1930.33       1895.82        18.54 o                         
   7   4   1        263.46        249.27         3.07 o                         
   8   4   1        186.50        184.16         3.30 o                         
   9   4   1        324.47        353.96         5.06 o                         
  10   4   1        131.42        127.66         2.82 o                         
  11   4   1        145.65        144.08         3.05 o                         
  12   4   1          1.70          3.31         1.86 o                         
  13   4   1         22.35         19.66         7.14 o                         
 -12   5   1         41.98         44.74         2.64 o                         
 -11   5   1         20.30         17.62         1.88 o                         
 -10   5   1         75.66         70.67         2.22 o                         
  -9   5   1          3.09          6.12         1.34 o                         
  -8   5   1        246.69        258.58         3.52 o                         
  -7   5   1        186.81        183.56         2.72 o                         
  -6   5   1         35.75         37.55         1.11 o                         
  -5   5   1        113.53        116.38         1.98 o                         
  -4   5   1        162.54        157.76         1.92 o                         
  -3   5   1        378.54        291.79         2.75 o                         
  -2   5   1        563.82        605.45         5.51 o                         
  -1   5   1       1367.23       1216.82         9.31 o                         
   0   5   1       1230.01       1346.47         9.54 o                         
   1   5   1       1372.80       1217.28         9.60 o                         
   2   5   1        561.86        597.88         6.51 o                         
   3   5   1        393.14        302.13         2.97 o                         
   4   5   1        171.23        166.07         2.16 o                         
   5   5   1        109.04        113.67         2.20 o                         
   6   5   1         39.40         39.43         1.17 o                         
   7   5   1        181.47        176.75         3.02 o                         
   8   5   1        249.76        267.13         3.52 o                         
   9   5   1          3.19          7.51         1.29 o                         
  10   5   1         75.20         74.74         2.25 o                         
  11   5   1         22.77         22.13         1.84 o                         
  12   5   1         39.92         41.53         2.41 o                         
 -12   6   1         70.95         70.99         3.04 o                         
 -11   6   1         25.91         36.62         2.16 o                         
 -10   6   1         32.44         37.07         2.04 o                         
  -9   6   1        199.34        190.16         3.18 o                         
  -8   6   1        160.19        168.81         2.66 o                         
  -7   6   1         33.72         38.62         1.56 o                         
  -6   6   1         19.27         23.93         1.10 o                         
  -5   6   1        466.81        453.80         4.78 o                         
  -4   6   1        416.11        353.19         3.65 o                         
  -3   6   1        476.38        456.99         4.46 o                         
  -2   6   1        199.72        208.64         2.32 o                         
  -1   6   1        515.67        522.04         4.88 o                         
   0   6   1       1650.86       1523.99        11.45 o                         
   1   6   1        519.72        521.45         4.79 o                         
   2   6   1        203.03        209.58         2.24 o                         
   3   6   1        481.44        457.52         4.22 o                         
   4   6   1        428.89        364.92         3.73 o                         
   5   6   1        488.18        461.88         4.88 o                         
   6   6   1         18.81         19.84         1.09 o                         
   7   6   1         36.23         39.11         1.44 o                         
   8   6   1        165.04        169.21         2.85 o                         
   9   6   1        193.77        185.97         3.13 o                         
  10   6   1         31.14         36.72         2.01 o                         
  11   6   1         26.24         32.59         2.13 o                         
  12   6   1         67.14         65.94         2.83 o                         
 -12   7   1         38.19         52.40         7.49 o                         
 -11   7   1         17.89         10.35         1.96 o                         
 -10   7   1        169.01        160.29         3.65 o                         
  -9   7   1         83.26         83.47         2.52 o                         
  -8   7   1         34.68         40.75         1.65 o                         
  -7   7   1        115.50        114.05         2.59 o                         
  -6   7   1        191.10        169.89         2.60 o                         
  -5   7   1        115.39        122.41         2.37 o                         
  -4   7   1         27.09         29.35         0.86 o                         
  -3   7   1        680.49        676.79         6.49 o                         
  -2   7   1       1259.84       1167.68        11.53 o                         
  -1   7   1        325.32        295.90         3.04 o                         
   0   7   1         11.30         15.36         0.50 o                         
   1   7   1        336.74        300.70         3.36 o                         
   2   7   1       1257.74       1169.36        11.19 o                         
   3   7   1        670.26        665.44         6.18 o                         
   4   7   1         24.68         26.27         0.98 o                         
   5   7   1        113.36        123.79         1.85 o                         
   6   7   1        183.41        169.96         2.87 o                         
   7   7   1        112.86        109.44         2.20 o                         
   8   7   1         33.35         36.25         1.61 o                         
   9   7   1         85.81         83.04         2.34 o                         
  10   7   1        170.91        165.58         3.31 o                         
  11   7   1         17.35         16.71         2.02 o                         
  12   7   1         38.74         45.56         5.19 o                         
 -11   8   1          4.63          5.65         2.06 o                         
 -10   8   1         93.42         90.71         3.23 o                         
  -9   8   1          2.46          4.87         1.71 o                         
  -8   8   1         49.65         57.33         2.09 o                         
  -7   8   1         38.63         40.97         1.76 o                         
  -6   8   1        380.65        395.95         4.63 o                         
  -5   8   1        341.42        324.79         4.03 o                         
  -4   8   1         58.53         75.36         1.66 o                         
  -3   8   1        761.39        705.11         7.55 o                         
  -2   8   1       1490.13       1489.61        15.40 o                         
  -1   8   1        262.29        251.11         2.97 o                         
   0   8   1        304.99        294.95         3.06 o                         
   1   8   1        272.92        256.03         2.86 o                         
   2   8   1       1487.23       1497.32        14.64 o                         
   3   8   1        759.44        715.37         9.51 o                         
   4   8   1         58.93         72.85         1.48 o                         
   5   8   1        339.30        320.47         4.03 o                         
   6   8   1        385.48        399.75         5.00 o                         
   7   8   1         37.78         36.96         1.68 o                         
   8   8   1         51.47         58.01         2.05 o                         
   9   8   1          3.04          3.63         1.67 o                         
  10   8   1         90.16         85.29         2.72 o                         
  11   8   1          5.32          3.83         2.08 o                         
 -11   9   1         41.37         44.05         4.39 o                         
 -10   9   1          9.90         10.85         2.20 o                         
  -9   9   1          8.92          8.46         1.77 o                         
  -8   9   1         11.44         11.48         1.69 o                         
  -7   9   1         37.03         41.38         1.82 o                         
  -6   9   1         12.11          9.76         1.31 o                         
  -5   9   1         22.18         19.43         1.27 o                         
  -4   9   1        121.85        128.73         2.42 o                         
  -3   9   1        190.51        176.56         2.56 o                         
  -2   9   1        239.90        219.91         2.91 o                         
  -1   9   1         78.72         73.74         1.69 o                         
   0   9   1          0.27          2.16         1.07 o                         
   1   9   1         80.90         77.28         2.17 o                         
   2   9   1        235.23        211.77         2.82 o                         
   3   9   1        193.08        181.58         2.55 o                         
   4   9   1        120.99        131.06         2.64 o                         
   5   9   1         21.78         20.20         1.30 o                         
   6   9   1         10.17          8.14         1.27 o                         
   7   9   1         38.09         45.68         1.92 o                         
   8   9   1         10.25         10.69         1.69 o                         
   9   9   1          8.73          7.25         1.82 o                         
  10   9   1         11.83         14.18         2.27 o                         
  11   9   1         41.51         36.76         6.58 o                         
 -10  10   1         60.63         63.53         3.39 o                         
  -9  10   1         46.06         42.98         2.42 o                         
  -8  10   1        112.92        116.44         3.02 o                         
  -7  10   1         22.35         26.16         2.04 o                         
  -6  10   1        145.69        144.92         2.74 o                         
  -5  10   1        111.17        114.41         2.46 o                         
  -4  10   1        370.99        364.82         4.99 o                         
  -3  10   1         41.53         40.49         1.66 o                         
  -2  10   1          8.39          6.07         1.22 o                         
  -1  10   1         31.12         32.73         1.65 o                         
   0  10   1        793.38        778.05         9.54 o                         
   1  10   1         28.97         28.46         1.60 o                         
   2  10   1          8.28          5.39         1.22 o                         
   3  10   1         38.92         39.55         1.40 o                         
   4  10   1        364.88        356.95         5.05 o                         
   5  10   1        109.77        112.90         2.36 o                         
   6  10   1        147.45        144.18         3.08 o                         
   7  10   1         22.65         29.84         2.05 o                         
   8  10   1        117.54        123.16         3.07 o                         
   9  10   1         46.82         46.03         2.37 o                         
  10  10   1         59.50         65.80         3.26 o                         
  -9  11   1         37.28         40.08         2.56 o                         
  -8  11   1          1.10         -2.14         2.14 o                         
  -7  11   1         57.03         63.36         2.59 o                         
  -6  11   1        101.97         96.89         2.55 o                         
  -5  11   1        271.72        266.01         4.65 o                         
  -4  11   1        132.19        134.41         2.75 o                         
  -3  11   1        120.26        117.78         2.93 o                         
  -2  11   1         67.74         66.36         1.94 o                         
  -1  11   1         41.49         41.39         1.98 o                         
   0  11   1          1.72          3.20         1.43 o                         
   1  11   1         42.82         41.41         2.41 o                         
   2  11   1         71.55         71.34         2.08 o                         
   3  11   1        121.54        115.91         2.59 o                         
   4  11   1        134.79        133.52         3.04 o                         
   5  11   1        269.63        271.16         4.70 o                         
   6  11   1        100.46         96.37         2.68 o                         
   7  11   1         56.75         60.29         2.58 o                         
   8  11   1          0.77         -0.27         2.16 o                         
   9  11   1         36.66         39.07         2.59 o                         
  -8  12   1         20.77         19.14         2.50 o                         
  -7  12   1         78.41         74.24         2.94 o                         
  -6  12   1        178.88        180.97         4.19 o                         
  -5  12   1         32.44         36.87         2.14 o                         
  -4  12   1         77.03         76.56         2.47 o                         
  -3  12   1         23.43         17.33         1.66 o                         
  -2  12   1        141.38        144.33         3.73 o                         
  -1  12   1         96.74         98.26         2.70 o                         
   0  12   1        122.59        119.24         3.85 o                         
   1  12   1         98.08         99.36         2.70 o                         
   2  12   1        145.80        138.31         3.07 o                         
   3  12   1         23.77         18.62         1.68 o                         
   4  12   1         75.70         73.94         2.45 o                         
   5  12   1         31.82         38.51         2.13 o                         
   6  12   1        177.46        184.58         4.24 o                         
   7  12   1         78.67         80.18         3.16 o                         
   8  12   1         19.86         18.39         2.39 o                         
  -7  13   1          0.96          3.72         2.33 o                         
  -6  13   1         15.76         13.59         2.53 o                         
  -5  13   1          8.47         11.39         1.99 o                         
  -4  13   1         79.60         80.38         2.75 o                         
  -3  13   1          7.08          9.03         2.01 o                         
  -2  13   1          0.71          0.01         1.83 o                         
  -1  13   1         61.45         62.36         2.66 o                         
   0  13   1        154.90        149.62         3.92 o                         
   1  13   1         60.23         63.14         2.66 o                         
   2  13   1          0.41         -0.44         1.82 o                         
   3  13   1          6.67          9.25         1.94 o                         
   4  13   1         77.27         81.90         2.76 o                         
   5  13   1          8.91         10.62         1.99 o                         
   6  13   1         15.60         13.13         2.53 o                         
   7  13   1          1.05          2.24         2.52 o                         
  -6  14   1         23.43         24.31         2.96 o                         
  -5  14   1         31.76         34.06         2.57 o                         
  -4  14   1         62.97         69.31         2.94 o                         
  -3  14   1          5.90          6.68         2.21 o                         
  -2  14   1         17.01          8.99         2.51 o                         
  -1  14   1         52.45         53.81         2.67 o                         
   0  14   1          9.08         11.16         2.27 o                         
   1  14   1         51.82         46.48         2.61 o                         
   2  14   1         18.24         11.44         2.52 o                         
   3  14   1          5.69          7.94         2.40 o                         
   4  14   1         63.22         72.90         3.14 o                         
   5  14   1         32.40         37.92         2.59 o                         
   6  14   1         23.04         26.61         3.02 o                         
  -4  15   1          3.58         -2.11         4.20 o                         
  -3  15   1         25.29         28.56         3.41 o                         
  -2  15   1         29.30         31.29         2.86 o                         
  -1  15   1         96.69         86.67         4.28 o                         
   0  15   1         10.55          9.58         2.49 o                         
   1  15   1         94.94         79.66         3.87 o                         
   2  15   1         28.04         24.54         3.20 o                         
   3  15   1         24.48         23.92         3.44 o                         
   4  15   1          3.22         -0.31         4.23 o                         
   1   0   2       1774.02       1928.90        15.94 o                         
   2   0   2       8647.17       9606.76        87.83 o                         
   3   0   2        298.22        299.80         2.73 o                         
   4   0   2       9375.67      10568.50       118.13 o                         
   5   0   2          6.82          4.93         0.45 o                         
   6   0   2        891.13        760.47         8.38 o                         
   7   0   2        320.91        288.52         4.11 o                         
   8   0   2          1.39          1.39         0.90 o                         
   9   0   2          0.01         -0.78         0.92 o                         
  10   0   2          0.01          3.13         1.42 o                         
  11   0   2        413.21        423.11         5.17 o                         
  12   0   2        149.42        151.63         3.14 o                         
  13   0   2          0.16         -1.48         1.98 o                         
 -13   1   2         16.51         20.04         2.03 o                         
 -12   1   2        107.21        105.68         2.62 o                         
 -11   1   2         95.28         92.81         2.50 o                         
 -10   1   2        133.93        131.76         2.40 o                         
  -9   1   2         26.57         26.75         1.15 o                         
  -8   1   2        320.84        303.38         3.52 o                         
  -7   1   2        190.44        183.21         2.89 o                         
  -6   1   2        361.77        389.28         4.64 o                         
  -5   1   2        415.27        381.24         4.18 o                         
  -4   1   2        950.47       1055.04        10.13 o                         
  -3   1   2       2004.92       2257.55        17.72 o                         
  -2   1   2       2500.73       2818.90        21.74 o                         
  -1   1   2      10661.74      11463.98        96.59 o                         
   0   1   2       7138.04       7430.49        48.69 o                         
   1   1   2      10690.35      11562.19        88.09 o                         
   2   1   2       2441.34       2717.05        21.33 o                         
   3   1   2       2007.49       2287.26        18.00 o                         
   4   1   2        901.42        989.54        12.18 o                         
   5   1   2        414.11        376.85         4.23 o                         
   6   1   2        364.94        390.58         4.23 o                         
   7   1   2        183.15        177.20         2.30 o                         
   8   1   2        326.85        307.11         3.69 o                         
   9   1   2         25.68         23.71         1.19 o                         
  10   1   2        136.20        139.01         2.52 o                         
  11   1   2         95.07         90.45         2.53 o                         
  12   1   2        113.74        106.68         2.50 o                         
  13   1   2         16.50         16.55         1.91 o                         
 -13   2   2         10.25         12.93         1.99 o                         
 -12   2   2         13.94         16.22         1.82 o                         
 -11   2   2        211.03        209.37         3.47 o                         
 -10   2   2        422.32        427.07         5.20 o                         
  -9   2   2        112.09        115.26         2.30 o                         
  -8   2   2        150.32        161.15         2.47 o                         
  -7   2   2        176.59        170.69         2.06 o                         
  -6   2   2        697.15        657.86         7.53 o                         
  -5   2   2        399.85        459.34         4.22 o                         
  -4   2   2        120.58        108.68         1.21 o                         
  -3   2   2        186.29        213.18         2.49 o                         
  -2   2   2        976.34       1094.83         7.55 o                         
  -1   2   2       1726.07       1869.27        15.98 o                         
   0   2   2       9169.13       9736.98        83.41 o                         
   1   2   2       1695.38       1861.14        14.29 o                         
   2   2   2        912.25       1012.76         7.62 o                         
   3   2   2        182.34        210.85         2.84 o                         
   4   2   2        119.83        111.88         1.48 o                         
   5   2   2        412.26        470.02         5.91 o                         
   6   2   2        713.58        681.85         7.74 o                         
   7   2   2        168.95        160.07         2.41 o                         
   8   2   2        152.20        159.84         2.55 o                         
   9   2   2        112.52        116.51         2.44 o                         
  10   2   2        414.56        420.25         5.12 o                         
  11   2   2        209.24        204.68         3.41 o                         
  12   2   2         14.89         12.29         1.69 o                         
  13   2   2         10.68         10.97         1.83 o                         
 -13   3   2          5.74         10.34         2.39 o                         
 -12   3   2        106.09        103.39         2.81 o                         
 -11   3   2         25.76         25.22         1.71 o                         
 -10   3   2         48.31         44.43         1.69 o                         
  -9   3   2         84.18         96.78         2.12 o                         
  -8   3   2        289.71        290.52         4.48 o                         
  -7   3   2         18.75         24.89         1.00 o                         
  -6   3   2       1009.41       1011.76        11.64 o                         
  -5   3   2        739.52        774.39         7.54 o                         
  -4   3   2        301.44        259.99         2.70 o                         
  -3   3   2        574.29        588.34         5.91 o                         
  -2   3   2        123.47        102.64         0.88 o                         
  -1   3   2        872.64        991.08         6.66 o                         
   0   3   2          0.09          2.27         0.24 o                         
   1   3   2        884.46        992.74         6.62 o                         
   2   3   2        137.75        117.79         1.04 o                         
   3   3   2        578.72        601.53         6.19 o                         
   4   3   2        290.30        248.98         2.61 o                         
   5   3   2        762.29        810.75         8.61 o                         
   6   3   2       1053.09       1053.54        11.13 o                         
   7   3   2         18.91         23.36         1.02 o                         
   8   3   2        286.20        288.80         4.39 o                         
   9   3   2         86.69        101.59         2.68 o                         
  10   3   2         56.59         49.77         1.71 o                         
  11   3   2         25.69         26.00         1.79 o                         
  12   3   2        103.82        100.55         2.56 o                         
  13   3   2          4.52          5.54         2.24 o                         
 -13   4   2         22.91         25.43         7.17 o                         
 -12   4   2         44.89         49.21         2.42 o                         
 -11   4   2         57.91         56.28         2.26 o                         
 -10   4   2         18.82         22.80         1.57 o                         
  -9   4   2        260.99        269.27         3.74 o                         
  -8   4   2        137.04        138.76         2.60 o                         
  -7   4   2         35.45         39.73         1.29 o                         
  -6   4   2       1436.02       1429.59        13.33 o                         
  -5   4   2        909.55        892.60        11.76 o                         
  -4   4   2        189.23        143.24         1.70 o                         
  -3   4   2       2869.10       2922.98        25.79 o                         
  -2   4   2          5.75          7.65         0.61 o                         
  -1   4   2       2153.91       2472.50        17.32 o                         
   0   4   2        297.08        326.94         2.21 o                         
   1   4   2       2117.05       2413.81        16.79 o                         
   2   4   2          6.19          7.82         0.50 o                         
   3   4   2       2860.81       2917.38        25.24 o                         
   4   4   2        183.79        131.92         1.51 o                         
   5   4   2        916.21        915.55         9.38 o                         
   6   4   2       1429.36       1434.48        13.91 o                         
   7   4   2         38.02         43.27         1.15 o                         
   8   4   2        133.81        138.62         2.29 o                         
   9   4   2        264.30        272.63         3.58 o                         
  10   4   2         20.11         26.16         1.86 o                         
  11   4   2         59.91         53.69         2.15 o                         
  12   4   2         47.66         52.15         2.27 o                         
 -12   5   2        125.70        133.09         3.76 o                         
 -11   5   2          9.13         12.01         1.89 o                         
 -10   5   2        198.97        196.60         4.04 o                         
  -9   5   2         58.52         57.42         1.77 o                         
  -8   5   2        313.04        318.70         4.25 o                         
  -7   5   2        984.99        945.99        11.84 o                         
  -6   5   2        181.80        178.31         2.61 o                         
  -5   5   2       1210.13       1151.44        11.75 o                         
  -4   5   2        461.40        431.28         4.51 o                         
  -3   5   2       1891.56       1967.52        17.29 o                         
  -2   5   2        250.63        253.12         2.63 o                         
  -1   5   2        695.04        734.59         5.79 o                         
   0   5   2        800.66        818.11         6.06 o                         
   1   5   2        678.90        715.18         5.83 o                         
   2   5   2        250.75        251.30         2.80 o                         
   3   5   2       1875.25       1986.51        17.74 o                         
   4   5   2        475.67        443.25         4.14 o                         
   5   5   2       1187.80       1139.75        10.69 o                         
   6   5   2        181.79        176.50         2.38 o                         
   7   5   2        975.87        957.10         9.86 o                         
   8   5   2        306.90        307.46         3.91 o                         
   9   5   2         55.71         58.73         1.76 o                         
  10   5   2        201.53        196.51         3.28 o                         
  11   5   2          9.50         10.70         1.85 o                         
  12   5   2        127.22        134.10         3.38 o                         
 -12   6   2          8.86         13.88         2.32 o                         
 -11   6   2        128.93        135.07         3.26 o                         
 -10   6   2         38.62         39.19         2.00 o                         
  -9   6   2         26.60         27.52         1.57 o                         
  -8   6   2        308.43        304.25         4.06 o                         
  -7   6   2        726.25        681.46         7.74 o                         
  -6   6   2        640.97        621.26         6.81 o                         
  -5   6   2        193.96        187.10         2.41 o                         
  -4   6   2        225.80        233.68         2.84 o                         
  -3   6   2        167.54        154.60         2.04 o                         
  -2   6   2        681.18        618.39         5.82 o                         
  -1   6   2         89.01         91.58         1.28 o                         
   0   6   2        196.55        205.08         3.04 o                         
   1   6   2         86.04         89.57         1.15 o                         
   2   6   2        673.36        604.28         8.12 o                         
   3   6   2        169.48        153.62         1.89 o                         
   4   6   2        227.92        237.49         2.65 o                         
   5   6   2        198.24        188.19         2.29 o                         
   6   6   2        657.53        640.07         6.98 o                         
   7   6   2        728.85        682.94         7.72 o                         
   8   6   2        304.76        301.04         4.15 o                         
   9   6   2         28.55         30.81         1.64 o                         
  10   6   2         39.46         38.32         1.97 o                         
  11   6   2        129.00        132.07         3.58 o                         
  12   6   2          8.92         14.14         2.29 o                         
 -12   7   2         18.14         24.49         7.67 o                         
 -11   7   2         26.03         21.58         2.12 o                         
 -10   7   2         24.28         31.45         2.07 o                         
  -9   7   2         20.21         19.52         1.74 o                         
  -8   7   2        121.13        123.32         2.65 o                         
  -7   7   2        213.96        208.97         3.33 o                         
  -6   7   2         52.60         50.19         1.41 o                         
  -5   7   2        198.61        179.03         2.71 o                         
  -4   7   2        105.48         90.51         1.68 o                         
  -3   7   2        240.72        246.67         2.69 o                         
  -2   7   2        163.85        144.19         1.86 o                         
  -1   7   2        844.44        793.51         8.49 o                         
   0   7   2        967.77        935.27         7.96 o                         
   1   7   2        834.70        783.38         6.94 o                         
   2   7   2        152.05        130.89         1.69 o                         
   3   7   2        244.03        246.83         2.69 o                         
   4   7   2        107.41         95.50         2.21 o                         
   5   7   2        195.24        171.45         2.49 o                         
   6   7   2         54.86         49.82         1.68 o                         
   7   7   2        213.52        201.45         3.46 o                         
   8   7   2        118.66        129.07         2.58 o                         
   9   7   2         21.13         25.77         1.83 o                         
  10   7   2         24.43         28.52         2.03 o                         
  11   7   2         23.96         21.36         2.03 o                         
  12   7   2         19.83         18.09         4.60 o                         
 -11   8   2         14.66         13.31         2.18 o                         
 -10   8   2          2.87          4.14         1.96 o                         
  -9   8   2         60.62         54.95         2.15 o                         
  -8   8   2         19.69         23.03         1.76 o                         
  -7   8   2         79.90         83.69         2.15 o                         
  -6   8   2         22.62         23.67         1.17 o                         
  -5   8   2        246.71        230.64         3.11 o                         
  -4   8   2        321.95        288.61         3.61 o                         
  -3   8   2        222.69        196.00         2.78 o                         
  -2   8   2        269.23        260.53         4.20 o                         
  -1   8   2        821.74        795.73         8.50 o                         
   0   8   2        536.28        472.23         5.00 o                         
   1   8   2        824.91        782.98         7.60 o                         
   2   8   2        266.41        258.68         3.78 o                         
   3   8   2        226.45        197.93         2.78 o                         
   4   8   2        327.86        291.47         4.29 o                         
   5   8   2        251.12        228.14         3.61 o                         
   6   8   2         24.28         24.48         1.18 o                         
   7   8   2         80.02         85.58         2.30 o                         
   8   8   2         18.88         19.73         1.69 o                         
   9   8   2         59.02         52.71         2.32 o                         
  10   8   2          2.41          0.19         2.07 o                         
  11   8   2         15.33         15.74         2.20 o                         
 -11   9   2         63.84         70.83         5.55 o                         
 -10   9   2         15.38         15.78         2.33 o                         
  -9   9   2         31.46         29.05         1.89 o                         
  -8   9   2         84.16         85.32         2.49 o                         
  -7   9   2        118.27        117.74         2.59 o                         
  -6   9   2         65.65         64.36         1.76 o                         
  -5   9   2        243.17        238.13         3.41 o                         
  -4   9   2        570.66        563.26         6.57 o                         
  -3   9   2         59.69         60.43         1.61 o                         
  -2   9   2        115.71        104.43         2.40 o                         
  -1   9   2        407.26        375.47         4.78 o                         
   0   9   2        244.46        225.99         3.33 o                         
   1   9   2        408.96        390.49         5.90 o                         
   2   9   2        116.44        105.76         1.96 o                         
   3   9   2         52.77         54.90         1.36 o                         
   4   9   2        579.36        572.48         6.59 o                         
   5   9   2        247.59        234.03         3.34 o                         
   6   9   2         66.07         60.95         1.75 o                         
   7   9   2        118.33        124.63         3.48 o                         
   8   9   2         85.23         84.56         2.39 o                         
   9   9   2         32.31         29.08         2.23 o                         
  10   9   2         14.74         13.79         2.24 o                         
  11   9   2         62.01         66.56         5.58 o                         
 -10  10   2         67.92         72.49         3.49 o                         
  -9  10   2          8.11          6.05         2.17 o                         
  -8  10   2         48.66         49.28         2.39 o                         
  -7  10   2        119.85        118.86         3.94 o                         
  -6  10   2         42.28         41.17         1.67 o                         
  -5  10   2          8.64         12.05         1.32 o                         
  -4  10   2         27.92         32.64         1.62 o                         
  -3  10   2         65.75         62.03         1.62 o                         
  -2  10   2         14.11         17.19         1.31 o                         
  -1  10   2        169.23        157.71         3.17 o                         
   0  10   2        180.01        178.83         2.97 o                         
   1  10   2        165.41        157.17         3.07 o                         
   2  10   2         13.58         17.84         1.33 o                         
   3  10   2         65.63         60.20         1.59 o                         
   4  10   2         28.91         32.71         1.59 o                         
   5  10   2          8.88          9.37         1.37 o                         
   6  10   2         41.79         41.48         1.85 o                         
   7  10   2        119.95        121.98         3.42 o                         
   8  10   2         48.60         48.86         2.40 o                         
   9  10   2          8.08         10.96         2.10 o                         
  10  10   2         69.92         70.69         3.26 o                         
  -9  11   2         22.69         23.49         2.64 o                         
  -8  11   2          8.15          7.49         2.23 o                         
  -7  11   2        149.36        157.98         4.12 o                         
  -6  11   2         94.84         94.96         2.63 o                         
  -5  11   2         44.28         42.12         2.28 o                         
  -4  11   2        147.98        147.21         2.96 o                         
  -3  11   2        108.82        109.45         2.82 o                         
  -2  11   2         51.09         56.69         2.73 o                         
  -1  11   2        410.57        407.93         7.09 o                         
   0  11   2        153.06        141.43         3.50 o                         
   1  11   2        413.29        408.50         6.37 o                         
   2  11   2         52.72         56.44         1.83 o                         
   3  11   2        115.58        116.07         2.53 o                         
   4  11   2        149.18        156.15         2.90 o                         
   5  11   2         49.12         48.41         2.14 o                         
   6  11   2         90.84         98.99         3.65 o                         
   7  11   2        150.78        152.42         3.87 o                         
   8  11   2          7.92          6.94         2.22 o                         
   9  11   2         21.02         16.90         2.47 o                         
  -8  12   2          8.71          7.99         2.58 o                         
  -7  12   2        118.00        117.55         3.30 o                         
  -6  12   2         10.29         13.16         2.32 o                         
  -5  12   2         46.38         49.37         2.40 o                         
  -4  12   2         18.64         20.96         1.92 o                         
  -3  12   2         38.28         36.46         1.86 o                         
  -2  12   2         14.75         11.28         1.78 o                         
  -1  12   2         62.72         65.40         2.34 o                         
   0  12   2         11.06          9.13         1.65 o                         
   1  12   2         61.04         64.51         2.48 o                         
   2  12   2         15.72         12.56         1.69 o                         
   3  12   2         37.99         40.71         1.89 o                         
   4  12   2         19.15         17.52         2.00 o                         
   5  12   2         47.88         48.71         2.21 o                         
   6  12   2         10.90          8.84         2.26 o                         
   7  12   2        118.68        114.69         3.68 o                         
   8  12   2          8.23          6.18         2.34 o                         
  -7  13   2        167.95        177.84         4.57 o                         
  -6  13   2          0.62          0.87         2.32 o                         
  -5  13   2         45.27         44.14         2.30 o                         
  -4  13   2         47.71         51.46         2.65 o                         
  -3  13   2        108.86        118.22         3.21 o                         
  -2  13   2          5.70          6.77         1.88 o                         
  -1  13   2        107.33        106.25         3.12 o                         
   0  13   2         10.96         14.37         2.27 o                         
   1  13   2        107.33        105.46         3.36 o                         
   2  13   2          6.07          7.92         1.90 o                         
   3  13   2        110.34        123.43         3.16 o                         
   4  13   2         47.03         41.31         2.39 o                         
   5  13   2         45.14         47.48         2.53 o                         
   6  13   2          0.70          1.98         2.49 o                         
   7  13   2        167.74        176.41         4.77 o                         
  -6  14   2          6.60          6.50         2.93 o                         
  -5  14   2          4.78          6.77         2.48 o                         
  -4  14   2         59.15         63.18         2.98 o                         
  -3  14   2         17.08         18.65         2.32 o                         
  -2  14   2          2.83          3.13         2.46 o                         
  -1  14   2         75.01         72.06         2.87 o                         
   0  14   2          8.19          2.70         2.27 o                         
   1  14   2         75.71         73.86         2.87 o                         
   2  14   2          2.61          0.25         2.46 o                         
   3  14   2         16.00         17.61         2.60 o                         
   4  14   2         57.94         56.00         3.80 o                         
   5  14   2          4.97          6.74         2.36 o                         
   6  14   2          6.49          9.29         2.76 o                         
  -4  15   2          7.71         10.36         4.92 o                         
  -3  15   2        130.95        134.86         5.59 o                         
  -2  15   2         75.60         75.77         3.45 o                         
  -1  15   2          4.73          3.73         2.55 o                         
   0  15   2         82.71         76.54         3.26 o                         
   1  15   2          3.71          5.12         2.55 o                         
   2  15   2         75.39         72.99         3.90 o                         
   3  15   2        127.76        124.89         4.57 o                         
   4  15   2          8.18          7.10         5.93 o                         
   1   0   3       8760.34       9646.38        85.09 o                         
   2   0   3       2319.65       2698.32        22.70 o                         
   3   0   3       1942.40       2210.38        20.05 o                         
   4   0   3       1133.50       1271.56        13.32 o                         
   5   0   3       1823.15       1835.81        20.37 o                         
   6   0   3          1.58          5.46         0.67 o                         
   7   0   3        363.59        328.95         4.06 o                         
   8   0   3         66.68         76.65         1.60 o                         
   9   0   3          1.41          0.12         0.96 o                         
  10   0   3        170.88        171.27         3.05 o                         
  11   0   3        377.95        390.98         5.69 o                         
  12   0   3         83.86         84.84         2.62 o                         
  13   0   3         26.39         23.52         2.20 o                         
 -13   1   3         70.51         64.42         2.52 o                         
 -12   1   3         31.52         36.30         2.00 o                         
 -11   1   3        176.97        177.87         3.60 o                         
 -10   1   3        121.50        123.64         2.57 o                         
  -9   1   3        128.85        120.78         2.06 o                         
  -8   1   3        171.14        146.76         2.12 o                         
  -7   1   3        454.96        438.96         5.07 o                         
  -6   1   3        255.22        268.30         3.33 o                         
  -5   1   3        818.97        809.93         8.63 o                         
  -4   1   3        118.83        191.43         2.23 o                         
  -3   1   3       2549.72       2675.16        21.56 o                         
  -2   1   3        986.81       1075.43         8.51 o                         
  -1   1   3       9707.28      10180.84        77.74 o                         
   0   1   3         46.62         39.98         0.56 o                         
   1   1   3       9654.75      10299.15        79.94 o                         
   2   1   3       1006.89       1094.95        13.79 o                         
   3   1   3       2588.18       2729.84        22.95 o                         
   4   1   3        111.48        177.29         2.62 o                         
   5   1   3        829.40        805.24         8.34 o                         
   6   1   3        255.23        268.93         3.80 o                         
   7   1   3        444.77        430.00         4.53 o                         
   8   1   3        162.08        140.48         2.37 o                         
   9   1   3        129.17        121.41         2.35 o                         
  10   1   3        121.53        129.43         2.57 o                         
  11   1   3        189.06        196.15         3.45 o                         
  12   1   3         32.85         33.55         1.97 o                         
  13   1   3         72.23         64.97         2.49 o                         
 -13   2   3         17.71         16.28         1.94 o                         
 -12   2   3         28.42         25.07         1.97 o                         
 -11   2   3         26.81         26.94         1.89 o                         
 -10   2   3         76.29         76.34         2.12 o                         
  -9   2   3         79.32         76.60         2.09 o                         
  -8   2   3        113.17        113.25         2.27 o                         
  -7   2   3         36.53         33.35         1.20 o                         
  -6   2   3        417.43        426.11         4.39 o                         
  -5   2   3         78.13         81.29         1.11 o                         
  -4   2   3        519.58        585.92         6.44 o                         
  -3   2   3       2337.01       2675.39        22.79 o                         
  -2   2   3       1788.86       1882.79        13.66 o                         
  -1   2   3       1936.28       2063.37        14.92 o                         
   0   2   3       5026.58       5189.17        37.35 o                         
   1   2   3       1919.08       2005.32        16.10 o                         
   2   2   3       1804.04       1919.67        15.54 o                         
   3   2   3       2356.28       2764.35        25.04 o                         
   4   2   3        513.61        592.14         6.25 o                         
   5   2   3         82.47         89.88         1.47 o                         
   6   2   3        416.98        429.25         5.07 o                         
   7   2   3         36.33         33.72         1.18 o                         
   8   2   3        113.44        121.73         2.65 o                         
   9   2   3         81.78         77.47         1.90 o                         
  10   2   3         75.47         75.85         1.97 o                         
  11   2   3         24.47         24.24         1.91 o                         
  12   2   3         29.24         28.81         1.87 o                         
  13   2   3         19.26         18.69         1.93 o                         
 -13   3   3         89.11         89.74         4.10 o                         
 -12   3   3         49.53         64.35         2.52 o                         
 -11   3   3        168.91        160.86         3.09 o                         
 -10   3   3         30.19         35.36         1.76 o                         
  -9   3   3       1382.18       1401.06        15.40 o                         
  -8   3   3         35.86         40.20         1.52 o                         
  -7   3   3        610.47        571.42         6.84 o                         
  -6   3   3        239.83        245.01         3.32 o                         
  -5   3   3       3517.17       3517.78        31.09 o                         
  -4   3   3         95.12         70.15         1.05 o                         
  -3   3   3       1774.44       1793.66        14.99 o                         
  -2   3   3       1625.44       1655.98        11.33 o                         
  -1   3   3       1818.59       1999.29        13.30 o                         
   0   3   3         36.62         50.83         0.64 o                         
   1   3   3       1755.27       1898.30        12.73 o                         
   2   3   3       1605.61       1633.48        11.57 o                         
   3   3   3       1790.26       1807.86        15.44 o                         
   4   3   3         95.27         69.43         1.09 o                         
   5   3   3       3578.76       3640.92        37.72 o                         
   6   3   3        250.37        248.77         3.15 o                         
   7   3   3        608.97        567.92         6.39 o                         
   8   3   3         37.73         43.67         1.40 o                         
   9   3   3       1361.65       1379.85        15.13 o                         
  10   3   3         33.76         36.77         1.66 o                         
  11   3   3        169.69        160.14         3.10 o                         
  12   3   3         49.78         53.90         2.27 o                         
  13   3   3         87.59         91.61         3.37 o                         
 -13   4   3          5.52          0.62         6.70 o                         
 -12   4   3         37.85         35.31         2.47 o                         
 -11   4   3         33.23         31.07         2.02 o                         
 -10   4   3         79.04         76.83         2.36 o                         
  -9   4   3         81.31         87.12         2.07 o                         
  -8   4   3        217.49        215.12         3.40 o                         
  -7   4   3        315.40        303.83         4.14 o                         
  -6   4   3        259.74        261.35         3.22 o                         
  -5   4   3        548.81        542.56         6.13 o                         
  -4   4   3         22.06         16.63         0.76 o                         
  -3   4   3        650.39        822.73         7.47 o                         
  -2   4   3        764.60        898.15         6.92 o                         
  -1   4   3        470.43        502.52         4.89 o                         
   0   4   3       2649.95       2761.33        18.61 o                         
   1   4   3        485.23        526.43         5.10 o                         
   2   4   3        752.92        873.93         6.57 o                         
   3   4   3        663.66        829.38         7.22 o                         
   4   4   3         23.18         17.33         0.65 o                         
   5   4   3        540.84        523.16         5.04 o                         
   6   4   3        255.02        262.75         3.12 o                         
   7   4   3        314.36        297.20         3.65 o                         
   8   4   3        224.22        220.20         3.01 o                         
   9   4   3         82.99         90.30         2.01 o                         
  10   4   3         79.76         79.35         2.19 o                         
  11   4   3         34.67         36.68         2.10 o                         
  12   4   3         37.42         34.99         2.25 o                         
 -12   5   3         78.08         86.00         3.37 o                         
 -11   5   3         40.80         46.76         2.35 o                         
 -10   5   3         32.79         35.68         1.94 o                         
  -9   5   3         21.73         21.79         1.71 o                         
  -8   5   3        249.96        263.56         4.30 o                         
  -7   5   3        254.90        262.63         3.67 o                         
  -6   5   3        330.19        334.29         3.93 o                         
  -5   5   3       1260.09       1186.23        13.06 o                         
  -4   5   3        600.85        566.38         5.57 o                         
  -3   5   3       1722.23       1908.16        16.49 o                         
  -2   5   3       1197.60       1287.11        10.87 o                         
  -1   5   3        236.53        271.42         2.43 o                         
   0   5   3        380.28        344.94         3.70 o                         
   1   5   3        216.72        248.08         2.41 o                         
   2   5   3       1199.58       1296.58        11.19 o                         
   3   5   3       1686.80       1867.61        17.45 o                         
   4   5   3        610.95        571.42         6.95 o                         
   5   5   3       1288.75       1204.91        12.51 o                         
   6   5   3        333.69        348.72         3.93 o                         
   7   5   3        268.72        277.98         3.58 o                         
   8   5   3        248.39        251.51         3.81 o                         
   9   5   3         19.47         17.29         1.46 o                         
  10   5   3         33.24         37.79         1.83 o                         
  11   5   3         40.99         42.84         2.37 o                         
  12   5   3         76.98         84.32         2.84 o                         
 -12   6   3         85.13         87.86         3.27 o                         
 -11   6   3         41.67         45.46         2.45 o                         
 -10   6   3         17.01         20.12         1.96 o                         
  -9   6   3          8.43          8.70         1.52 o                         
  -8   6   3         33.59         35.36         1.65 o                         
  -7   6   3        133.09        142.13         2.40 o                         
  -6   6   3        158.07        169.04         2.60 o                         
  -5   6   3          0.69          2.15         0.73 o                         
  -4   6   3        350.20        319.24         4.62 o                         
  -3   6   3        859.62        880.53         7.79 o                         
  -2   6   3        552.52        550.48         5.47 o                         
  -1   6   3        518.98        505.52         4.83 o                         
   0   6   3        183.34        153.87         1.50 o                         
   1   6   3        536.44        523.16         5.74 o                         
   2   6   3        559.91        557.64         5.86 o                         
   3   6   3        870.38        877.07         8.90 o                         
   4   6   3        356.98        333.08         3.60 o                         
   5   6   3          0.36          1.24         0.70 o                         
   6   6   3        166.22        170.48         2.58 o                         
   7   6   3        131.15        142.65         2.45 o                         
   8   6   3         31.91         33.61         1.60 o                         
   9   6   3          8.55          7.48         1.50 o                         
  10   6   3         15.54         14.23         1.77 o                         
  11   6   3         41.87         42.26         2.39 o                         
  12   6   3         86.28         83.90         3.10 o                         
 -12   7   3         50.43         44.27         5.97 o                         
 -11   7   3          0.68          1.32         2.06 o                         
 -10   7   3         63.35         65.75         2.50 o                         
  -9   7   3        236.92        227.28         3.98 o                         
  -8   7   3        113.27        118.79         3.63 o                         
  -7   7   3        156.90        149.06         2.81 o                         
  -6   7   3        210.31        212.80         3.58 o                         
  -5   7   3        134.56        136.96         2.24 o                         
  -4   7   3        692.91        588.67         6.51 o                         
  -3   7   3        411.50        404.39         4.36 o                         
  -2   7   3       1292.07       1223.48        12.58 o                         
  -1   7   3        414.66        422.47         4.45 o                         
   0   7   3        329.08        335.48         3.37 o                         
   1   7   3        403.25        402.79         3.84 o                         
   2   7   3       1304.64       1245.05        11.61 o                         
   3   7   3        399.56        387.38         4.93 o                         
   4   7   3        710.63        612.32         6.47 o                         
   5   7   3        148.80        146.46         2.26 o                         
   6   7   3        210.72        211.46         3.51 o                         
   7   7   3        156.97        159.26         2.83 o                         
   8   7   3        116.81        116.05         2.50 o                         
   9   7   3        240.04        234.73         5.04 o                         
  10   7   3         65.18         65.71         2.59 o                         
  11   7   3          0.73          2.53         1.98 o                         
  12   7   3         51.31         43.93        13.21 o                         
 -11   8   3         12.26         13.88         2.29 o                         
 -10   8   3          5.47          5.99         2.09 o                         
  -9   8   3         10.14          7.87         1.84 o                         
  -8   8   3        133.92        139.06         3.21 o                         
  -7   8   3         83.19         91.21         2.36 o                         
  -6   8   3         35.48         36.09         1.32 o                         
  -5   8   3        169.15        161.02         3.00 o                         
  -4   8   3        295.75        296.48         3.71 o                         
  -3   8   3       1156.94       1071.64        11.36 o                         
  -2   8   3        306.67        281.30         3.47 o                         
  -1   8   3       1822.52       1709.73        16.96 o                         
   0   8   3        553.94        557.14         6.25 o                         
   1   8   3       1799.19       1688.08        16.06 o                         
   2   8   3        297.20        274.54         3.31 o                         
   3   8   3       1148.45       1085.67        10.75 o                         
   4   8   3        298.40        293.33         3.59 o                         
   5   8   3        173.08        162.69         3.29 o                         
   6   8   3         33.32         32.63         1.32 o                         
   7   8   3         85.89         89.95         2.69 o                         
   8   8   3        133.91        137.81         3.01 o                         
   9   8   3          9.45          9.67         1.84 o                         
  10   8   3          5.11          6.49         2.09 o                         
  11   8   3         12.14         15.51         2.32 o                         
 -11   9   3         61.86         71.47         4.92 o                         
 -10   9   3          4.64          3.22         2.36 o                         
  -9   9   3          7.86         11.17         1.93 o                         
  -8   9   3        147.25        153.85         3.38 o                         
  -7   9   3        105.29        100.25         2.57 o                         
  -6   9   3        109.45        101.16         2.22 o                         
  -5   9   3        167.48        145.66         2.85 o                         
  -4   9   3         95.54        110.54         2.55 o                         
  -3   9   3         46.71         47.06         2.09 o                         
  -2   9   3        834.44        770.23         8.36 o                         
  -1   9   3         71.21         71.61         1.71 o                         
   0   9   3          9.37         23.43         1.35 o                         
   1   9   3         67.02         63.45         1.35 o                         
   2   9   3        831.68        789.74         8.86 o                         
   3   9   3         46.63         45.62         1.29 o                         
   4   9   3         97.55        109.39         2.14 o                         
   5   9   3        170.31        147.60         2.83 o                         
   6   9   3        112.63         97.29         2.13 o                         
   7   9   3        105.72        101.61         2.57 o                         
   8   9   3        154.60        151.06         3.43 o                         
   9   9   3          7.88          7.69         1.93 o                         
  10   9   3          6.13          5.65         2.14 o                         
  11   9   3         60.98         77.36        10.11 o                         
 -10  10   3         25.10         32.38         2.83 o                         
  -9  10   3         39.08         40.32         2.57 o                         
  -8  10   3         25.79         24.46         2.27 o                         
  -7  10   3         87.38         93.92         2.75 o                         
  -6  10   3         13.34         16.96         1.53 o                         
  -5  10   3         33.63         37.28         1.66 o                         
  -4  10   3        169.65        169.19         3.33 o                         
  -3  10   3         48.75         46.27         1.64 o                         
  -2  10   3        104.31        104.32         2.72 o                         
  -1  10   3         79.47         81.87         2.32 o                         
   0  10   3         20.56         20.44         1.38 o                         
   1  10   3         84.55         81.28         2.30 o                         
   2  10   3        101.88         98.99         2.27 o                         
   3  10   3         50.84         48.18         1.95 o                         
   4  10   3        166.92        161.20         2.88 o                         
   5  10   3         33.28         35.21         1.71 o                         
   6  10   3         13.28         14.35         1.57 o                         
   7  10   3         85.65         88.01         2.98 o                         
   8  10   3         25.15         28.85         2.21 o                         
   9  10   3         38.95         38.34         2.76 o                         
  10  10   3         25.42         32.27         3.01 o                         
  -9  11   3          2.57          6.17         2.47 o                         
  -8  11   3        173.54        172.27         4.55 o                         
  -7  11   3         75.18         82.28         2.86 o                         
  -6  11   3        327.35        316.80         5.33 o                         
  -5  11   3         51.38         53.21         2.31 o                         
  -4  11   3        287.39        283.47         4.59 o                         
  -3  11   3         71.55         77.08         2.04 o                         
  -2  11   3         85.84         91.62         2.41 o                         
  -1  11   3         22.78         27.85         1.93 o                         
   0  11   3         31.73         25.75         1.68 o                         
   1  11   3         22.51         28.01         1.87 o                         
   2  11   3         80.40         92.21         2.57 o                         
   3  11   3         71.20         71.48         2.22 o                         
   4  11   3        290.06        294.25         4.75 o                         
   5  11   3         50.29         55.20         2.49 o                         
   6  11   3        339.88        340.08         5.99 o                         
   7  11   3         75.33         79.59         3.02 o                         
   8  11   3        177.10        174.75         5.10 o                         
   9  11   3          2.86         -1.00         2.32 o                         
  -8  12   3         10.27          6.93         2.60 o                         
  -7  12   3          6.42          9.82         2.34 o                         
  -6  12   3         49.27         49.78         2.87 o                         
  -5  12   3        133.59        141.74         3.84 o                         
  -4  12   3         52.03         59.11         2.44 o                         
  -3  12   3         22.16         25.40         2.29 o                         
  -2  12   3         24.70         26.07         2.04 o                         
  -1  12   3         57.90         62.82         2.39 o                         
   0  12   3         65.28         62.38         2.23 o                         
   1  12   3         56.60         57.86         2.41 o                         
   2  12   3         25.93         24.55         1.92 o                         
   3  12   3         23.25         21.85         1.78 o                         
   4  12   3         52.59         56.52         2.58 o                         
   5  12   3        134.22        144.18         4.21 o                         
   6  12   3         49.79         51.79         2.94 o                         
   7  12   3          6.98          5.62         2.52 o                         
   8  12   3         10.59         11.68         2.54 o                         
  -7  13   3          3.17          6.28         2.56 o                         
  -6  13   3         67.29         63.89         3.21 o                         
  -5  13   3         79.16         71.96         2.89 o                         
  -4  13   3         19.31         14.28         2.16 o                         
  -3  13   3          8.12         10.96         2.22 o                         
  -2  13   3        208.29        200.30         4.35 o                         
  -1  13   3          3.78          4.40         1.99 o                         
   0  13   3         69.79         70.85         3.07 o                         
   1  13   3          3.97          5.78         2.13 o                         
   2  13   3        210.91        210.23         4.43 o                         
   3  13   3          8.40          9.50         2.10 o                         
   4  13   3         16.77         17.96         2.21 o                         
   5  13   3         79.41         75.85         3.18 o                         
   6  13   3         68.80         73.59         3.54 o                         
   7  13   3          2.82          4.41         2.80 o                         
  -6  14   3         40.84         45.98         3.55 o                         
  -5  14   3          5.61          5.20         2.46 o                         
  -4  14   3         28.06         31.49         2.74 o                         
  -3  14   3         42.38         43.16         2.63 o                         
  -2  14   3          3.46          6.77         2.71 o                         
  -1  14   3          3.02          3.30         2.22 o                         
   0  14   3         78.24         69.62         3.02 o                         
   1  14   3          2.97         -0.68         2.25 o                         
   2  14   3          3.62          3.13         2.64 o                         
   3  14   3         41.18         38.46         3.17 o                         
   4  14   3         28.34         30.18         3.10 o                         
   5  14   3          5.78          4.80         2.43 o                         
   6  14   3         40.16         45.00         3.66 o                         
  -4  15   3         25.22         29.10         5.20 o                         
  -3  15   3         33.04         38.12         3.60 o                         
  -2  15   3        174.23        174.20         5.45 o                         
  -1  15   3         14.04         16.19         2.76 o                         
   0  15   3         74.18         80.22         3.31 o                         
   1  15   3         13.41         13.44         2.94 o                         
   2  15   3        177.71        176.92         5.65 o                         
   3  15   3         34.10         39.65         3.66 o                         
   4  15   3         24.70         21.89         5.26 o                         
   0   0   4      13675.13      14133.63       165.05 o                         
   1   0   4        887.28        904.52         7.84 o                         
   2   0   4        126.36        150.82         1.35 o                         
   3   0   4       1188.19       1184.55         9.90 o                         
   5   0   4         63.22         47.68         1.01 o                         
   6   0   4       2630.55       2620.66        27.92 o                         
   7   0   4         87.34         76.43         1.52 o                         
   8   0   4        542.94        547.18         6.43 o                         
   9   0   4          9.68         11.54         1.05 o                         
  10   0   4        762.40        744.15         8.31 o                         
  11   0   4        143.53        149.46         3.19 o                         
  12   0   4          0.05          0.81         1.88 o                         
  13   0   4         14.57         15.32         2.10 o                         
 -13   1   4          3.57          3.55         2.09 o                         
 -12   1   4        179.60        179.47         3.20 o                         
 -11   1   4        129.46        134.48         3.13 o                         
 -10   1   4        177.88        173.54         3.08 o                         
  -9   1   4        581.67        557.81         6.47 o                         
  -8   1   4        394.88        388.53         5.26 o                         
  -7   1   4         21.32         26.85         0.88 o                         
  -6   1   4        185.22        187.17         2.48 o                         
  -5   1   4         93.73        101.66         1.41 o                         
  -4   1   4       1598.58       1613.28        16.17 o                         
  -3   1   4       5085.38       5440.61        44.15 o                         
  -2   1   4       1708.47       1834.29        13.93 o                         
  -1   1   4       4146.63       4537.19        34.20 o                         
   0   1   4        312.53        398.16         2.79 o                         
   1   1   4       4144.91       4503.95        36.36 o                         
   2   1   4       1680.59       1780.82        16.77 o                         
   3   1   4       5042.15       5425.24        46.70 o                         
   4   1   4       1578.72       1601.54        15.26 o                         
   5   1   4         96.23        104.39         1.52 o                         
   6   1   4        183.55        184.15         2.29 o                         
   7   1   4         19.53         24.49         0.80 o                         
   8   1   4        396.22        379.84         4.55 o                         
   9   1   4        583.09        556.50         6.57 o                         
  10   1   4        178.38        175.61         2.99 o                         
  11   1   4        136.63        141.53         3.23 o                         
  12   1   4        171.08        170.50         3.30 o                         
  13   1   4          3.89          3.73         1.95 o                         
 -13   2   4          9.76         10.28         1.98 o                         
 -12   2   4          3.32          4.51         1.91 o                         
 -11   2   4         97.29         97.33         2.58 o                         
 -10   2   4         68.97         69.27         2.02 o                         
  -9   2   4        120.19        128.61         2.43 o                         
  -8   2   4         52.09         48.47         1.75 o                         
  -7   2   4        267.84        262.59         3.79 o                         
  -6   2   4       1016.75        980.54        10.17 o                         
  -5   2   4       1838.22       1832.34        19.04 o                         
  -4   2   4        517.48        442.02         4.48 o                         
  -3   2   4       2035.04       2310.34        20.05 o                         
  -2   2   4       1339.58       1535.74        11.55 o                         
  -1   2   4       1436.83       1449.92        10.54 o                         
   0   2   4      19127.45      19502.64       142.84 o                         
   1   2   4       1450.55       1440.19        11.31 o                         
   2   2   4       1329.24       1538.68        11.92 o                         
   3   2   4       2041.92       2294.77        20.92 o                         
   4   2   4        545.07        470.24         5.30 o                         
   5   2   4       1809.09       1840.23        21.01 o                         
   6   2   4       1028.55       1004.33        11.13 o                         
   7   2   4        278.36        270.91         4.57 o                         
   8   2   4         50.58         48.62         1.50 o                         
   9   2   4        115.20        124.72         2.43 o                         
  10   2   4         68.59         69.09         1.89 o                         
  11   2   4         97.28        103.72         3.03 o                         
  12   2   4          3.46          3.40         1.74 o                         
  13   2   4         10.02         10.09         1.93 o                         
 -13   3   4        135.70        139.67         5.05 o                         
 -12   3   4        146.91        143.11         3.39 o                         
 -11   3   4          3.44          3.22         1.68 o                         
 -10   3   4        121.42        117.08         2.52 o                         
  -9   3   4        141.91        151.94         2.77 o                         
  -8   3   4        690.37        670.49         7.96 o                         
  -7   3   4         55.89         65.12         1.56 o                         
  -6   3   4        890.69        889.54         8.15 o                         
  -5   3   4        835.64        876.26         8.84 o                         
  -4   3   4         53.06         59.67         1.27 o                         
  -3   3   4        300.04        269.23         2.97 o                         
  -2   3   4       1040.13       1018.05         7.28 o                         
  -1   3   4        634.69        625.33         4.20 o                         
   0   3   4        182.43        240.84         2.55 o                         
   1   3   4        652.38        635.55         5.27 o                         
   2   3   4       1030.25       1006.83         7.62 o                         
   3   3   4        305.36        275.91         2.82 o                         
   4   3   4         57.12         60.17         1.28 o                         
   5   3   4        827.44        876.00        10.46 o                         
   6   3   4        924.64        931.11        10.15 o                         
   7   3   4         59.25         68.91         1.54 o                         
   8   3   4        695.36        690.29         7.93 o                         
   9   3   4        141.13        152.87         2.73 o                         
  10   3   4        122.21        113.95         2.39 o                         
  11   3   4          3.12          4.01         1.69 o                         
  12   3   4        144.45        147.10         3.77 o                         
  13   3   4        130.52        128.12         4.45 o                         
 -12   4   4         26.90         27.82         2.41 o                         
 -11   4   4         63.04         70.82         2.57 o                         
 -10   4   4         16.77         19.62         1.62 o                         
  -9   4   4         81.73         88.67         2.58 o                         
  -8   4   4        174.85        183.32         2.98 o                         
  -7   4   4       1074.42       1036.86        11.09 o                         
  -6   4   4        731.56        723.26         7.78 o                         
  -5   4   4        230.94        236.74         3.59 o                         
  -4   4   4       1076.79       1058.37        10.08 o                         
  -3   4   4        371.19        348.19         3.28 o                         
  -2   4   4       3493.31       3728.06        29.61 o                         
  -1   4   4       4651.43       4870.67        35.91 o                         
   0   4   4        291.31        297.26         2.96 o                         
   1   4   4       4648.35       4885.23        33.75 o                         
   2   4   4       3428.15       3666.16        27.25 o                         
   3   4   4        362.12        336.41         3.36 o                         
   4   4   4       1089.31       1077.51        10.01 o                         
   5   4   4        219.87        219.90         2.60 o                         
   6   4   4        726.30        729.90         7.53 o                         
   7   4   4       1087.86       1062.12        11.05 o                         
   8   4   4        175.58        178.00         2.63 o                         
   9   4   4         82.36         91.63         2.16 o                         
  10   4   4         16.94         24.60         1.71 o                         
  11   4   4         63.65         67.88         2.72 o                         
  12   4   4         28.83         28.37         2.17 o                         
 -12   5   4         54.36         58.73         2.80 o                         
 -11   5   4        250.76        247.35         4.53 o                         
 -10   5   4        116.92        112.68         3.02 o                         
  -9   5   4          8.71         11.69         1.40 o                         
  -8   5   4        225.80        236.88         3.52 o                         
  -7   5   4        671.21        656.18         7.88 o                         
  -6   5   4        323.17        311.87         3.82 o                         
  -5   5   4         42.79         56.65         1.33 o                         
  -4   5   4        791.54        785.91         7.83 o                         
  -3   5   4        761.77        868.83         7.92 o                         
  -2   5   4         67.70         90.58         1.60 o                         
  -1   5   4        381.92        420.03         3.61 o                         
   0   5   4       1974.74       1813.82        14.25 o                         
   1   5   4        369.36        407.41         3.64 o                         
   2   5   4         68.17         94.44         1.49 o                         
   3   5   4        775.05        848.01         8.15 o                         
   4   5   4        785.13        774.64         7.14 o                         
   5   5   4         40.79         52.85         1.42 o                         
   6   5   4        327.45        307.64         3.83 o                         
   7   5   4        669.36        667.21         7.42 o                         
   8   5   4        213.37        224.20         3.17 o                         
   9   5   4          9.19         10.61         1.41 o                         
  10   5   4        116.72        110.63         2.52 o                         
  11   5   4        252.55        249.90         4.99 o                         
  12   5   4         56.04         57.57         2.57 o                         
 -12   6   4         77.40         83.11         3.22 o                         
 -11   6   4         58.79         55.44         2.48 o                         
 -10   6   4         95.00         92.40         2.73 o                         
  -9   6   4        211.73        197.19         3.93 o                         
  -8   6   4        252.99        247.69         3.81 o                         
  -7   6   4        303.49        308.04         5.58 o                         
  -6   6   4         97.95         90.66         1.87 o                         
  -5   6   4        257.50        249.81         3.26 o                         
  -4   6   4       2260.84       1995.67        21.18 o                         
  -3   6   4       1115.60       1085.85        10.17 o                         
  -2   6   4        566.87        577.78         5.89 o                         
  -1   6   4        843.33        957.41         9.18 o                         
   0   6   4        660.42        582.04         5.01 o                         
   1   6   4        825.96        944.54         8.27 o                         
   2   6   4        561.21        554.66         5.97 o                         
   3   6   4       1130.76       1108.31        12.73 o                         
   4   6   4       2269.99       1985.00        19.11 o                         
   5   6   4        259.39        248.63         3.39 o                         
   6   6   4        100.68         90.15         1.66 o                         
   7   6   4        305.89        310.13         4.33 o                         
   8   6   4        250.30        248.71         4.16 o                         
   9   6   4        216.15        207.97         3.53 o                         
  10   6   4         91.66         84.39         2.43 o                         
  11   6   4         59.32         49.65         2.36 o                         
  12   6   4         79.13         87.41         3.19 o                         
 -12   7   4          4.43         10.92         5.23 o                         
 -11   7   4        102.38        100.00         3.14 o                         
 -10   7   4         56.16         55.66         2.52 o                         
  -9   7   4         66.28         64.51         2.49 o                         
  -8   7   4         29.15         30.91         1.82 o                         
  -7   7   4          1.06          2.53         1.10 o                         
  -6   7   4        587.34        582.67         7.79 o                         
  -5   7   4        591.01        582.41         6.94 o                         
  -4   7   4         65.65         62.54         1.47 o                         
  -3   7   4        621.83        563.84         5.86 o                         
  -2   7   4       1369.13       1252.60        13.46 o                         
  -1   7   4        364.59        321.36         3.51 o                         
   0   7   4       3401.97       3253.21        32.02 o                         
   1   7   4        364.93        316.31         3.23 o                         
   2   7   4       1374.57       1237.81        11.88 o                         
   3   7   4        621.77        562.91         6.30 o                         
   4   7   4         65.46         63.94         1.55 o                         
   5   7   4        597.82        567.33         6.52 o                         
   6   7   4        582.56        595.33         6.76 o                         
   7   7   4          1.29          3.97         1.26 o                         
   8   7   4         28.12         31.62         1.67 o                         
   9   7   4         67.01         66.09         2.34 o                         
  10   7   4         57.23         51.30         2.27 o                         
  11   7   4        101.41         89.71         2.93 o                         
  12   7   4          4.54         -0.81         5.27 o                         
 -11   8   4         63.29         67.52         2.76 o                         
 -10   8   4        106.87        104.94         3.16 o                         
  -9   8   4          3.64          2.29         1.83 o                         
  -8   8   4         78.87         81.73         2.68 o                         
  -7   8   4        115.93        109.54         2.64 o                         
  -6   8   4        415.22        396.09         4.77 o                         
  -5   8   4         79.92         64.46         1.49 o                         
  -4   8   4          1.15          5.77         0.92 o                         
  -3   8   4        286.09        272.68         3.99 o                         
  -2   8   4        672.93        648.02         7.35 o                         
  -1   8   4         59.69         79.59         2.13 o                         
   0   8   4        810.35        752.46         8.31 o                         
   1   8   4         55.81         71.62         1.70 o                         
   2   8   4        666.58        629.48         6.67 o                         
   3   8   4        291.50        276.06         3.35 o                         
   4   8   4          1.45          3.89         0.84 o                         
   5   8   4         80.42         71.81         1.61 o                         
   6   8   4        422.60        394.86         4.88 o                         
   7   8   4        115.01        105.37         2.51 o                         
   8   8   4         81.86         85.02         2.72 o                         
   9   8   4          3.97          4.99         1.85 o                         
  10   8   4        103.01         99.68         3.20 o                         
  11   8   4         65.03         69.48         2.96 o                         
 -11   9   4         32.11         32.92         4.86 o                         
 -10   9   4         54.00         55.61         2.90 o                         
  -9   9   4         19.11         16.28         2.06 o                         
  -8   9   4        309.07        303.46         5.01 o                         
  -7   9   4         76.26         77.24         2.33 o                         
  -6   9   4          5.91          4.15         1.28 o                         
  -5   9   4         50.61         46.39         1.60 o                         
  -4   9   4         99.02        105.94         2.22 o                         
  -3   9   4         57.28         57.32         1.59 o                         
  -2   9   4        121.65        121.68         2.08 o                         
  -1   9   4        158.16        151.16         2.54 o                         
   0   9   4       1756.99       1696.46        20.06 o                         
   1   9   4        155.21        144.97         2.23 o                         
   2   9   4        121.83        128.61         2.84 o                         
   3   9   4         59.40         58.76         1.42 o                         
   4   9   4        100.51        101.00         2.06 o                         
   5   9   4         49.40         46.57         1.57 o                         
   6   9   4          5.99          4.72         1.29 o                         
   7   9   4         78.73         80.38         2.35 o                         
   8   9   4        309.51        304.18         5.07 o                         
   9   9   4         21.41         21.16         2.07 o                         
  10   9   4         54.54         57.36         2.91 o                         
 -10  10   4         55.56         60.66         3.35 o                         
  -9  10   4         32.92         34.55         2.53 o                         
  -8  10   4         15.42         16.84         2.07 o                         
  -7  10   4        126.56        116.22         2.75 o                         
  -6  10   4        128.57        132.34         3.48 o                         
  -5  10   4        221.39        210.33         3.70 o                         
  -4  10   4        136.27        136.98         2.83 o                         
  -3  10   4         61.81         61.01         1.67 o                         
  -2  10   4        212.64        203.39         4.22 o                         
  -1  10   4        306.90        293.27         5.03 o                         
   0  10   4          1.30          2.17         1.25 o                         
   1  10   4        312.13        288.73         5.14 o                         
   2  10   4        212.84        208.86         3.26 o                         
   3  10   4         63.09         63.91         1.65 o                         
   4  10   4        135.95        132.09         2.81 o                         
   5  10   4        230.09        228.00         4.12 o                         
   6  10   4        128.98        124.04         2.72 o                         
   7  10   4        129.98        121.47         3.19 o                         
   8  10   4         14.97         14.81         2.07 o                         
   9  10   4         31.19         35.08         2.61 o                         
  10  10   4         55.82         59.58         3.67 o                         
  -9  11   4          8.86          2.65         2.59 o                         
  -8  11   4         13.93         17.40         2.50 o                         
  -7  11   4        144.86        137.32         3.47 o                         
  -6  11   4        226.75        242.78         4.72 o                         
  -5  11   4         14.02         13.99         1.77 o                         
  -4  11   4         29.75         33.70         1.86 o                         
  -3  11   4        281.60        268.44         4.04 o                         
  -2  11   4        451.00        447.93         6.56 o                         
  -1  11   4        122.21        126.84         2.99 o                         
   0  11   4         51.23         54.11         2.01 o                         
   1  11   4        130.40        138.36         3.22 o                         
   2  11   4        446.54        452.84         8.86 o                         
   3  11   4        286.66        274.23         4.45 o                         
   4  11   4         31.01         33.48         2.00 o                         
   5  11   4         15.67         17.20         2.09 o                         
   6  11   4        227.23        243.59         4.82 o                         
   7  11   4        143.26        132.86         3.67 o                         
   8  11   4         13.45         19.12         2.52 o                         
   9  11   4          9.31          6.62         2.53 o                         
  -8  12   4          5.74          3.79         2.56 o                         
  -7  12   4         15.95         16.56         2.40 o                         
  -6  12   4         53.94         52.06         3.05 o                         
  -5  12   4         34.99         41.47         3.44 o                         
  -4  12   4        224.13        224.82         4.35 o                         
  -3  12   4         56.14         56.93         2.38 o                         
  -2  12   4         19.40         17.38         2.09 o                         
  -1  12   4         62.97         55.56         2.29 o                         
   0  12   4          0.01          0.39         1.59 o                         
   1  12   4         66.63         59.10         2.40 o                         
   2  12   4         19.92         18.81         1.90 o                         
   3  12   4         53.88         55.15         2.18 o                         
   4  12   4        226.70        222.63         4.49 o                         
   5  12   4         36.44         39.81         2.46 o                         
   6  12   4         53.03         49.78         2.94 o                         
   7  12   4         17.18         20.55         2.60 o                         
   8  12   4          6.11          3.55         2.52 o                         
  -7  13   4         13.75         16.07         2.60 o                         
  -6  13   4          9.25         12.40         2.60 o                         
  -5  13   4         26.26         32.55         2.45 o                         
  -4  13   4          5.00          2.02         2.13 o                         
  -3  13   4        183.83        181.44         5.14 o                         
  -2  13   4         17.85         18.90         2.20 o                         
  -1  13   4          7.18          5.16         2.00 o                         
   0  13   4         73.29         69.53         2.92 o                         
   1  13   4          7.85          6.56         2.13 o                         
   2  13   4         16.68         14.59         2.13 o                         
   3  13   4        180.65        181.43         4.04 o                         
   4  13   4          4.33          2.56         2.12 o                         
   5  13   4         24.47         25.51         2.54 o                         
   6  13   4          9.68          8.84         2.74 o                         
   7  13   4         14.64         16.54         2.90 o                         
  -6  14   4         22.46         31.31         3.77 o                         
  -5  14   4         17.37         19.33         2.47 o                         
  -4  14   4         15.50         14.20         2.53 o                         
  -3  14   4         23.03         15.25         2.33 o                         
  -2  14   4          9.68         11.38         2.74 o                         
  -1  14   4         46.30         44.64         2.76 o                         
   0  14   4          0.48         -0.87         2.33 o                         
   1  14   4         45.66         45.87         2.79 o                         
   2  14   4          9.41         13.01         2.73 o                         
   3  14   4         22.32         20.09         2.96 o                         
   4  14   4         16.18         20.04         3.00 o                         
   5  14   4         17.46         20.12         2.58 o                         
   6  14   4         22.46         25.92         3.66 o                         
  -4  15   4         17.21         23.68         5.16 o                         
  -3  15   4         13.74         16.50         3.23 o                         
  -2  15   4         32.13         34.47         3.07 o                         
  -1  15   4         52.85         48.91         3.18 o                         
   0  15   4          0.28          0.72         2.62 o                         
   1  15   4         51.08         49.82         3.38 o                         
   2  15   4         32.31         37.59         3.89 o                         
   3  15   4         12.36         14.68         3.20 o                         
   4  15   4         17.01         36.50         6.92 o                         
   1   0   5         31.58         26.80         0.47 o                         
   2   0   5        224.92        250.41         2.12 o                         
   3   0   5       2100.59       2319.66        19.30 o                         
   4   0   5       1382.71       1554.12        14.81 o                         
   5   0   5       1049.14       1067.91        11.55 o                         
   6   0   5        293.74        288.55         3.57 o                         
   7   0   5       1020.06        978.85        10.51 o                         
   8   0   5        327.91        317.10         4.19 o                         
   9   0   5       1118.64       1080.49        11.10 o                         
  10   0   5         57.52         61.05         1.77 o                         
  11   0   5         16.59         23.22         1.83 o                         
  12   0   5         79.51         82.20         2.74 o                         
  13   0   5         71.13         69.25         2.68 o                         
 -13   1   5          2.40          1.59         2.16 o                         
 -12   1   5         58.64         58.62         2.18 o                         
 -11   1   5        209.72        212.08         3.83 o                         
 -10   1   5         65.58         61.73         1.98 o                         
  -9   1   5         11.32         17.51         1.40 o                         
  -8   1   5        348.22        332.19         4.14 o                         
  -7   1   5        329.58        304.02         4.01 o                         
  -6   1   5        250.36        212.04         3.07 o                         
  -5   1   5        228.69        236.97         2.70 o                         
  -4   1   5        803.08        923.83        10.05 o                         
  -3   1   5       4415.16       5029.40        38.58 o                         
  -2   1   5       2322.05       2543.35        17.82 o                         
  -1   1   5       6230.22       6999.61        50.75 o                         
   0   1   5       7376.73       8148.52        58.82 o                         
   1   1   5       6249.28       7180.59        57.80 o                         
   2   1   5       2267.59       2427.19        21.40 o                         
   3   1   5       4398.67       4927.17        40.82 o                         
   4   1   5        826.49        948.38         9.13 o                         
   5   1   5        222.46        229.47         2.99 o                         
   6   1   5        252.37        218.05         2.55 o                         
   7   1   5        340.78        313.49         3.69 o                         
   8   1   5        347.10        334.31         4.21 o                         
   9   1   5         12.32         18.63         1.31 o                         
  10   1   5         64.58         63.10         1.93 o                         
  11   1   5        214.44        209.95         3.66 o                         
  12   1   5         58.75         57.14         2.21 o                         
  13   1   5          2.44          1.60         2.06 o                         
 -13   2   5         96.31         97.47         2.86 o                         
 -12   2   5         42.08         41.20         2.16 o                         
 -11   2   5        233.76        226.91         3.97 o                         
 -10   2   5         67.91         77.94         2.29 o                         
  -9   2   5        565.11        554.58         7.13 o                         
  -8   2   5        297.22        298.85         3.95 o                         
  -7   2   5        162.91        159.44         2.77 o                         
  -6   2   5        201.49        207.18         2.67 o                         
  -5   2   5       2200.04       2226.44        23.70 o                         
  -4   2   5        339.42        318.25         3.55 o                         
  -3   2   5       5151.09       5661.05        47.50 o                         
  -2   2   5        127.73        116.69         1.35 o                         
  -1   2   5      16425.49      17621.08       126.19 o                         
   0   2   5       1031.08       1039.05         9.25 o                         
   1   2   5      16337.14      17672.38       132.44 o                         
   2   2   5        134.49        122.83         1.73 o                         
   3   2   5       5159.18       5692.49        47.94 o                         
   4   2   5        352.35        331.53         3.67 o                         
   5   2   5       2178.55       2207.35        22.96 o                         
   6   2   5        192.00        192.83         2.68 o                         
   7   2   5        174.51        168.15         2.59 o                         
   8   2   5        291.60        294.88         4.25 o                         
   9   2   5        560.30        546.44         6.86 o                         
  10   2   5         62.30         70.00         2.05 o                         
  11   2   5        240.28        235.43         3.71 o                         
  12   2   5         41.08         42.35         2.10 o                         
  13   2   5         95.10         92.30         2.84 o                         
 -13   3   5          6.71         12.78         3.74 o                         
 -12   3   5         18.19         22.61         2.14 o                         
 -11   3   5          2.35          2.41         1.63 o                         
 -10   3   5        145.42        142.31         3.28 o                         
  -9   3   5        272.85        289.15         4.24 o                         
  -8   3   5        137.77        130.65         2.51 o                         
  -7   3   5          8.00          9.78         0.66 o                         
  -6   3   5       1681.49       1598.58        14.69 o                         
  -5   3   5        580.31        577.17         5.88 o                         
  -4   3   5        705.21        711.73         7.07 o                         
  -3   3   5        200.76        235.53         3.27 o                         
  -2   3   5        462.14        393.35         3.01 o                         
  -1   3   5       2443.61       2793.47        18.26 o                         
   0   3   5        704.08        792.54         5.39 o                         
   1   3   5       2465.15       2811.59        18.84 o                         
   2   3   5        489.00        417.91         4.28 o                         
   3   3   5        207.22        239.79         3.20 o                         
   4   3   5        723.16        743.04         7.47 o                         
   5   3   5        560.84        552.09         6.02 o                         
   6   3   5       1727.66       1696.25        18.02 o                         
   7   3   5          8.45         10.67         1.03 o                         
   8   3   5        134.50        129.61         2.27 o                         
   9   3   5        271.54        283.61         4.02 o                         
  10   3   5        149.83        150.18         2.74 o                         
  11   3   5          2.21          2.48         1.64 o                         
  12   3   5         18.23         27.12         1.98 o                         
  13   3   5          5.40          3.47         2.90 o                         
 -12   4   5        140.03        136.99         3.64 o                         
 -11   4   5         93.86        103.19         3.11 o                         
 -10   4   5        377.75        368.91         5.10 o                         
  -9   4   5        636.19        631.45         7.98 o                         
  -8   4   5        485.82        487.25         6.46 o                         
  -7   4   5        159.11        160.54         2.59 o                         
  -6   4   5        348.50        359.98         4.21 o                         
  -5   4   5       2778.49       2655.43        25.14 o                         
  -4   4   5        404.33        403.31         4.50 o                         
  -3   4   5        437.81        374.89         3.75 o                         
  -2   4   5       2073.56       2177.23        17.73 o                         
  -1   4   5       1828.27       1962.47        14.94 o                         
   0   4   5         59.09         72.33         0.76 o                         
   1   4   5       1871.88       2028.01        14.52 o                         
   2   4   5       2085.79       2134.13        17.02 o                         
   3   4   5        435.67        370.49         5.22 o                         
   4   4   5        398.87        388.30         3.69 o                         
   5   4   5       2822.28       2699.55        27.97 o                         
   6   4   5        334.97        343.46         4.05 o                         
   7   4   5        163.62        165.81         2.46 o                         
   8   4   5        476.37        473.99         5.74 o                         
   9   4   5        627.23        604.24         6.92 o                         
  10   4   5        371.89        374.31         5.02 o                         
  11   4   5         95.43         89.44         2.52 o                         
  12   4   5        141.73        142.52         3.25 o                         
 -12   5   5         40.92         39.55         2.53 o                         
 -11   5   5         67.43         82.98         2.95 o                         
 -10   5   5         47.81         44.25         1.93 o                         
  -9   5   5        120.12        108.44         2.75 o                         
  -8   5   5        437.73        436.44         5.56 o                         
  -7   5   5        429.89        406.51         5.13 o                         
  -6   5   5        394.23        367.81         4.22 o                         
  -5   5   5        207.84        201.49         2.43 o                         
  -4   5   5       2318.55       2386.12        22.76 o                         
  -3   5   5        470.42        412.17         4.06 o                         
  -2   5   5       1248.03       1259.46        11.14 o                         
  -1   5   5       1309.86       1363.39        11.05 o                         
   0   5   5       1925.48       1976.97        15.99 o                         
   1   5   5       1316.23       1386.14        12.05 o                         
   2   5   5       1237.43       1288.22        11.84 o                         
   3   5   5        471.50        406.37         4.13 o                         
   4   5   5       2293.47       2345.54        20.30 o                         
   5   5   5        209.94        200.26         2.37 o                         
   6   5   5        393.37        371.84         5.15 o                         
   7   5   5        409.93        389.95         4.64 o                         
   8   5   5        432.67        406.38         4.92 o                         
   9   5   5        118.71        114.62         2.39 o                         
  10   5   5         46.78         44.51         1.88 o                         
  11   5   5         64.82         77.86         2.52 o                         
  12   5   5         41.49         40.97         2.52 o                         
 -12   6   5         50.68         53.02         2.84 o                         
 -11   6   5         20.03         20.20         2.16 o                         
 -10   6   5         35.89         36.90         2.15 o                         
  -9   6   5        120.23        116.17         2.68 o                         
  -8   6   5         24.59         26.44         1.55 o                         
  -7   6   5        552.98        541.68         6.61 o                         
  -6   6   5        392.13        385.98         5.75 o                         
  -5   6   5        638.46        608.13         6.50 o                         
  -4   6   5        343.00        332.59         3.99 o                         
  -3   6   5       1087.75        982.20         8.51 o                         
  -2   6   5         49.22         41.72         1.09 o                         
  -1   6   5        860.47        875.55         8.62 o                         
   1   6   5        848.49        843.60         8.76 o                         
   2   6   5         56.29         50.58         1.18 o                         
   3   6   5       1057.33        981.56        11.96 o                         
   4   6   5        337.68        333.28         5.74 o                         
   5   6   5        641.27        609.30         5.83 o                         
   6   6   5        386.89        374.53         4.65 o                         
   7   6   5        557.97        550.69         6.84 o                         
   8   6   5         26.66         29.09         1.53 o                         
   9   6   5        118.21        115.18         2.81 o                         
  10   6   5         34.44         34.90         1.93 o                         
  11   6   5         22.75         25.94         2.05 o                         
  12   6   5         50.53         46.83         2.61 o                         
 -12   7   5         22.33         19.02         5.49 o                         
 -11   7   5         79.60         80.52         3.01 o                         
 -10   7   5          2.83         -0.40         2.01 o                         
  -9   7   5         28.01         28.36         1.89 o                         
  -8   7   5         18.54         18.40         1.71 o                         
  -7   7   5        124.56        123.78         2.33 o                         
  -6   7   5        439.93        418.12         6.60 o                         
  -5   7   5        167.76        158.81         2.75 o                         
  -4   7   5          5.21          6.66         0.78 o                         
  -3   7   5         35.28         32.54         1.12 o                         
  -2   7   5        443.65        415.67         5.75 o                         
  -1   7   5         38.28         30.32         0.81 o                         
   0   7   5        227.13        212.66         2.31 o                         
   1   7   5         35.49         28.33         0.88 o                         
   2   7   5        447.71        412.92         4.39 o                         
   3   7   5         34.88         29.53         1.38 o                         
   4   7   5          5.43          6.58         0.98 o                         
   5   7   5        162.66        152.46         2.22 o                         
   6   7   5        441.18        417.60         5.02 o                         
   7   7   5        124.80        125.28         2.47 o                         
   8   7   5         19.08         21.97         1.60 o                         
   9   7   5         32.80         33.46         1.99 o                         
  10   7   5          3.34          2.68         1.83 o                         
  11   7   5         79.38         79.54         3.20 o                         
  12   7   5         21.90         12.71         7.92 o                         
 -11   8   5         41.88         47.22         2.66 o                         
 -10   8   5         63.73         71.09         2.81 o                         
  -9   8   5         53.58         51.06         2.29 o                         
  -8   8   5        307.54        313.31         5.20 o                         
  -7   8   5         86.19         92.57         2.27 o                         
  -6   8   5        165.62        170.14         2.63 o                         
  -5   8   5         91.47         82.52         1.78 o                         
  -4   8   5        418.22        383.75         4.65 o                         
  -3   8   5        494.92        489.25         5.78 o                         
  -2   8   5        407.30        372.87         4.53 o                         
  -1   8   5       1749.03       1689.15        17.06 o                         
   0   8   5        137.02        123.49         1.77 o                         
   1   8   5       1766.53       1663.03        16.16 o                         
   2   8   5        392.10        364.35         4.30 o                         
   3   8   5        502.12        483.45         7.01 o                         
   4   8   5        406.93        369.44         4.81 o                         
   5   8   5         95.34         86.77         1.78 o                         
   6   8   5        167.44        175.71         3.14 o                         
   7   8   5         86.61         95.97         2.40 o                         
   8   8   5        313.61        308.06         4.96 o                         
   9   8   5         54.70         51.49         2.33 o                         
  10   8   5         60.74         62.59         2.77 o                         
  11   8   5         39.35         45.77         2.85 o                         
 -11   9   5         19.95         27.07         4.79 o                         
 -10   9   5         45.53         44.04         2.77 o                         
  -9   9   5         18.82         18.39         2.08 o                         
  -8   9   5         57.10         54.69         2.32 o                         
  -7   9   5        260.32        255.81         4.09 o                         
  -6   9   5          7.74          3.75         1.24 o                         
  -5   9   5          2.49          4.97         1.21 o                         
  -4   9   5        103.26        102.11         2.62 o                         
  -3   9   5        127.48        122.93         2.29 o                         
  -2   9   5        519.21        467.01         5.97 o                         
  -1   9   5        388.19        361.33         4.78 o                         
   0   9   5        222.20        224.18         3.35 o                         
   1   9   5        390.68        372.50         4.95 o                         
   2   9   5        516.94        477.50         6.15 o                         
   3   9   5        131.58        124.00         2.18 o                         
   4   9   5        101.07         97.67         2.30 o                         
   5   9   5          2.53          3.74         1.10 o                         
   6   9   5          8.24          6.19         1.25 o                         
   7   9   5        255.04        247.22         4.28 o                         
   8   9   5         56.09         54.48         2.57 o                         
   9   9   5         19.35         16.05         2.02 o                         
  10   9   5         47.03         46.49         2.67 o                         
 -10  10   5        142.30        152.51         5.65 o                         
  -9  10   5         99.71         87.25         3.27 o                         
  -8  10   5          7.91          8.37         2.01 o                         
  -7  10   5         57.62         62.72         2.24 o                         
  -6  10   5        187.93        202.91         3.57 o                         
  -5  10   5        148.46        146.36         2.86 o                         
  -4  10   5         96.99         94.30         2.28 o                         
  -3  10   5          0.77          2.32         1.13 o                         
  -2  10   5        611.05        586.73         7.01 o                         
  -1  10   5        201.65        200.37         3.87 o                         
   0  10   5        154.65        160.55         3.29 o                         
   1  10   5        199.33        198.08         3.69 o                         
   2  10   5        608.91        595.84         7.28 o                         
   3  10   5          0.51          2.72         1.12 o                         
   4  10   5         99.07         93.07         2.31 o                         
   5  10   5        146.06        149.25         3.49 o                         
   6  10   5        188.38        200.28         3.55 o                         
   7  10   5         57.13         62.84         2.42 o                         
   8  10   5          9.29          8.60         1.97 o                         
   9  10   5        101.73         91.39         3.58 o                         
  10  10   5        138.90        149.88         4.21 o                         
  -9  11   5         35.42         31.79         2.82 o                         
  -8  11   5        150.69        148.65         4.21 o                         
  -7  11   5         16.28         15.63         2.14 o                         
  -6  11   5         64.52         70.73         2.59 o                         
  -5  11   5         24.20         21.11         1.85 o                         
  -4  11   5          6.22          6.51         1.59 o                         
  -3  11   5        239.54        236.43         4.44 o                         
  -2  11   5         50.40         57.02         2.12 o                         
  -1  11   5         54.73         54.00         2.12 o                         
   0  11   5        258.35        246.10         4.32 o                         
   1  11   5         54.14         54.86         2.58 o                         
   2  11   5         51.42         54.64         2.75 o                         
   3  11   5        239.25        239.30         4.06 o                         
   4  11   5          6.97          6.71         1.69 o                         
   5  11   5         24.86         20.41         2.13 o                         
   6  11   5         62.73         68.27         2.79 o                         
   7  11   5         17.05         20.02         2.38 o                         
   8  11   5        148.68        136.44         3.79 o                         
   9  11   5         36.19         37.61         2.86 o                         
  -8  12   5         20.10         17.94         2.70 o                         
  -7  12   5         19.23         23.51         2.56 o                         
  -6  12   5         67.56         71.23         3.36 o                         
  -5  12   5        299.81        327.77         6.41 o                         
  -4  12   5        148.57        154.60         3.32 o                         
  -3  12   5         29.82         39.42         2.21 o                         
  -2  12   5        224.07        226.37         4.54 o                         
  -1  12   5         71.88         77.86         2.59 o                         
   0  12   5        133.95        147.24         3.74 o                         
   1  12   5         73.96         77.07         2.62 o                         
   2  12   5        232.66        230.09         4.37 o                         
   3  12   5         29.58         42.72         2.47 o                         
   4  12   5        152.01        163.94         4.14 o                         
   5  12   5        296.97        318.92         5.92 o                         
   6  12   5         67.90         66.69         3.98 o                         
   7  12   5         17.79         23.41         2.71 o                         
   8  12   5         18.55         16.81         2.59 o                         
  -7  13   5         68.37         72.73         3.42 o                         
  -6  13   5         26.08         23.78         2.71 o                         
  -5  13   5         22.12         16.37         2.23 o                         
  -4  13   5         18.53         17.94         2.22 o                         
  -3  13   5         10.04          9.43         2.20 o                         
  -2  13   5         77.26         79.55         2.85 o                         
  -1  13   5         43.06         36.93         2.27 o                         
   0  13   5         39.73         41.06         2.56 o                         
   1  13   5         43.13         38.24         2.50 o                         
   2  13   5         74.77         69.32         2.70 o                         
   3  13   5          9.73          8.52         2.02 o                         
   4  13   5         18.92         21.03         2.37 o                         
   5  13   5         21.48         21.53         2.64 o                         
   6  13   5         25.43         19.78         2.69 o                         
   7  13   5         69.15         71.60         3.46 o                         
  -6  14   5         10.02         10.05         3.44 o                         
  -5  14   5          8.30         10.61         2.44 o                         
  -4  14   5         59.30         58.02         3.07 o                         
  -3  14   5         36.75         39.12         2.74 o                         
  -2  14   5         98.13        101.85         3.73 o                         
  -1  14   5         57.03         60.12         3.03 o                         
   0  14   5         41.57         39.35         2.67 o                         
   1  14   5         56.45         60.49         2.96 o                         
   2  14   5         97.86         91.65         4.16 o                         
   3  14   5         37.58         43.71         3.17 o                         
   4  14   5         56.09         58.19         3.27 o                         
   5  14   5          8.32          8.47         2.73 o                         
   6  14   5         10.97          9.33         4.16 o                         
  -4  15   5         60.20         60.81         7.33 o                         
  -3  15   5          4.31          2.31         3.11 o                         
  -2  15   5         14.66         24.43         2.95 o                         
  -1  15   5         79.11         81.20         3.62 o                         
   0  15   5         51.98         48.63         2.77 o                         
   1  15   5         79.62         77.91         4.96 o                         
   2  15   5         14.58         17.52         3.57 o                         
   3  15   5          4.47          3.81         3.08 o                         
   4  15   5         60.67         57.84         7.39 o                         
   0   0   6        269.77        254.62         2.78 o                         
   1   0   6        802.63        833.78         8.04 o                         
   2   0   6        105.06        152.96         1.44 o                         
   3   0   6       1143.37       1232.93         9.64 o                         
   4   0   6      21575.14      23523.69       224.86 o                         
   5   0   6        114.46         69.09         1.14 o                         
   6   0   6        487.11        498.78         5.74 o                         
   7   0   6         24.41         32.70         1.00 o                         
   8   0   6          1.64          3.44         0.96 o                         
   9   0   6        203.06        212.23         3.26 o                         
  10   0   6        237.05        243.46         3.61 o                         
  11   0   6         61.82         65.05         2.23 o                         
  12   0   6         95.38         87.37         2.70 o                         
  13   0   6         14.83         14.23         2.10 o                         
 -13   1   6         95.71         96.39         2.83 o                         
 -12   1   6          4.36          5.03         1.73 o                         
 -11   1   6         52.53         58.01         2.36 o                         
 -10   1   6         93.90         98.97         2.35 o                         
  -9   1   6        423.36        421.79         6.94 o                         
  -8   1   6         23.21         22.31         1.09 o                         
  -7   1   6        312.95        270.89         3.40 o                         
  -6   1   6        593.35        569.80         5.92 o                         
  -5   1   6       3259.09       3310.65        32.20 o                         
  -4   1   6         35.21         37.43         0.88 o                         
  -3   1   6        596.06        664.20         5.37 o                         
  -2   1   6       2118.98       2342.21        15.71 o                         
  -1   1   6       6394.95       6909.53        55.72 o                         
   0   1   6       8815.49       8973.33        66.89 o                         
   1   1   6       6375.67       6945.27        57.44 o                         
   2   1   6       2131.88       2337.75        21.50 o                         
   3   1   6        584.22        647.34         5.52 o                         
   4   1   6         35.14         34.69         0.94 o                         
   5   1   6       3227.36       3308.11        33.01 o                         
   6   1   6        601.88        571.36         6.42 o                         
   7   1   6        330.19        278.41         4.09 o                         
   8   1   6         23.46         20.38         0.98 o                         
   9   1   6        421.54        425.27         4.96 o                         
  10   1   6         93.08         96.85         2.31 o                         
  11   1   6         51.28         51.00         2.03 o                         
  12   1   6          4.63          4.58         1.71 o                         
  13   1   6         94.82         93.62         2.95 o                         
 -13   2   6         28.39         30.22         2.18 o                         
 -12   2   6        114.97        112.24         2.87 o                         
 -11   2   6         72.52         73.40         2.77 o                         
 -10   2   6        649.22        665.50         7.83 o                         
  -9   2   6         39.68         41.84         2.26 o                         
  -8   2   6        117.92        127.92         2.19 o                         
  -7   2   6        429.61        437.86         5.61 o                         
  -6   2   6        393.33        361.18         4.38 o                         
  -5   2   6       1646.82       1627.16        18.21 o                         
  -4   2   6       2657.85       2835.07        28.36 o                         
  -3   2   6       3703.45       3944.11        32.58 o                         
  -2   2   6       4030.16       4549.17        31.49 o                         
  -1   2   6       3957.55       4249.53        29.85 o                         
   0   2   6         16.64         10.24         0.53 o                         
   1   2   6       3936.05       4257.14        36.75 o                         
   2   2   6       4092.18       4640.73        33.47 o                         
   3   2   6       3662.19       3930.13        33.76 o                         
   4   2   6       2641.92       2743.80        28.35 o                         
   5   2   6       1605.41       1594.96        16.72 o                         
   6   2   6        387.30        360.71         4.55 o                         
   7   2   6        417.31        431.31         5.25 o                         
   8   2   6        114.01        120.62         2.33 o                         
   9   2   6         42.57         45.86         1.73 o                         
  10   2   6        656.39        672.94         8.07 o                         
  11   2   6         73.19         76.85         2.34 o                         
  12   2   6        109.67        110.13         2.80 o                         
  13   2   6         27.56         28.58         2.15 o                         
 -13   3   6         16.94         14.31         3.57 o                         
 -12   3   6          0.69          3.86         2.06 o                         
 -11   3   6        119.14        120.26         2.76 o                         
 -10   3   6         38.61         39.74         1.79 o                         
  -9   3   6         24.38         23.27         1.69 o                         
  -8   3   6         56.59         61.11         1.70 o                         
  -7   3   6        343.41        328.57         4.05 o                         
  -6   3   6       2027.61       1989.23        18.72 o                         
  -5   3   6        443.25        454.20         4.88 o                         
  -4   3   6        771.79        807.81         8.22 o                         
  -3   3   6        114.09        106.74         1.38 o                         
  -2   3   6       1807.74       2056.60        14.89 o                         
  -1   3   6       2718.30       2942.17        19.83 o                         
   0   3   6       3940.52       4214.40        29.15 o                         
   1   3   6       2718.71       2862.31        22.33 o                         
   2   3   6       1814.69       2067.64        16.29 o                         
   3   3   6        119.25        113.70         1.61 o                         
   4   3   6        758.19        772.57         7.87 o                         
   5   3   6        443.69        459.18         5.27 o                         
   6   3   6       2020.10       1985.56        20.87 o                         
   7   3   6        334.54        325.10         4.13 o                         
   8   3   6         58.15         57.93         1.56 o                         
   9   3   6         22.91         26.09         1.44 o                         
  10   3   6         38.61         36.23         1.61 o                         
  11   3   6        116.38        114.55         2.66 o                         
  12   3   6          0.57          1.22         1.84 o                         
  13   3   6         17.13         13.92         3.42 o                         
 -12   4   6         30.46         37.00         2.56 o                         
 -11   4   6         43.04         52.30         2.27 o                         
 -10   4   6        404.08        420.82         5.63 o                         
  -9   4   6         28.60         34.19         1.73 o                         
  -8   4   6        737.61        758.88         8.91 o                         
  -7   4   6        285.02        279.46         3.86 o                         
  -6   4   6        229.60        249.29         4.22 o                         
  -5   4   6        470.76        473.08         4.80 o                         
  -4   4   6        289.82        268.30         2.94 o                         
  -3   4   6        832.11        784.82         6.12 o                         
  -2   4   6       1102.13       1098.15         9.65 o                         
  -1   4   6       1220.52       1217.81         9.51 o                         
   0   4   6        107.38        128.75         1.22 o                         
   1   4   6       1211.76       1188.76         9.51 o                         
   2   4   6       1128.99       1084.18         9.00 o                         
   3   4   6        864.65        824.98         7.29 o                         
   4   4   6        278.14        254.25         2.60 o                         
   5   4   6        475.77        469.36         8.19 o                         
   6   4   6        245.20        271.57         3.45 o                         
   7   4   6        291.81        286.19         3.60 o                         
   8   4   6        733.45        743.70         8.03 o                         
   9   4   6         27.42         34.71         1.52 o                         
  10   4   6        401.38        425.49         5.71 o                         
  11   4   6         41.58         49.81         2.10 o                         
  12   4   6         30.93         32.42         2.03 o                         
 -12   5   6          0.55          1.25         2.09 o                         
 -11   5   6         33.39         39.93         2.23 o                         
 -10   5   6         30.50         32.11         1.87 o                         
  -9   5   6         48.37         42.54         1.73 o                         
  -8   5   6         68.83         77.63         2.23 o                         
  -7   5   6          8.21         11.49         0.88 o                         
  -6   5   6        139.19        144.07         2.15 o                         
  -5   5   6        359.61        315.12         3.43 o                         
  -4   5   6         58.83         79.29         1.90 o                         
  -3   5   6         85.86         91.42         1.33 o                         
  -2   5   6        790.62        820.74         7.23 o                         
  -1   5   6        303.87        304.70         2.80 o                         
   0   5   6        179.22        136.89         1.49 o                         
   1   5   6        303.14        305.63         3.23 o                         
   2   5   6        772.27        813.08         7.63 o                         
   3   5   6         84.61         92.58         1.49 o                         
   4   5   6         53.39         68.21         1.37 o                         
   5   5   6        348.75        305.17         3.34 o                         
   6   5   6        144.14        148.71         2.46 o                         
   7   5   6          7.42         11.33         1.05 o                         
   8   5   6         71.26         72.70         1.74 o                         
   9   5   6         48.70         44.06         1.72 o                         
  10   5   6         28.41         31.07         1.76 o                         
  11   5   6         35.73         40.24         2.07 o                         
  12   5   6          0.54          6.21         2.04 o                         
 -12   6   6         11.35         14.93         2.27 o                         
 -11   6   6         89.13         92.32         3.29 o                         
 -10   6   6        126.99        121.47         3.08 o                         
  -9   6   6         37.26         35.67         1.84 o                         
  -8   6   6        314.84        305.64         4.54 o                         
  -7   6   6        442.27        444.79         8.56 o                         
  -6   6   6        210.79        201.73         3.31 o                         
  -5   6   6        318.50        336.71         3.88 o                         
  -4   6   6       1191.95       1137.06        11.62 o                         
  -3   6   6         48.82         43.21         0.99 o                         
  -2   6   6        241.90        199.92         2.51 o                         
  -1   6   6        205.00        175.88         2.02 o                         
   0   6   6       2031.19       2120.95        17.36 o                         
   1   6   6        206.81        182.00         2.19 o                         
   2   6   6        225.17        183.96         2.06 o                         
   3   6   6         47.57         43.35         1.10 o                         
   4   6   6       1168.19       1113.66        11.57 o                         
   5   6   6        322.17        351.80         4.56 o                         
   6   6   6        207.02        199.87         2.84 o                         
   7   6   6        444.97        443.97         5.57 o                         
   8   6   6        314.48        305.14         4.69 o                         
   9   6   6         36.05         38.69         1.97 o                         
  10   6   6        128.74        121.96         2.75 o                         
  11   6   6         88.65         86.39         2.91 o                         
  12   6   6         11.68         13.91         2.26 o                         
 -12   7   6         33.24         37.33         9.06 o                         
 -11   7   6        126.85        123.42         3.45 o                         
 -10   7   6         42.39         35.86         2.28 o                         
  -9   7   6        107.72        101.48         2.79 o                         
  -8   7   6         91.10         98.64         3.10 o                         
  -7   7   6        132.93        135.81         2.64 o                         
  -6   7   6         86.35         88.05         2.01 o                         
  -5   7   6        158.36        154.17         2.56 o                         
  -4   7   6        381.50        343.30         4.22 o                         
  -3   7   6        324.32        343.47         3.78 o                         
  -2   7   6        347.24        327.11         4.00 o                         
  -1   7   6        599.64        573.49         6.22 o                         
   0   7   6         57.28         40.41         0.78 o                         
   1   7   6        598.43        557.28         5.62 o                         
   2   7   6        342.41        314.47         4.14 o                         
   3   7   6        326.60        342.36         4.09 o                         
   4   7   6        395.91        363.12         4.89 o                         
   5   7   6        158.07        146.98         2.30 o                         
   6   7   6         85.25         83.47         2.15 o                         
   7   7   6        133.87        134.70         2.58 o                         
   8   7   6         88.14         90.92         2.87 o                         
   9   7   6        107.89        103.38         2.59 o                         
  10   7   6         42.25         43.05         2.29 o                         
  11   7   6        123.78        124.54         3.13 o                         
 -11   8   6        107.82        114.58         3.26 o                         
 -10   8   6        107.71        103.03         3.41 o                         
  -9   8   6        109.33        112.71         2.85 o                         
  -8   8   6         56.60         63.88         2.40 o                         
  -7   8   6        390.05        384.75         5.25 o                         
  -6   8   6        112.48        106.04         2.27 o                         
  -5   8   6        431.71        448.70         5.48 o                         
  -4   8   6         60.51         65.94         1.43 o                         
  -3   8   6        277.02        253.03         4.49 o                         
  -2   8   6        125.42        112.55         2.75 o                         
  -1   8   6        591.92        590.56         8.30 o                         
   0   8   6          9.35         10.93         0.75 o                         
   1   8   6        592.51        614.41         6.53 o                         
   2   8   6        133.83        118.17         2.31 o                         
   3   8   6        273.14        250.14         3.90 o                         
   4   8   6         56.43         58.18         1.58 o                         
   5   8   6        426.61        437.34         5.67 o                         
   6   8   6        109.06        101.28         2.40 o                         
   7   8   6        382.86        368.64         5.41 o                         
   8   8   6         50.97         52.44         2.15 o                         
   9   8   6        112.70        107.76         3.53 o                         
  10   8   6        111.19        109.23         3.31 o                         
  11   8   6        108.43        112.90         3.68 o                         
 -11   9   6         43.89         47.99         5.18 o                         
 -10   9   6          2.50          4.05         2.25 o                         
  -9   9   6          7.54         10.15         2.20 o                         
  -8   9   6         12.67          8.72         1.85 o                         
  -7   9   6         16.61         20.91         1.74 o                         
  -6   9   6        119.33        126.58         2.54 o                         
  -5   9   6        102.95        103.04         2.77 o                         
  -4   9   6        237.35        226.45         3.22 o                         
  -3   9   6         16.88         16.50         0.96 o                         
  -2   9   6        594.63        588.77         7.46 o                         
  -1   9   6         97.32         91.23         1.86 o                         
   0   9   6         19.34         19.44         1.12 o                         
   1   9   6         98.46         90.52         1.88 o                         
   2   9   6        596.23        584.79         7.56 o                         
   3   9   6         17.68         15.90         1.11 o                         
   4   9   6        238.09        224.92         3.34 o                         
   5   9   6        103.96         97.56         1.98 o                         
   6   9   6        116.38        117.96         2.39 o                         
   7   9   6         17.11         20.46         1.84 o                         
   8   9   6         11.92         12.19         1.90 o                         
   9   9   6          7.66          5.04         2.03 o                         
  10   9   6          2.46          4.72         2.24 o                         
 -10  10   6         34.80         40.14         2.72 o                         
  -9  10   6         33.60         40.89         2.75 o                         
  -8  10   6          3.36          1.82         2.07 o                         
  -7  10   6        144.06        139.15         2.99 o                         
  -6  10   6         64.01         67.00         2.14 o                         
  -5  10   6         19.46         23.87         1.58 o                         
  -4  10   6         81.31         84.43         2.11 o                         
  -3  10   6        178.07        181.51         2.96 o                         
  -2  10   6         65.12         71.56         1.95 o                         
  -1  10   6        192.26        202.33         3.92 o                         
   0  10   6         83.09         81.10         2.20 o                         
   1  10   6        196.28        206.90         3.86 o                         
   2  10   6         67.29         70.28         1.89 o                         
   3  10   6        182.47        190.95         3.04 o                         
   4  10   6         84.97         81.46         2.11 o                         
   5  10   6         21.31         25.06         1.74 o                         
   6  10   6         65.66         62.10         2.03 o                         
   7  10   6        139.97        137.65         3.22 o                         
   8  10   6          2.56          0.76         2.03 o                         
   9  10   6         33.37         39.08         2.47 o                         
  10  10   6         32.00         31.00         2.63 o                         
  -9  11   6         23.33         15.48         2.46 o                         
  -8  11   6         36.31         41.55         2.64 o                         
  -7  11   6          7.64          7.26         2.05 o                         
  -6  11   6        129.49        131.45         3.07 o                         
  -5  11   6         60.57         54.83         2.23 o                         
  -4  11   6         66.72         66.51         2.34 o                         
  -3  11   6          4.60          7.67         1.41 o                         
  -2  11   6         57.17         63.69         2.18 o                         
  -1  11   6         36.97         31.16         2.07 o                         
   0  11   6         55.61         57.55         2.31 o                         
   1  11   6         37.38         35.12         1.95 o                         
   2  11   6         59.59         63.41         2.33 o                         
   3  11   6          4.60          5.37         1.53 o                         
   4  11   6         64.12         62.56         2.34 o                         
   5  11   6         58.97         50.34         2.49 o                         
   6  11   6        133.31        129.74         3.32 o                         
   7  11   6          7.62          6.77         2.22 o                         
   8  11   6         38.19         40.44         2.71 o                         
   9  11   6         22.14         16.18         2.51 o                         
  -8  12   6         24.18         22.72         2.51 o                         
  -7  12   6        276.40        286.50         6.87 o                         
  -6  12   6         30.97         37.09         2.93 o                         
  -5  12   6        152.75        164.19         4.20 o                         
  -4  12   6         50.90         52.86         2.26 o                         
  -3  12   6        402.00        412.26         6.44 o                         
  -2  12   6          1.24          3.49         1.88 o                         
  -1  12   6        308.78        299.57         5.68 o                         
   0  12   6        321.13        330.44         6.16 o                         
   1  12   6        303.12        308.13         5.50 o                         
   2  12   6          1.31          1.13         1.69 o                         
   3  12   6        398.05        403.38         6.30 o                         
   4  12   6         49.33         49.96         2.47 o                         
   5  12   6        151.75        157.31         4.46 o                         
   6  12   6         31.89         37.90         3.00 o                         
   7  12   6        279.61        290.60         5.90 o                         
   8  12   6         25.04         22.48         2.45 o                         
  -7  13   6          8.14          9.22         2.33 o                         
  -6  13   6         30.32         30.04         2.75 o                         
  -5  13   6          3.66          2.33         2.18 o                         
  -4  13   6         13.79         15.56         2.23 o                         
  -3  13   6         49.63         44.18         2.60 o                         
  -2  13   6         26.36         26.81         2.21 o                         
  -1  13   6          4.66          4.78         1.98 o                         
   0  13   6          0.11          1.37         2.17 o                         
   1  13   6          4.46          2.30         2.11 o                         
   2  13   6         27.56         22.02         2.36 o                         
   3  13   6         49.07         43.59         2.56 o                         
   4  13   6         14.37         13.15         2.30 o                         
   5  13   6          3.78          2.78         2.77 o                         
   6  13   6         29.67         28.70         2.74 o                         
   7  13   6          8.77          8.08         2.62 o                         
  -6  14   6         13.57         15.86         3.68 o                         
  -5  14   6        113.81        126.67         3.60 o                         
  -4  14   6         47.40         53.91         3.05 o                         
  -3  14   6         32.53         29.05         2.63 o                         
  -2  14   6          2.26          4.23         2.32 o                         
  -1  14   6        252.93        273.08         5.70 o                         
   0  14   6          6.09          2.25         2.28 o                         
   1  14   6        254.30        257.44         5.26 o                         
   2  14   6          2.15          4.00         2.91 o                         
   3  14   6         31.58         31.23         3.04 o                         
   4  14   6         47.92         49.50         3.09 o                         
   5  14   6        110.81        120.04         3.94 o                         
   6  14   6         13.24         13.11         8.37 o                         
  -4  15   6         36.22         34.35         5.86 o                         
  -3  15   6         89.17         89.58         4.08 o                         
  -2  15   6        138.32        138.06         4.47 o                         
  -1  15   6          0.74          2.31         2.85 o                         
   0  15   6         11.76          7.10         2.38 o                         
   1  15   6          0.83         -0.63         2.83 o                         
   2  15   6        136.88        132.16         6.36 o                         
   3  15   6         89.25         88.56         4.24 o                         
   4  15   6         35.67         45.59         9.39 o                         
   1   0   7        618.72        600.70         5.35 o                         
   2   0   7        342.50        333.52         3.71 o                         
   3   0   7       3061.35       3266.67        26.46 o                         
   4   0   7         46.27         54.83         1.38 o                         
   5   0   7         85.46        122.88         1.71 o                         
   6   0   7         24.38         20.68         0.77 o                         
   7   0   7       1429.72       1323.32        13.69 o                         
   8   0   7        552.92        553.98         6.46 o                         
   9   0   7        376.02        361.05         4.41 o                         
  10   0   7         23.51         24.19         1.50 o                         
  11   0   7        343.97        329.57         4.59 o                         
  12   0   7         54.16         47.06         2.10 o                         
  13   0   7         20.19         18.17         2.08 o                         
 -13   1   7         45.65         42.54         2.27 o                         
 -12   1   7         20.90         18.60         1.78 o                         
 -11   1   7        138.92        138.67         2.76 o                         
 -10   1   7        113.25        114.37         2.66 o                         
  -9   1   7        508.28        521.76         6.32 o                         
  -8   1   7         77.82         78.02         1.80 o                         
  -7   1   7         80.33         79.53         1.54 o                         
  -6   1   7       1273.90       1265.69        13.90 o                         
  -5   1   7       2244.20       2259.14        23.49 o                         
  -4   1   7       2076.34       2191.76        19.88 o                         
  -3   1   7        314.75        302.91         2.48 o                         
  -2   1   7       4017.75       4389.11        29.18 o                         
  -1   1   7      12531.18      13880.35       109.68 o                         
   0   1   7      19089.36      20921.28       148.37 o                         
   1   1   7      12621.97      14184.80       105.35 o                         
   2   1   7       4112.35       4526.11        30.69 o                         
   3   1   7        329.53        323.80         3.20 o                         
   4   1   7       2078.58       2187.35        21.89 o                         
   5   1   7       2290.98       2284.10        22.79 o                         
   6   1   7       1281.40       1257.90        13.22 o                         
   7   1   7         74.20         70.43         1.72 o                         
   8   1   7         80.93         79.11         2.19 o                         
   9   1   7        506.48        521.10         6.69 o                         
  10   1   7        115.48        120.58         2.38 o                         
  11   1   7        135.82        133.61         2.81 o                         
  12   1   7         20.58         18.31         1.76 o                         
  13   1   7         46.58         47.55         2.43 o                         
 -13   2   7         81.54         80.75         2.61 o                         
 -12   2   7         40.19         46.01         2.11 o                         
 -11   2   7          7.76         14.58         1.83 o                         
 -10   2   7        216.48        210.73         3.47 o                         
  -9   2   7        205.43        217.27         3.53 o                         
  -8   2   7        292.33        272.33         3.77 o                         
  -7   2   7        115.68        108.01         1.75 o                         
  -6   2   7         36.24         35.87         0.98 o                         
  -5   2   7        471.54        450.65         5.43 o                         
  -4   2   7       1414.99       1445.09        14.31 o                         
  -3   2   7        903.80        947.89         7.71 o                         
  -2   2   7       1532.07       1532.08         9.92 o                         
  -1   2   7        855.74        813.43         7.10 o                         
   0   2   7       1507.23       1703.66        13.61 o                         
   1   2   7        842.41        778.86         5.56 o                         
   2   2   7       1537.21       1535.12        10.76 o                         
   3   2   7        889.27        940.29         8.29 o                         
   4   2   7       1400.65       1442.19        15.12 o                         
   5   2   7        483.28        474.72         5.49 o                         
   6   2   7         36.83         35.48         1.08 o                         
   7   2   7        123.93        118.98         2.11 o                         
   8   2   7        294.09        280.82         4.74 o                         
   9   2   7        211.58        214.03         3.47 o                         
  10   2   7        210.56        211.79         3.81 o                         
  11   2   7          6.76         11.54         1.63 o                         
  12   2   7         38.88         37.61         1.96 o                         
  13   2   7         78.33         80.07         2.64 o                         
 -13   3   7         13.54         11.22         4.53 o                         
 -12   3   7         91.45         95.74         2.78 o                         
 -11   3   7        308.17        319.41         5.68 o                         
 -10   3   7         89.64         91.83         2.38 o                         
  -9   3   7         44.32         50.90         2.04 o                         
  -8   3   7        435.75        423.49         5.52 o                         
  -7   3   7        101.66         94.00         1.42 o                         
  -6   3   7         61.65         72.47         1.46 o                         
  -5   3   7        142.24        154.77         2.39 o                         
  -4   3   7        469.07        488.69         5.15 o                         
  -3   3   7       1772.46       1759.37        15.06 o                         
  -2   3   7       3289.45       3626.61        28.49 o                         
  -1   3   7        436.05        363.54         2.82 o                         
   0   3   7        985.78       1063.81         7.21 o                         
   1   3   7        423.86        357.40         2.80 o                         
   2   3   7       3337.54       3625.58        29.63 o                         
   3   3   7       1764.19       1774.31        14.67 o                         
   4   3   7        490.49        499.83         5.10 o                         
   5   3   7        137.66        151.23         2.45 o                         
   6   3   7         60.50         76.35         1.58 o                         
   7   3   7         91.44         87.91         1.70 o                         
   8   3   7        442.95        444.14         5.42 o                         
   9   3   7         42.83         45.77         1.60 o                         
  10   3   7         91.51         93.05         2.19 o                         
  11   3   7        315.94        327.29         4.73 o                         
  12   3   7         90.50         97.26         2.68 o                         
  13   3   7         13.91         17.42         3.23 o                         
 -12   4   7        113.72        106.67         3.08 o                         
 -11   4   7        150.71        150.10         3.12 o                         
 -10   4   7        338.59        351.36         4.82 o                         
  -9   4   7        145.41        142.90         2.78 o                         
  -8   4   7        190.14        188.36         3.02 o                         
  -7   4   7        401.50        404.94         4.57 o                         
  -6   4   7       1865.28       1812.79        17.74 o                         
  -5   4   7       3514.06       3446.04        32.00 o                         
  -4   4   7         60.47         67.08         0.98 o                         
  -3   4   7       1773.83       1822.47        14.61 o                         
  -2   4   7        370.13        354.86         3.32 o                         
  -1   4   7        648.31        669.63         5.34 o                         
   0   4   7        241.64        272.01         2.38 o                         
   1   4   7        657.95        676.36         7.83 o                         
   2   4   7        354.86        341.04         3.42 o                         
   3   4   7       1798.94       1815.20        14.70 o                         
   4   4   7         58.58         61.67         0.95 o                         
   5   4   7       3520.27       3404.83        37.35 o                         
   6   4   7       1871.28       1838.31        20.09 o                         
   7   4   7        387.69        389.65         4.60 o                         
   8   4   7        192.16        188.59         2.72 o                         
   9   4   7        145.83        142.47         2.69 o                         
  10   4   7        331.16        342.79         5.11 o                         
  11   4   7        149.37        143.49         2.90 o                         
  12   4   7        110.69        103.04         2.61 o                         
 -12   5   7         86.29         89.37         2.84 o                         
 -11   5   7        142.04        141.99         3.00 o                         
 -10   5   7         49.51         47.25         1.88 o                         
  -9   5   7         61.98         63.37         1.96 o                         
  -8   5   7          5.61          6.52         1.29 o                         
  -7   5   7         41.23         43.33         1.14 o                         
  -6   5   7        593.86        565.37         6.16 o                         
  -5   5   7        260.13        240.48         2.84 o                         
  -4   5   7        281.61        247.74         2.90 o                         
  -3   5   7        286.19        264.13         2.75 o                         
  -2   5   7        652.25        655.31         5.95 o                         
  -1   5   7        169.04        182.26         2.61 o                         
   0   5   7        837.84        863.79         7.35 o                         
   1   5   7        178.25        199.24         2.87 o                         
   2   5   7        646.77        632.15         5.98 o                         
   3   5   7        279.33        261.95         2.73 o                         
   4   5   7        279.49        241.63         2.76 o                         
   5   5   7        252.56        232.85         2.64 o                         
   6   5   7        584.00        555.42         6.44 o                         
   7   5   7         40.93         40.97         1.34 o                         
   8   5   7          5.23          5.27         1.22 o                         
   9   5   7         58.21         58.84         1.86 o                         
  10   5   7         50.27         49.51         1.89 o                         
  11   5   7        140.85        140.46         2.97 o                         
  12   5   7         87.06         91.94         2.81 o                         
 -12   6   7         24.78         26.00         2.30 o                         
 -11   6   7         11.57         14.79         2.05 o                         
 -10   6   7        133.82        133.18         3.24 o                         
  -9   6   7        162.69        161.25         3.34 o                         
  -8   6   7         52.94         64.33         2.17 o                         
  -7   6   7        227.28        217.50         3.35 o                         
  -6   6   7        121.90        120.12         1.93 o                         
  -5   6   7        547.70        499.30         6.16 o                         
  -4   6   7        578.04        560.02         6.00 o                         
  -3   6   7        825.87        795.59         8.17 o                         
  -2   6   7        206.62        230.24         2.98 o                         
  -1   6   7       2108.01       2038.77        18.58 o                         
   0   6   7       3580.48       3455.46        28.76 o                         
   1   6   7       2117.88       2034.13        17.82 o                         
   2   6   7        205.77        226.67         3.24 o                         
   3   6   7        815.71        790.94         9.13 o                         
   4   6   7        579.78        543.29         5.62 o                         
   5   6   7        530.50        482.95         5.04 o                         
   6   6   7        119.35        125.63         2.37 o                         
   7   6   7        219.42        206.36         3.16 o                         
   8   6   7         47.88         53.55         1.77 o                         
   9   6   7        170.84        172.24         3.01 o                         
  10   6   7        136.21        138.84         3.24 o                         
  11   6   7         12.81         15.26         1.87 o                         
  12   6   7         23.49         21.64         2.35 o                         
 -11   7   7         81.24         87.06         2.88 o                         
 -10   7   7         26.43         27.62         2.13 o                         
  -9   7   7         19.45         22.02         1.96 o                         
  -8   7   7        165.52        149.32         3.15 o                         
  -7   7   7        294.24        299.09         4.39 o                         
  -6   7   7        514.72        502.83         6.32 o                         
  -5   7   7        178.38        180.96         2.93 o                         
  -4   7   7        103.72        110.75         1.91 o                         
  -3   7   7        300.65        281.31         4.30 o                         
  -2   7   7         51.57         54.55         1.68 o                         
  -1   7   7        140.67        131.03         2.43 o                         
   0   7   7          4.41         13.47         0.92 o                         
   1   7   7        139.74        133.67         2.93 o                         
   2   7   7         49.06         50.94         1.08 o                         
   3   7   7        287.60        259.33         4.23 o                         
   4   7   7         98.83        112.72         2.48 o                         
   5   7   7        177.45        179.42         2.81 o                         
   6   7   7        511.28        492.61         6.13 o                         
   7   7   7        303.91        305.37         4.37 o                         
   8   7   7        165.25        151.65         2.98 o                         
   9   7   7         19.67         21.01         1.77 o                         
  10   7   7         26.73         27.97         1.99 o                         
  11   7   7         74.74         82.29         2.83 o                         
 -11   8   7         40.51         44.28         2.46 o                         
 -10   8   7         37.75         41.12         2.31 o                         
  -9   8   7        131.69        133.66         3.22 o                         
  -8   8   7          7.05          4.88         1.76 o                         
  -7   8   7        175.15        172.28         3.94 o                         
  -6   8   7         86.47         79.22         2.02 o                         
  -5   8   7         93.22         90.22         1.88 o                         
  -4   8   7        179.39        167.94         2.47 o                         
  -3   8   7         74.40         77.49         1.61 o                         
  -2   8   7         68.39         71.98         1.49 o                         
  -1   8   7       1918.39       1829.85        18.19 o                         
   0   8   7          0.16          0.34         0.67 o                         
   1   8   7       1962.53       1872.48        18.64 o                         
   2   8   7         64.75         70.02         2.54 o                         
   3   8   7         67.97         64.42         2.00 o                         
   4   8   7        178.90        172.14         2.81 o                         
   5   8   7         98.77         95.51         1.86 o                         
   6   8   7         82.34         78.95         1.84 o                         
   7   8   7        174.61        175.30         3.30 o                         
   8   8   7          7.45          6.08         1.72 o                         
   9   8   7        133.52        132.72         3.09 o                         
  10   8   7         41.31         43.07         2.33 o                         
  11   8   7         42.04         47.02         2.94 o                         
 -11   9   7         27.11         28.71         7.91 o                         
 -10   9   7         45.02         40.42         2.42 o                         
  -9   9   7         45.85         47.58         2.35 o                         
  -8   9   7         88.70         83.77         2.62 o                         
  -7   9   7         46.67         51.72         2.20 o                         
  -6   9   7         81.99         73.83         1.90 o                         
  -5   9   7         53.86         51.79         1.57 o                         
  -4   9   7         52.26         51.36         1.39 o                         
  -3   9   7         50.67         45.51         1.29 o                         
  -2   9   7        531.15        508.65         5.79 o                         
  -1   9   7        566.99        537.60         6.26 o                         
   0   9   7         24.33         21.11         1.36 o                         
   1   9   7        564.94        535.18         7.97 o                         
   2   9   7        528.10        508.93         7.01 o                         
   3   9   7         50.49         49.03         1.43 o                         
   4   9   7         56.39         52.09         1.74 o                         
   5   9   7         54.72         51.57         1.66 o                         
   6   9   7         81.39         68.93         1.94 o                         
   7   9   7         46.79         50.29         2.19 o                         
   8   9   7         89.67         87.17         2.66 o                         
   9   9   7         46.54         46.29         2.43 o                         
  10   9   7         41.76         36.22         2.52 o                         
 -10  10   7         21.50         23.34         2.47 o                         
  -9  10   7        134.30        135.74         3.59 o                         
  -8  10   7         95.80         89.36         2.60 o                         
  -7  10   7         63.02         67.94         2.39 o                         
  -6  10   7        129.55        128.38         2.79 o                         
  -5  10   7        158.05        154.45         3.27 o                         
  -4  10   7        156.52        150.87         2.83 o                         
  -3  10   7        211.42        208.27         3.57 o                         
  -2  10   7        283.89        284.22         3.87 o                         
  -1  10   7        172.71        168.93         3.29 o                         
   0  10   7        379.07        364.80         5.81 o                         
   1  10   7        171.27        162.24         3.68 o                         
   2  10   7        285.80        267.11         4.64 o                         
   3  10   7        205.74        203.28         3.35 o                         
   4  10   7        157.18        152.10         2.86 o                         
   5  10   7        158.17        149.89         3.55 o                         
   6  10   7        126.95        122.90         2.90 o                         
   7  10   7         65.21         68.01         2.41 o                         
   8  10   7         93.48         83.68         2.79 o                         
   9  10   7        130.27        128.46         3.45 o                         
  10  10   7         21.70         24.10         2.44 o                         
  -9  11   7         23.40         23.76         2.52 o                         
  -8  11   7         38.76         33.92         2.35 o                         
  -7  11   7         63.29         62.20         2.46 o                         
  -6  11   7         70.16         62.76         2.32 o                         
  -5  11   7         33.09         30.44         2.00 o                         
  -4  11   7          0.38          2.69         1.57 o                         
  -3  11   7        132.65        127.99         2.59 o                         
  -2  11   7        418.51        404.80         6.11 o                         
  -1  11   7         75.90         75.77         2.39 o                         
   0  11   7        138.45        130.52         2.91 o                         
   1  11   7         76.42         77.64         3.42 o                         
   2  11   7        419.13        412.97         5.77 o                         
   3  11   7        135.13        130.96         3.03 o                         
   4  11   7          0.69          1.17         1.72 o                         
   5  11   7         32.81         29.43         2.18 o                         
   6  11   7         74.60         68.82         2.87 o                         
   7  11   7         62.36         61.41         2.72 o                         
   8  11   7         40.55         39.13         2.63 o                         
   9  11   7         23.33         26.28         2.49 o                         
  -8  12   7          3.37          5.44         2.38 o                         
  -7  12   7         87.29         98.23         3.28 o                         
  -6  12   7         42.09         36.01         2.59 o                         
  -5  12   7         50.94         52.38         2.55 o                         
  -4  12   7          0.16          4.37         1.77 o                         
  -3  12   7        142.70        145.43         3.44 o                         
  -2  12   7         24.89         19.51         2.00 o                         
  -1  12   7        163.52        176.79         3.92 o                         
   0  12   7          5.31          8.79         2.06 o                         
   1  12   7        160.29        170.10         3.92 o                         
   2  12   7         21.78         20.47         1.78 o                         
   3  12   7        137.87        139.74         3.29 o                         
   4  12   7          0.43          5.15         1.96 o                         
   5  12   7         53.14         47.13         2.74 o                         
   6  12   7         37.80         36.45         2.66 o                         
   7  12   7         86.94         95.82         3.32 o                         
   8  12   7          2.99          6.11         2.31 o                         
  -7  13   7         15.46         15.31         2.52 o                         
  -6  13   7         37.23         35.51         2.55 o                         
  -5  13   7          2.32          0.92         2.03 o                         
  -4  13   7        108.41        113.16         2.99 o                         
  -3  13   7         30.09         40.38         2.50 o                         
  -2  13   7         50.35         49.24         3.30 o                         
  -1  13   7          2.68          2.29         1.92 o                         
   0  13   7        168.16        157.03         4.04 o                         
   1  13   7          2.61          0.86         2.04 o                         
   2  13   7         50.46         45.10         2.51 o                         
   3  13   7         30.58         37.53         2.58 o                         
   4  13   7        101.71        101.76         3.22 o                         
   5  13   7          2.31          1.55         2.48 o                         
   6  13   7         38.35         39.31         2.97 o                         
   7  13   7         15.56         20.17         2.61 o                         
  -6  14   7          6.23          6.30         3.58 o                         
  -5  14   7        148.23        161.86         3.85 o                         
  -4  14   7         65.09         70.87         2.99 o                         
  -3  14   7         41.45         42.10         2.98 o                         
  -2  14   7         39.95         36.28         2.54 o                         
  -1  14   7          9.77          9.50         2.31 o                         
   0  14   7         30.42         27.66         2.51 o                         
   1  14   7          9.48         13.33         2.40 o                         
   2  14   7         37.63         31.64         2.99 o                         
   3  14   7         42.64         42.46         2.98 o                         
   4  14   7         64.91         71.52         3.23 o                         
   5  14   7        147.97        153.72         5.62 o                         
   6  14   7          5.52          3.78         7.77 o                         
  -4  15   7          5.09          1.52         4.32 o                         
  -3  15   7         11.30         11.43         2.93 o                         
  -2  15   7        124.90        132.38         4.36 o                         
  -1  15   7         36.00         34.03         3.00 o                         
   0  15   7         12.66         14.39         2.43 o                         
   1  15   7         36.16         36.31         3.09 o                         
   2  15   7        128.71        134.79         5.09 o                         
   3  15   7         11.47          8.88         2.96 o                         
   0   0   8      16942.58      18787.53       197.71 o                         
   1   0   8       5227.90       5470.14        43.87 o                         
   2   0   8       3803.55       4171.38        37.16 o                         
   3   0   8        140.00         98.22         1.25 o                         
   4   0   8        322.99        388.72         3.82 o                         
   5   0   8        621.75        623.85         6.64 o                         
   6   0   8         29.70         31.42         0.87 o                         
   7   0   8        416.31        402.34         4.60 o                         
   8   0   8        262.65        270.23         3.50 o                         
   9   0   8         35.47         41.24         1.60 o                         
  10   0   8        115.93        122.04         2.11 o                         
  11   0   8         54.61         59.58         1.98 o                         
  12   0   8         11.00          9.64         1.77 o                         
  13   0   8         10.01          9.80         2.09 o                         
 -13   1   8         27.84         34.25         2.29 o                         
 -12   1   8         89.49         88.73         2.40 o                         
 -11   1   8        180.24        182.34         3.00 o                         
 -10   1   8        432.09        430.00         5.44 o                         
  -9   1   8        223.40        221.89         3.03 o                         
  -8   1   8        611.79        581.86         6.80 o                         
  -7   1   8        491.85        453.90         5.26 o                         
  -6   1   8       1417.21       1368.55        15.02 o                         
  -5   1   8       1254.71       1354.47        13.79 o                         
  -4   1   8        932.00       1044.31        10.11 o                         
  -3   1   8        874.80        844.78         6.52 o                         
  -2   1   8       8875.82       9243.84        65.42 o                         
  -1   1   8        733.61        858.18         7.97 o                         
   0   1   8         44.10         56.41         0.60 o                         
   1   1   8        724.01        862.18         6.30 o                         
   2   1   8       8904.58       9308.44        61.80 o                         
   3   1   8        878.66        838.36         7.52 o                         
   4   1   8        906.55       1018.36        14.10 o                         
   5   1   8       1273.88       1372.50        14.71 o                         
   6   1   8       1418.85       1344.87        13.47 o                         
   7   1   8        480.82        429.55         4.86 o                         
   8   1   8        603.26        570.60         7.72 o                         
   9   1   8        226.10        224.71         3.02 o                         
  10   1   8        431.82        422.40         4.95 o                         
  11   1   8        181.20        183.42         3.14 o                         
  12   1   8         87.89         85.55         2.43 o                         
  13   1   8         27.92         29.96         2.22 o                         
 -13   2   8         48.16         49.90         2.29 o                         
 -12   2   8         14.83         14.49         1.79 o                         
 -11   2   8        267.49        263.31         4.24 o                         
 -10   2   8         11.41         13.22         1.62 o                         
  -9   2   8        185.01        193.35         3.04 o                         
  -8   2   8        137.92        130.45         2.29 o                         
  -7   2   8        224.28        225.89         3.16 o                         
  -6   2   8       1161.78       1076.48        11.67 o                         
  -5   2   8        678.77        694.40         7.58 o                         
  -4   2   8        602.89        654.95         6.24 o                         
  -3   2   8       1237.07       1438.35        11.63 o                         
  -2   2   8       1823.55       2048.61        13.22 o                         
  -1   2   8       3459.86       3505.20        24.31 o                         
   0   2   8        278.57        324.49         3.69 o                         
   1   2   8       3410.01       3481.16        23.70 o                         
   2   2   8       1839.94       2057.71        14.77 o                         
   3   2   8       1205.92       1385.17        12.13 o                         
   4   2   8        609.82        664.11         6.83 o                         
   5   2   8        687.34        703.37         7.68 o                         
   6   2   8       1154.31       1072.61        11.90 o                         
   7   2   8        219.43        223.62         3.30 o                         
   8   2   8        137.20        128.90         2.35 o                         
   9   2   8        181.30        180.85         3.14 o                         
  10   2   8         12.84         14.03         1.39 o                         
  11   2   8        264.51        265.79         3.85 o                         
  12   2   8         13.76         15.48         1.81 o                         
  13   2   8         48.53         51.89         2.44 o                         
 -13   3   8          3.02          3.44         7.85 o                         
 -12   3   8        282.67        280.90         5.02 o                         
 -11   3   8         69.72         78.16         2.39 o                         
 -10   3   8        110.84        117.95         2.41 o                         
  -9   3   8         98.09         98.88         2.38 o                         
  -8   3   8        350.56        339.19         5.70 o                         
  -7   3   8        129.75        119.30         2.03 o                         
  -6   3   8         69.95         72.60         1.41 o                         
  -5   3   8        587.98        550.58         6.60 o                         
  -4   3   8       5086.35       5100.88        46.98 o                         
  -3   3   8        265.15        290.80         2.65 o                         
  -2   3   8       1568.63       1836.34        14.53 o                         
  -1   3   8       1861.85       2029.09        13.31 o                         
   0   3   8       2662.41       2667.45        18.35 o                         
   1   3   8       1886.80       2073.64        14.19 o                         
   2   3   8       1581.28       1851.56        16.45 o                         
   3   3   8        263.78        293.63         2.72 o                         
   4   3   8       5053.65       5046.00        50.28 o                         
   5   3   8        584.44        554.36         6.66 o                         
   6   3   8         78.07         81.48         1.62 o                         
   7   3   8        129.82        116.78         2.73 o                         
   8   3   8        346.75        344.44         4.35 o                         
   9   3   8         98.91         96.65         2.15 o                         
  10   3   8        119.71        124.27         2.75 o                         
  11   3   8         68.10         77.87         2.25 o                         
  12   3   8        288.19        288.58         5.97 o                         
  13   3   8          3.15          4.27         3.87 o                         
 -12   4   8         26.64         38.53         2.33 o                         
 -11   4   8         15.15         19.80         1.74 o                         
 -10   4   8        200.40        209.04         3.36 o                         
  -9   4   8        118.08        116.23         2.45 o                         
  -8   4   8        127.70        119.23         2.29 o                         
  -7   4   8         94.71         96.93         1.86 o                         
  -6   4   8         11.17         17.80         0.86 o                         
  -5   4   8       1362.67       1364.48        14.05 o                         
  -4   4   8        593.07        575.86         6.62 o                         
  -3   4   8       1317.92       1317.92        10.66 o                         
  -2   4   8       2307.64       2536.64        22.00 o                         
  -1   4   8        206.79        209.59         1.87 o                         
   0   4   8        235.50        264.32         2.15 o                         
   1   4   8        219.48        223.38         3.12 o                         
   2   4   8       2298.27       2526.34        21.84 o                         
   3   4   8       1307.32       1328.16        11.39 o                         
   4   4   8        568.09        556.65         5.62 o                         
   5   4   8       1368.61       1364.85        15.39 o                         
   6   4   8         12.35         20.50         1.18 o                         
   7   4   8         99.62        102.03         1.91 o                         
   8   4   8        126.15        123.10         2.19 o                         
   9   4   8        118.08        119.04         3.09 o                         
  10   4   8        202.77        197.50         3.16 o                         
  11   4   8         15.88         20.14         1.74 o                         
  12   4   8         26.22         31.00         2.06 o                         
 -12   5   8         15.82         20.04         2.18 o                         
 -11   5   8         61.35         65.83         2.38 o                         
 -10   5   8        275.03        276.36         4.15 o                         
  -9   5   8         51.75         49.83         1.75 o                         
  -8   5   8        258.67        243.86         3.65 o                         
  -7   5   8         83.25         69.50         1.44 o                         
  -6   5   8       1358.36       1307.91        12.98 o                         
  -5   5   8         81.94         78.80         1.74 o                         
  -4   5   8        212.71        203.56         2.40 o                         
  -3   5   8        424.02        436.21         5.00 o                         
  -2   5   8        645.52        545.02         5.39 o                         
  -1   5   8        169.24        178.15         1.89 o                         
   0   5   8        427.72        404.80         4.09 o                         
   1   5   8        155.63        164.00         2.65 o                         
   2   5   8        652.97        554.56         5.92 o                         
   3   5   8        423.34        438.52         4.37 o                         
   4   5   8        206.33        194.49         2.95 o                         
   5   5   8         74.83         67.39         1.14 o                         
   6   5   8       1350.22       1307.12        18.26 o                         
   7   5   8         86.78         73.80         1.86 o                         
   8   5   8        253.99        236.36         3.60 o                         
   9   5   8         45.91         48.00         1.71 o                         
  10   5   8        280.66        261.91         3.71 o                         
  11   5   8         62.07         65.45         2.38 o                         
  12   5   8         16.63         17.62         2.11 o                         
 -12   6   8         45.57         42.94         2.63 o                         
 -11   6   8         58.88         59.12         2.47 o                         
 -10   6   8         18.83         19.99         1.99 o                         
  -9   6   8         64.74         64.11         2.18 o                         
  -8   6   8         47.13         52.73         1.75 o                         
  -7   6   8         24.46         25.87         1.88 o                         
  -6   6   8        212.12        208.87         3.50 o                         
  -5   6   8        218.65        214.72         2.85 o                         
  -4   6   8         84.25         82.52         1.38 o                         
  -3   6   8        211.95        185.36         2.21 o                         
  -2   6   8        357.66        375.78         4.12 o                         
  -1   6   8        519.78        560.66         8.27 o                         
   0   6   8        223.13        222.78         2.80 o                         
   1   6   8        527.08        560.44         5.25 o                         
   2   6   8        367.49        389.19         4.85 o                         
   3   6   8        213.18        190.80         3.16 o                         
   4   6   8         84.02         78.60         1.35 o                         
   5   6   8        218.41        214.40         2.79 o                         
   6   6   8        207.34        202.16         2.92 o                         
   7   6   8         22.32         23.63         1.32 o                         
   8   6   8         46.28         48.55         1.68 o                         
   9   6   8         65.89         67.99         1.94 o                         
  10   6   8         19.66         18.05         1.61 o                         
  11   6   8         62.67         56.68         2.23 o                         
  12   6   8         45.72         49.44         2.63 o                         
 -11   7   8        149.05        158.24         3.80 o                         
 -10   7   8        137.87        134.48         3.37 o                         
  -9   7   8        107.88        107.70         2.86 o                         
  -8   7   8        296.17        291.37         4.43 o                         
  -7   7   8        424.18        425.47         5.53 o                         
  -6   7   8        197.61        185.42         2.92 o                         
  -5   7   8         13.35         13.64         1.05 o                         
  -4   7   8        211.04        208.16         3.24 o                         
  -3   7   8        607.36        536.89         5.63 o                         
  -2   7   8        252.78        246.83         3.20 o                         
  -1   7   8        329.60        279.76         4.16 o                         
   0   7   8       3916.18       3743.75        35.66 o                         
   1   7   8        317.62        265.61         4.23 o                         
   2   7   8        254.20        252.75         2.99 o                         
   3   7   8        591.65        513.03         6.21 o                         
   4   7   8        198.29        197.58         2.86 o                         
   5   7   8         12.84         12.80         1.01 o                         
   6   7   8        195.46        182.15         2.96 o                         
   7   7   8        425.52        419.37         5.27 o                         
   8   7   8        294.66        286.37         4.07 o                         
   9   7   8        108.65        108.58         2.48 o                         
  10   7   8        137.16        135.52         3.00 o                         
  11   7   8        150.33        151.58         3.44 o                         
 -11   8   8         26.65         32.60         2.32 o                         
 -10   8   8         12.71         14.62         2.08 o                         
  -9   8   8         73.00         71.74         2.57 o                         
  -8   8   8          6.99          8.23         1.67 o                         
  -7   8   8         21.53         29.56         1.63 o                         
  -6   8   8         86.22         89.21         1.69 o                         
  -5   8   8        141.97        135.72         2.34 o                         
  -4   8   8        227.14        218.05         3.72 o                         
  -3   8   8        611.42        566.39         6.58 o                         
  -2   8   8         15.20         17.04         0.97 o                         
  -1   8   8        169.77        180.67         2.53 o                         
   0   8   8         94.36         83.24         1.45 o                         
   1   8   8        171.12        176.87         2.83 o                         
   2   8   8         15.26         16.17         0.95 o                         
   3   8   8        607.86        554.93         7.33 o                         
   4   8   8        228.50        216.67         3.23 o                         
   5   8   8        140.82        133.70         2.18 o                         
   6   8   8         85.37         86.94         1.95 o                         
   7   8   8         22.11         25.75         1.57 o                         
   8   8   8          5.81          6.54         1.68 o                         
   9   8   8         70.24         71.14         2.96 o                         
  10   8   8         11.48         14.02         2.11 o                         
  11   8   8         27.24         31.71         2.78 o                         
 -10   9   8          8.22          7.46         2.14 o                         
  -9   9   8          2.59          5.59         2.02 o                         
  -8   9   8          6.48          9.62         1.84 o                         
  -7   9   8        140.01        133.33         2.89 o                         
  -6   9   8        127.49        130.61         2.41 o                         
  -5   9   8         65.19         70.34         1.73 o                         
  -4   9   8        178.70        169.05         2.82 o                         
  -3   9   8         53.78         54.00         1.42 o                         
  -2   9   8        162.81        168.76         2.68 o                         
  -1   9   8         22.38         24.43         1.09 o                         
   0   9   8          1.46         -0.42         0.92 o                         
   1   9   8         17.39         21.58         1.11 o                         
   2   9   8        162.81        172.36         2.75 o                         
   3   9   8         54.04         53.90         1.49 o                         
   4   9   8        178.18        169.11         3.50 o                         
   5   9   8         62.64         66.93         1.77 o                         
   6   9   8        135.06        133.40         2.96 o                         
   7   9   8        136.46        135.90         2.96 o                         
   8   9   8          6.52         11.78         1.87 o                         
   9   9   8          3.43          3.97         2.02 o                         
  10   9   8          7.10          3.95         2.42 o                         
 -10  10   8         52.70         50.82         2.97 o                         
  -9  10   8         19.70         20.10         2.35 o                         
  -8  10   8         16.37         15.69         1.91 o                         
  -7  10   8         24.60         23.93         1.82 o                         
  -6  10   8         23.04         21.93         1.64 o                         
  -5  10   8          8.20         10.37         1.37 o                         
  -4  10   8         26.12         22.18         1.41 o                         
  -3  10   8         45.44         36.55         1.40 o                         
  -2  10   8        116.06        108.52         2.14 o                         
  -1  10   8         64.81         65.62         2.40 o                         
   0  10   8         40.68         41.29         1.53 o                         
   1  10   8         63.50         69.40         2.38 o                         
   2  10   8        118.89        120.78         2.49 o                         
   3  10   8         44.27         37.69         1.65 o                         
   4  10   8         24.58         20.79         1.35 o                         
   5  10   8          8.00         10.76         1.46 o                         
   6  10   8         24.36         28.36         1.80 o                         
   7  10   8         22.39         18.31         1.98 o                         
   8  10   8         15.04         15.52         2.03 o                         
   9  10   8         19.63         23.28         2.35 o                         
  10  10   8         55.15         56.58         2.77 o                         
  -9  11   8          2.07          0.83         2.23 o                         
  -8  11   8         60.23         57.94         2.63 o                         
  -7  11   8         88.18         97.94         2.71 o                         
  -6  11   8         84.08         85.49         2.45 o                         
  -5  11   8         24.36         24.06         1.81 o                         
  -4  11   8         87.39         93.75         2.36 o                         
  -3  11   8        398.35        408.61         5.37 o                         
  -2  11   8        233.55        248.36         4.53 o                         
  -1  11   8         21.21         18.54         1.68 o                         
   0  11   8         77.73         80.02         2.30 o                         
   1  11   8         22.53         26.07         1.78 o                         
   2  11   8        237.08        250.75         3.81 o                         
   3  11   8        402.77        412.38         5.85 o                         
   4  11   8         87.35         96.90         2.78 o                         
   5  11   8         25.08         22.38         2.05 o                         
   6  11   8         83.52         80.61         3.00 o                         
   7  11   8         87.55         91.35         2.95 o                         
   8  11   8         59.87         62.61         2.75 o                         
   9  11   8          1.28          1.22         2.38 o                         
  -8  12   8        130.66        136.80         3.83 o                         
  -7  12   8         65.48         69.15         2.91 o                         
  -6  12   8         49.24         46.23         2.55 o                         
  -5  12   8         34.04         32.69         2.20 o                         
  -4  12   8        152.26        173.06         3.35 o                         
  -3  12   8        162.92        178.06         3.54 o                         
  -2  12   8         22.15         18.94         1.84 o                         
  -1  12   8         10.82         13.65         1.93 o                         
   0  12   8         10.14         10.02         2.03 o                         
   1  12   8         11.89         10.66         2.05 o                         
   2  12   8         22.98         17.83         1.69 o                         
   3  12   8        165.64        178.08         3.48 o                         
   4  12   8        152.17        164.75         3.67 o                         
   5  12   8         32.19         32.74         3.02 o                         
   6  12   8         50.00         50.08         2.72 o                         
   7  12   8         65.39         65.89         2.81 o                         
   8  12   8        130.62        128.42         3.52 o                         
  -7  13   8        100.12        102.30         3.46 o                         
  -6  13   8          8.42          8.91         2.27 o                         
  -5  13   8          5.84          8.40         2.00 o                         
  -4  13   8         42.14         45.62         2.34 o                         
  -3  13   8        273.46        299.32         5.32 o                         
  -2  13   8         11.86         11.10         2.09 o                         
  -1  13   8         72.05         70.30         2.52 o                         
   0  13   8         18.00         16.44         2.24 o                         
   1  13   8         71.10         75.20         2.90 o                         
   2  13   8         12.30         13.82         2.10 o                         
   3  13   8        274.04        297.45         5.53 o                         
   4  13   8         41.40         41.00         2.47 o                         
   5  13   8          4.94          5.81         2.49 o                         
   6  13   8          8.92          7.32         2.30 o                         
   7  13   8         99.51        105.45         3.68 o                         
  -6  14   8         15.44         17.82         3.67 o                         
  -5  14   8         32.58         36.31         2.49 o                         
  -4  14   8         12.98         13.20         2.35 o                         
  -3  14   8          1.56          2.94         2.26 o                         
  -2  14   8          6.52          6.52         2.24 o                         
  -1  14   8         64.91         54.35         2.73 o                         
   0  14   8          0.59         -1.84         2.33 o                         
   1  14   8         62.65         58.23         2.84 o                         
   2  14   8          6.71          4.65         2.70 o                         
   3  14   8          1.97          2.39         2.55 o                         
   4  14   8         12.87         13.02         2.61 o                         
   5  14   8         32.51         36.40         3.24 o                         
   6  14   8         15.27         11.47         8.25 o                         
  -4  15   8          5.74          3.77         4.24 o                         
  -3  15   8          0.72         -2.61         3.11 o                         
  -2  15   8          1.35          1.65         2.84 o                         
  -1  15   8         39.51         42.33         3.18 o                         
   0  15   8         23.86         25.24         2.52 o                         
   1  15   8         41.02         43.95         3.19 o                         
   2  15   8          1.50          2.90         3.20 o                         
   3  15   8          0.82         -0.41         2.90 o                         
   1   0   9       1799.40       1851.95        13.96 o                         
   2   0   9         73.73         62.75         0.92 o                         
   3   0   9         25.97         14.69         0.41 o                         
   4   0   9        670.00        950.58         8.86 o                         
   5   0   9        150.30         88.80         1.24 o                         
   6   0   9          7.15          2.80         0.67 o                         
   7   0   9        337.72        363.58         4.13 o                         
   8   0   9         63.78         45.32         1.23 o                         
   9   0   9        729.92        709.87         7.48 o                         
  10   0   9          2.35          7.27         1.21 o                         
  11   0   9          7.12          3.99         1.51 o                         
  12   0   9         44.13         36.24         1.95 o                         
  13   0   9         68.94         73.45         2.67 o                         
 -13   1   9        152.25        145.63         3.46 o                         
 -12   1   9         30.09         31.75         1.88 o                         
 -11   1   9         56.02         61.71         2.01 o                         
 -10   1   9        145.53        148.93         2.62 o                         
  -9   1   9        169.31        162.09         2.49 o                         
  -8   1   9         44.05         53.86         1.38 o                         
  -7   1   9        640.80        618.44         6.62 o                         
  -6   1   9        750.65        712.78         7.66 o                         
  -5   1   9       1347.30       1336.80        12.76 o                         
  -4   1   9       1088.78       1216.87        10.50 o                         
  -3   1   9       1838.68       2095.93        14.94 o                         
  -2   1   9       4403.40       4777.55        34.49 o                         
  -1   1   9       7297.98       8022.98        56.91 o                         
   0   1   9       3048.79       3503.70        23.12 o                         
   1   1   9       7363.27       8379.82        61.34 o                         
   2   1   9       4408.79       4746.84        39.05 o                         
   3   1   9       1897.39       2181.28        20.19 o                         
   4   1   9       1095.46       1221.31        11.72 o                         
   5   1   9       1353.93       1351.96        13.31 o                         
   6   1   9        752.99        704.07         6.69 o                         
   7   1   9        648.33        614.54         5.97 o                         
   8   1   9         43.93         56.83         1.47 o                         
   9   1   9        177.87        167.07         2.44 o                         
  10   1   9        144.97        152.89         2.58 o                         
  11   1   9         49.79         52.37         1.95 o                         
  12   1   9         29.89         32.11         1.91 o                         
  13   1   9        148.38        148.10         3.32 o                         
 -13   2   9          5.26          5.14         2.28 o                         
 -12   2   9         57.77         54.98         2.12 o                         
 -11   2   9        177.00        172.51         3.31 o                         
 -10   2   9        139.82        143.44         3.86 o                         
  -9   2   9         99.86        103.15         2.03 o                         
  -8   2   9         90.18         94.45         1.88 o                         
  -7   2   9        541.02        570.04         6.01 o                         
  -6   2   9        956.52        949.83         9.33 o                         
  -5   2   9        191.33        201.30         2.42 o                         
  -4   2   9        103.65        121.11         1.98 o                         
  -3   2   9        348.86        332.80         2.69 o                         
  -2   2   9        102.20        124.36         1.30 o                         
  -1   2   9       1344.11       1637.01        11.45 o                         
   0   2   9        405.49        416.67         3.05 o                         
   1   2   9       1326.42       1632.19        11.69 o                         
   2   2   9         98.50        120.53         1.49 o                         
   3   2   9        340.40        329.14         3.12 o                         
   4   2   9        100.92        119.61         2.13 o                         
   5   2   9        197.46        201.55         2.55 o                         
   6   2   9        958.17        949.84         9.79 o                         
   7   2   9        546.74        564.82         6.69 o                         
   8   2   9         94.26         93.50         1.93 o                         
   9   2   9        103.79        107.33         2.16 o                         
  10   2   9        134.24        131.06         2.43 o                         
  11   2   9        172.56        167.40         2.92 o                         
  12   2   9         59.17         58.07         2.24 o                         
  13   2   9          5.67          4.02         2.09 o                         
 -12   3   9          0.88         10.49         2.02 o                         
 -11   3   9        242.95        254.56         4.12 o                         
 -10   3   9          1.28          4.09         1.59 o                         
  -9   3   9        123.09        119.64         2.40 o                         
  -8   3   9         20.41         22.07         1.13 o                         
  -7   3   9        777.15        774.14         8.06 o                         
  -6   3   9        113.41        107.06         2.02 o                         
  -5   3   9       1499.32       1428.79        13.50 o                         
  -4   3   9        171.59        183.98         2.32 o                         
  -3   3   9        547.20        532.00         4.48 o                         
  -2   3   9       1259.73       1512.50        11.08 o                         
  -1   3   9       5598.08       5742.68        39.13 o                         
   0   3   9       1239.84       1333.16         9.13 o                         
   1   3   9       5658.45       5797.44        42.39 o                         
   2   3   9       1249.02       1516.17        12.74 o                         
   3   3   9        564.68        558.53         5.14 o                         
   4   3   9        157.26        167.21         2.25 o                         
   5   3   9       1458.10       1386.88        14.75 o                         
   6   3   9        111.00        106.70         1.81 o                         
   7   3   9        774.84        770.56         8.65 o                         
   8   3   9         24.69         26.53         1.20 o                         
   9   3   9        129.46        122.81         2.23 o                         
  10   3   9          1.74          7.52         1.49 o                         
  11   3   9        235.14        242.65         3.80 o                         
  12   3   9          1.23          9.82         1.96 o                         
  13   3   9         23.54         15.23         4.70 o                         
 -12   4   9         63.43         68.23         2.57 o                         
 -11   4   9         38.69         37.09         1.88 o                         
 -10   4   9         92.40         93.30         2.37 o                         
  -9   4   9         69.78         72.61         2.03 o                         
  -8   4   9         33.19         40.37         1.44 o                         
  -7   4   9        209.65        211.45         2.63 o                         
  -6   4   9        180.66        190.32         2.34 o                         
  -5   4   9       1029.99        969.91         9.02 o                         
  -4   4   9       1044.92       1032.89         8.90 o                         
  -3   4   9        896.67        970.54         7.80 o                         
  -2   4   9         78.83         83.71         1.03 o                         
  -1   4   9       4895.71       5125.56        44.51 o                         
   0   4   9       1276.29       1451.52        15.48 o                         
   1   4   9       4898.19       5147.76        44.98 o                         
   2   4   9         74.55         78.10         1.00 o                         
   3   4   9        906.71        969.59         8.30 o                         
   4   4   9       1048.81       1023.17        10.80 o                         
   5   4   9       1021.08        955.87        10.59 o                         
   6   4   9        186.09        188.67         2.81 o                         
   7   4   9        208.21        211.67         3.22 o                         
   8   4   9         31.43         36.75         1.32 o                         
   9   4   9         72.50         77.77         2.07 o                         
  10   4   9         94.32         92.44         2.26 o                         
  11   4   9         37.41         37.63         1.92 o                         
  12   4   9         62.14         61.42         2.31 o                         
 -12   5   9        144.80        147.01         3.61 o                         
 -11   5   9         49.57         47.29         2.19 o                         
 -10   5   9         75.01         75.81         2.21 o                         
  -9   5   9        341.20        344.11         4.92 o                         
  -8   5   9         25.94         28.19         1.50 o                         
  -7   5   9        284.71        274.61         3.66 o                         
  -6   5   9        599.77        605.91         6.13 o                         
  -5   5   9        255.61        250.85         2.83 o                         
  -4   5   9        492.33        496.91         4.72 o                         
  -3   5   9        592.00        500.22         4.49 o                         
  -2   5   9        774.69        695.27         6.28 o                         
  -1   5   9       1521.09       1489.13        12.82 o                         
   0   5   9       3501.64       3647.18        28.29 o                         
   1   5   9       1539.86       1496.33        15.96 o                         
   2   5   9        798.02        706.69         7.68 o                         
   3   5   9        597.03        513.82         5.37 o                         
   4   5   9        497.58        493.26         4.44 o                         
   5   5   9        236.88        224.50         2.55 o                         
   6   5   9        617.00        624.81         6.76 o                         
   7   5   9        281.10        267.53         3.46 o                         
   8   5   9         25.12         28.10         1.32 o                         
   9   5   9        346.43        338.66         4.38 o                         
  10   5   9         73.90         73.16         2.07 o                         
  11   5   9         48.56         46.24         2.01 o                         
  12   5   9        141.72        138.08         3.20 o                         
 -12   6   9         70.90         81.31         3.04 o                         
 -11   6   9          9.77         10.11         2.04 o                         
 -10   6   9         89.98         94.54         2.74 o                         
  -9   6   9         72.71         73.71         2.98 o                         
  -8   6   9         35.92         38.54         1.70 o                         
  -7   6   9         96.75         91.00         1.87 o                         
  -6   6   9        365.53        338.50         3.93 o                         
  -5   6   9        364.84        365.33         4.13 o                         
  -4   6   9        103.45         97.33         2.02 o                         
  -3   6   9        282.97        253.61         2.67 o                         
  -2   6   9        420.79        426.48         4.34 o                         
  -1   6   9        812.65        790.45         7.59 o                         
   0   6   9        730.77        737.66         6.79 o                         
   1   6   9        827.91        826.30         8.96 o                         
   2   6   9        430.80        437.77         4.41 o                         
   3   6   9        286.21        250.43         3.10 o                         
   4   6   9        107.91        101.56         1.52 o                         
   5   6   9        371.09        357.86         4.51 o                         
   6   6   9        365.04        342.48         4.20 o                         
   7   6   9         96.88         95.07         2.15 o                         
   8   6   9         34.65         37.96         1.63 o                         
   9   6   9         73.17         66.54         1.96 o                         
  10   6   9         90.66         89.88         2.21 o                         
  11   6   9         11.08          9.15         1.94 o                         
  12   6   9         72.24         77.29         3.04 o                         
 -11   7   9         73.69         75.57         2.76 o                         
 -10   7   9          3.46          7.52         1.97 o                         
  -9   7   9          5.25          5.16         1.83 o                         
  -8   7   9         59.58         61.87         2.08 o                         
  -7   7   9        298.92        290.16         3.89 o                         
  -6   7   9        127.40        120.57         2.22 o                         
  -5   7   9        260.42        272.27         3.30 o                         
  -4   7   9        295.16        292.71         3.58 o                         
  -3   7   9        605.76        622.83         6.13 o                         
  -2   7   9        231.18        206.79         3.02 o                         
  -1   7   9        641.01        666.41         6.43 o                         
   0   7   9        548.54        593.14         5.81 o                         
   1   7   9        650.94        677.11         8.36 o                         
   2   7   9        226.57        201.73         2.51 o                         
   3   7   9        613.53        618.17         6.73 o                         
   4   7   9        284.04        289.66         3.63 o                         
   5   7   9        255.73        258.62         3.22 o                         
   6   7   9        127.18        122.44         2.42 o                         
   7   7   9        287.56        271.46         4.36 o                         
   8   7   9         59.54         65.67         1.87 o                         
   9   7   9          5.58          5.22         1.52 o                         
  10   7   9          2.46          6.66         1.81 o                         
  11   7   9         77.41         69.62         2.73 o                         
 -11   8   9         58.13         61.80         2.69 o                         
 -10   8   9         27.54         26.53         2.16 o                         
  -9   8   9        125.28        123.69         3.16 o                         
  -8   8   9          1.22          3.62         1.60 o                         
  -7   8   9        310.18        316.40         4.90 o                         
  -6   8   9        111.08        107.69         2.02 o                         
  -5   8   9         79.28         76.52         2.10 o                         
  -4   8   9        286.21        286.30         3.47 o                         
  -3   8   9         33.22         42.09         1.23 o                         
  -2   8   9         68.91         63.79         1.58 o                         
  -1   8   9       1565.80       1503.12        15.06 o                         
   0   8   9          8.13          8.10         0.74 o                         
   1   8   9       1542.35       1493.09        15.94 o                         
   2   8   9         72.71         66.04         2.07 o                         
   3   8   9         30.44         39.53         1.52 o                         
   4   8   9        284.51        272.77         3.77 o                         
   5   8   9         74.96         67.82         1.58 o                         
   6   8   9        108.71        104.35         2.70 o                         
   7   8   9        315.19        320.38         4.53 o                         
   8   8   9          1.10          0.26         1.65 o                         
   9   8   9        123.28        122.20         2.89 o                         
  10   8   9         27.49         28.42         2.32 o                         
  11   8   9         57.96         64.28         3.23 o                         
 -10   9   9         77.17         80.93         2.88 o                         
  -9   9   9        152.88        156.72         3.70 o                         
  -8   9   9        342.60        334.90         5.22 o                         
  -7   9   9          9.43          9.99         1.56 o                         
  -6   9   9         50.35         53.48         1.70 o                         
  -5   9   9        285.88        292.46         3.94 o                         
  -4   9   9        156.86        150.75         2.33 o                         
  -3   9   9         66.36         75.13         1.57 o                         
  -2   9   9       1104.82       1060.70        10.67 o                         
  -1   9   9        363.54        344.50         4.22 o                         
   0   9   9         31.73         27.13         1.14 o                         
   1   9   9        370.62        357.67         4.68 o                         
   2   9   9       1113.03       1046.09        11.04 o                         
   3   9   9         63.87         69.94         1.71 o                         
   4   9   9        160.41        152.83         2.80 o                         
   5   9   9        279.41        279.17         3.90 o                         
   6   9   9         49.02         44.95         1.83 o                         
   7   9   9          9.13          9.40         1.70 o                         
   8   9   9        342.04        340.80         6.35 o                         
   9   9   9        151.42        151.91         3.72 o                         
  10   9   9         82.05         75.39         3.02 o                         
 -10  10   9         20.14         19.78         2.63 o                         
  -9  10   9         76.26         73.76         2.79 o                         
  -8  10   9         11.00          7.01         1.82 o                         
  -7  10   9         10.52         10.09         1.70 o                         
  -6  10   9        168.63        163.45         3.02 o                         
  -5  10   9          3.19          2.93         1.31 o                         
  -4  10   9         48.68         56.09         1.74 o                         
  -3  10   9          5.40          5.97         1.14 o                         
  -2  10   9        383.94        375.65         4.54 o                         
  -1  10   9        839.02        790.57        10.78 o                         
   0  10   9         78.50         72.19         1.89 o                         
   1  10   9        849.41        811.05         9.82 o                         
   2  10   9        380.54        369.22         5.09 o                         
   3  10   9          5.44          5.27         1.27 o                         
   4  10   9         49.25         55.27         1.86 o                         
   5  10   9          3.11          2.94         1.34 o                         
   6  10   9        164.44        156.06         3.27 o                         
   7  10   9          9.85          7.77         1.86 o                         
   8  10   9         10.71          5.71         1.97 o                         
   9  10   9         77.05         73.91         2.97 o                         
  10  10   9         21.57         21.21         2.50 o                         
  -9  11   9          8.64          5.95         2.18 o                         
  -8  11   9        131.81        142.38         3.56 o                         
  -7  11   9         37.01         36.29         2.11 o                         
  -6  11   9        133.11        141.20         3.01 o                         
  -5  11   9         23.91         21.91         1.81 o                         
  -4  11   9          6.17          8.35         1.56 o                         
  -3  11   9        105.98        109.41         2.44 o                         
  -2  11   9        279.91        283.87         4.58 o                         
  -1  11   9         19.98         19.46         1.69 o                         
   0  11   9        137.09        141.70         3.57 o                         
   1  11   9         20.93         20.91         1.92 o                         
   2  11   9        283.26        273.74         4.03 o                         
   3  11   9        102.40        107.15         2.68 o                         
   4  11   9          7.50          6.66         1.78 o                         
   5  11   9         24.63         26.94         2.15 o                         
   6  11   9        126.41        127.02         4.39 o                         
   7  11   9         39.02         40.29         2.39 o                         
   8  11   9        128.75        137.38         3.57 o                         
   9  11   9          8.65          6.72         2.39 o                         
  -8  12   9         14.77         16.73         2.51 o                         
  -7  12   9         35.73         39.56         2.60 o                         
  -6  12   9         78.32         79.73         2.83 o                         
  -5  12   9         25.45         28.42         2.14 o                         
  -4  12   9          4.13          6.44         1.72 o                         
  -3  12   9         42.63         44.33         2.13 o                         
  -2  12   9         35.63         28.21         1.96 o                         
  -1  12   9          1.08          3.40         1.90 o                         
   0  12   9          9.83          7.20         2.04 o                         
   1  12   9          1.37          3.26         1.85 o                         
   2  12   9         34.49         27.53         1.78 o                         
   3  12   9         43.62         43.34         2.09 o                         
   4  12   9          3.27          5.91         2.14 o                         
   5  12   9         24.49         24.00         2.29 o                         
   6  12   9         79.13         83.34         3.26 o                         
   7  12   9         36.45         43.32         2.76 o                         
   8  12   9         13.60         18.17         2.46 o                         
  -7  13   9         18.59         21.12         2.57 o                         
  -6  13   9        112.10        121.60         3.50 o                         
  -5  13   9         10.68         12.88         2.12 o                         
  -4  13   9        112.62        118.03         3.31 o                         
  -3  13   9         48.32         52.85         2.56 o                         
  -2  13   9         61.03         64.12         2.71 o                         
  -1  13   9          8.50          6.82         1.93 o                         
   0  13   9          1.56          2.22         2.16 o                         
   1  13   9          8.24          5.76         1.98 o                         
   2  13   9         57.75         53.50         2.65 o                         
   3  13   9         47.48         52.29         2.76 o                         
   4  13   9        110.70        117.64         4.58 o                         
   5  13   9         10.96         12.98         2.59 o                         
   6  13   9        108.93        116.92         3.63 o                         
   7  13   9         18.16         18.85         2.64 o                         
  -6  14   9          2.12          3.24         3.49 o                         
  -5  14   9         11.03         12.95         2.37 o                         
  -4  14   9          6.26          4.46         2.29 o                         
  -3  14   9         76.14         76.28         3.00 o                         
  -2  14   9         24.93         30.18         2.49 o                         
  -1  14   9          2.81          3.40         2.21 o                         
   0  14   9         30.38         31.44         2.77 o                         
   1  14   9          2.87          2.68         2.21 o                         
   2  14   9         25.45         22.48         3.16 o                         
   3  14   9         74.74         70.29         3.30 o                         
   4  14   9          6.40          4.03         2.40 o                         
   5  14   9         11.38          9.87         2.93 o                         
  -4  15   9         65.47         71.18         6.76 o                         
  -3  15   9          1.67         -1.29         3.09 o                         
  -2  15   9         92.61         93.54         3.85 o                         
  -1  15   9         10.37         12.43         2.79 o                         
   0  15   9         10.52         11.10         2.44 o                         
   1  15   9         10.56         11.08         2.73 o                         
   2  15   9         88.84         85.92         4.32 o                         
   3  15   9          1.47         -2.00         2.86 o                         
   0   0  10         22.13         45.13         0.84 o                         
   1   0  10       2352.52       2510.32        17.65 o                         
   2   0  10       1295.30       1189.49        11.05 o                         
   3   0  10        629.86        795.64         7.58 o                         
   4   0  10        223.26        256.68         2.41 o                         
   5   0  10        267.55        328.77         3.78 o                         
   6   0  10       1196.96       1116.02        11.84 o                         
   7   0  10        109.01         94.68         1.53 o                         
   8   0  10         18.27         22.66         0.92 o                         
   9   0  10         79.48         94.27         1.87 o                         
  10   0  10        268.97        279.34         3.52 o                         
  11   0  10        104.78        102.96         2.34 o                         
  12   0  10          6.66          4.05         1.70 o                         
  13   0  10         12.65         22.69         2.24 o                         
 -13   1  10         12.68         14.00         2.10 o                         
 -12   1  10         19.09         18.57         1.84 o                         
 -11   1  10        170.58        174.66         3.17 o                         
 -10   1  10        240.07        235.80         3.53 o                         
  -9   1  10         45.62         46.23         1.39 o                         
  -8   1  10        173.46        173.32         2.61 o                         
  -7   1  10        156.77        174.04         2.36 o                         
  -6   1  10        678.84        673.14         7.11 o                         
  -5   1  10        432.16        412.81         4.73 o                         
  -4   1  10       2456.57       2693.00        23.03 o                         
  -3   1  10        236.79        256.32         2.01 o                         
  -2   1  10       2114.32       2151.25        14.41 o                         
  -1   1  10       1844.72       2028.07        14.70 o                         
   0   1  10        633.49        654.06         4.37 o                         
   1   1  10       1856.83       2074.17        15.08 o                         
   2   1  10       2135.58       2177.95        15.37 o                         
   3   1  10        236.93        255.37         2.13 o                         
   4   1  10       2515.93       2750.17        26.66 o                         
   5   1  10        434.46        402.61         5.01 o                         
   6   1  10        684.11        675.74         6.20 o                         
   7   1  10        158.58        169.08         2.11 o                         
   8   1  10        171.36        169.13         2.40 o                         
   9   1  10         48.34         48.97         1.38 o                         
  10   1  10        235.67        230.21         3.16 o                         
  11   1  10        168.50        171.98         3.35 o                         
  12   1  10         19.88         20.23         1.81 o                         
  13   1  10         13.97         18.37         2.16 o                         
 -13   2  10         14.53         14.00         3.01 o                         
 -12   2  10         43.04         43.06         2.02 o                         
 -11   2  10         29.66         36.78         2.14 o                         
 -10   2  10         28.17         31.56         1.80 o                         
  -9   2  10        493.06        505.54         6.02 o                         
  -8   2  10        378.19        370.41         4.51 o                         
  -7   2  10        243.08        218.04         2.71 o                         
  -6   2  10        166.14        166.24         2.14 o                         
  -5   2  10        654.94        626.74         6.40 o                         
  -4   2  10       3705.00       3511.93        30.10 o                         
  -3   2  10        935.50       1013.99         7.71 o                         
  -2   2  10       4013.83       4369.17        29.78 o                         
  -1   2  10       1402.20       1580.20        11.62 o                         
   0   2  10       2391.12       2405.39        16.57 o                         
   1   2  10       1429.89       1621.50        12.02 o                         
   2   2  10       3999.71       4404.94        32.49 o                         
   3   2  10        951.10       1038.74         9.03 o                         
   4   2  10       3719.88       3611.24        34.36 o                         
   5   2  10        657.47        613.74         6.45 o                         
   6   2  10        165.42        166.71         2.22 o                         
   7   2  10        241.21        209.01         2.62 o                         
   8   2  10        372.74        361.16         4.64 o                         
   9   2  10        491.30        493.06         5.78 o                         
  10   2  10         28.90         32.75         1.87 o                         
  11   2  10         29.10         36.48         1.83 o                         
  12   2  10         44.76         43.41         2.05 o                         
  13   2  10         13.37         11.18         2.42 o                         
 -12   3  10        228.11        238.91         4.33 o                         
 -11   3  10         34.66         40.88         2.05 o                         
 -10   3  10        165.07        159.48         3.09 o                         
  -9   3  10        202.70        201.35         3.28 o                         
  -8   3  10        413.48        418.75         4.91 o                         
  -7   3  10        352.59        339.32         3.95 o                         
  -6   3  10         36.03         28.66         0.97 o                         
  -5   3  10        459.77        490.72         4.89 o                         
  -4   3  10        422.26        414.88         3.85 o                         
  -3   3  10       1209.52       1095.20         8.91 o                         
  -2   3  10        540.47        560.88         4.39 o                         
  -1   3  10        801.24        875.79         6.35 o                         
   0   3  10       2715.75       2652.06        18.17 o                         
   1   3  10        782.36        857.60         7.28 o                         
   2   3  10        547.29        562.92         4.91 o                         
   3   3  10       1219.60       1116.85        10.92 o                         
   4   3  10        445.53        440.23         4.55 o                         
   5   3  10        459.34        474.03         5.62 o                         
   6   3  10         41.82         35.68         1.09 o                         
   7   3  10        360.40        333.28         4.46 o                         
   8   3  10        413.66        407.58         4.70 o                         
   9   3  10        200.38        187.26         2.83 o                         
  10   3  10        176.11        173.00         3.40 o                         
  11   3  10         33.90         38.26         1.92 o                         
  12   3  10        228.18        239.18         4.17 o                         
  13   3  10          6.56         -0.84         5.43 o                         
 -12   4  10         19.17         20.15         2.22 o                         
 -11   4  10         89.47         92.14         2.33 o                         
 -10   4  10        155.06        154.82         3.03 o                         
  -9   4  10        131.61        146.38         2.89 o                         
  -8   4  10        199.76        203.84         3.12 o                         
  -7   4  10         65.84         68.62         1.46 o                         
  -6   4  10       1604.37       1508.50        14.54 o                         
  -5   4  10        258.64        281.30         3.02 o                         
  -4   4  10        523.88        516.77         4.87 o                         
  -3   4  10        610.04        631.46         5.14 o                         
  -2   4  10       1707.83       1717.13        15.32 o                         
  -1   4  10       1639.74       1680.57        16.06 o                         
   0   4  10        323.75        425.24         4.30 o                         
   1   4  10       1654.64       1752.37        17.28 o                         
   2   4  10       1695.93       1702.75        14.28 o                         
   3   4  10        615.04        635.18         6.51 o                         
   4   4  10        526.63        514.36         5.55 o                         
   5   4  10        254.10        273.83         4.28 o                         
   6   4  10       1543.47       1447.84        16.02 o                         
   7   4  10         63.18         68.13         1.66 o                         
   8   4  10        203.70        204.51         3.29 o                         
   9   4  10        133.29        149.14         3.01 o                         
  10   4  10        163.54        163.07         2.90 o                         
  11   4  10         90.45         93.67         2.49 o                         
  12   4  10         21.10         18.28         2.02 o                         
 -12   5  10         33.16         32.76         2.52 o                         
 -11   5  10         31.84         32.39         2.10 o                         
 -10   5  10         20.92         22.00         1.71 o                         
  -9   5  10        113.05        108.14         2.57 o                         
  -8   5  10        151.04        139.83         2.44 o                         
  -7   5  10        344.69        346.55         3.98 o                         
  -6   5  10        604.47        570.62         5.68 o                         
  -5   5  10         87.38         79.60         1.32 o                         
  -4   5  10        312.88        293.47         3.44 o                         
  -3   5  10        491.34        468.28         4.60 o                         
  -2   5  10        290.26        241.00         2.33 o                         
  -1   5  10       1320.84       1306.60        11.22 o                         
   0   5  10        486.16        607.56         5.27 o                         
   1   5  10       1351.23       1329.26        12.92 o                         
   2   5  10        300.37        245.21         2.58 o                         
   3   5  10        481.68        455.56         4.71 o                         
   4   5  10        307.82        284.26         2.74 o                         
   5   5  10         81.09         74.57         1.97 o                         
   6   5  10        603.64        578.82         6.28 o                         
   7   5  10        344.02        347.20         5.16 o                         
   8   5  10        156.10        148.23         2.39 o                         
   9   5  10        115.14        110.39         2.26 o                         
  10   5  10         24.43         25.10         1.65 o                         
  11   5  10         32.97         36.08         2.10 o                         
  12   5  10         33.79         32.13         2.26 o                         
 -12   6  10        122.83        122.38         3.50 o                         
 -11   6  10          1.89          6.78         2.02 o                         
 -10   6  10        171.78        172.43         3.57 o                         
  -9   6  10        116.26        116.27         2.79 o                         
  -8   6  10        416.33        405.74         5.48 o                         
  -7   6  10        277.60        271.92         3.45 o                         
  -6   6  10         14.90         14.31         0.92 o                         
  -5   6  10        418.08        433.06         4.78 o                         
  -4   6  10        870.67        808.71         7.29 o                         
  -3   6  10        369.67        349.92         3.95 o                         
  -2   6  10        327.27        314.65         3.29 o                         
  -1   6  10        477.47        431.59         4.16 o                         
   0   6  10       3913.56       3889.35        33.57 o                         
   1   6  10        479.48        437.90         5.41 o                         
   2   6  10        330.74        311.65         5.19 o                         
   3   6  10        361.92        341.36         4.66 o                         
   4   6  10        867.70        800.64         7.57 o                         
   5   6  10        407.49        410.52         4.35 o                         
   6   6  10         13.95         17.00         1.13 o                         
   7   6  10        277.22        271.47         3.72 o                         
   8   6  10        421.73        419.88         5.04 o                         
   9   6  10        123.37        126.73         2.63 o                         
  10   6  10        168.84        163.15         2.87 o                         
  11   6  10          2.07          6.83         1.98 o                         
  12   6  10        117.83        119.64         3.92 o                         
 -11   7  10        116.34        113.82         3.14 o                         
 -10   7  10         99.66        103.48         2.90 o                         
  -9   7  10         33.17         31.94         2.04 o                         
  -8   7  10          8.37         10.57         1.58 o                         
  -7   7  10        262.13        270.29         3.69 o                         
  -6   7  10         76.38         71.34         1.67 o                         
  -5   7  10        472.45        453.80         4.87 o                         
  -4   7  10       1100.48        999.33        12.06 o                         
  -3   7  10        559.88        575.58         5.92 o                         
  -2   7  10        248.48        244.09         3.03 o                         
  -1   7  10       2520.15       2494.88        22.59 o                         
   0   7  10        460.69        432.39         4.38 o                         
   1   7  10       2521.14       2487.95        24.09 o                         
   2   7  10        246.41        233.39         3.04 o                         
   3   7  10        566.12        581.87         6.62 o                         
   4   7  10       1096.69       1010.87         9.67 o                         
   5   7  10        467.65        434.35         4.73 o                         
   6   7  10         77.90         69.53         1.87 o                         
   7   7  10        263.37        263.35         3.62 o                         
   8   7  10          6.92          7.08         1.28 o                         
   9   7  10         33.85         30.35         1.72 o                         
  10   7  10         96.60        103.19         2.76 o                         
  11   7  10        120.68        120.88         3.24 o                         
 -11   8  10        177.19        183.11         4.10 o                         
 -10   8  10          2.59          4.49         2.08 o                         
  -9   8  10         47.75         55.01         2.49 o                         
  -8   8  10         90.37         98.19         2.92 o                         
  -7   8  10        673.07        668.13         7.51 o                         
  -6   8  10        169.41        161.68         3.08 o                         
  -5   8  10        132.58        132.85         2.38 o                         
  -4   8  10        248.91        246.93         3.22 o                         
  -3   8  10        546.23        530.79         5.91 o                         
  -2   8  10        193.14        185.25         2.55 o                         
  -1   8  10        616.00        618.13         6.56 o                         
   0   8  10        314.69        302.57         3.49 o                         
   1   8  10        609.99        596.42         6.64 o                         
   2   8  10        202.80        193.25         2.86 o                         
   3   8  10        547.99        536.62         7.09 o                         
   4   8  10        244.91        231.18         3.32 o                         
   5   8  10        130.62        124.76         2.65 o                         
   6   8  10        171.72        159.59         3.27 o                         
   7   8  10        664.55        664.26         8.52 o                         
   8   8  10         92.99         95.22         2.54 o                         
   9   8  10         47.66         50.29         2.22 o                         
  10   8  10          2.95          2.97         2.01 o                         
  11   8  10        178.79        183.22         5.16 o                         
 -10   9  10        116.19        113.39         3.41 o                         
  -9   9  10         63.65         67.63         2.74 o                         
  -8   9  10          9.83         14.78         1.88 o                         
  -7   9  10        114.94        122.72         2.59 o                         
  -6   9  10         48.73         53.05         1.67 o                         
  -5   9  10        180.65        181.74         2.87 o                         
  -4   9  10         10.76         11.07         1.04 o                         
  -3   9  10        172.44        158.63         2.46 o                         
  -2   9  10        157.85        155.02         2.36 o                         
  -1   9  10        357.33        346.71         5.02 o                         
   0   9  10        159.56        154.38         2.33 o                         
   1   9  10        362.34        352.85         4.78 o                         
   2   9  10        160.06        152.55         2.55 o                         
   3   9  10        174.67        162.17         3.03 o                         
   4   9  10         10.73          9.76         1.18 o                         
   5   9  10        187.21        179.55         2.90 o                         
   6   9  10         52.58         64.52         2.26 o                         
   7   9  10        118.18        115.84         3.12 o                         
   8   9  10          9.72         10.27         1.86 o                         
   9   9  10         62.21         65.84         2.73 o                         
  10   9  10        117.01        121.15         3.55 o                         
 -10  10  10          0.08          3.09         2.49 o                         
  -9  10  10         30.74         34.97         2.41 o                         
  -8  10  10          6.15          5.86         1.82 o                         
  -7  10  10          2.11          3.35         1.64 o                         
  -6  10  10         22.59         34.09         1.84 o                         
  -5  10  10         61.58         60.19         1.86 o                         
  -4  10  10         26.15         25.00         1.45 o                         
  -3  10  10         89.63         84.15         1.92 o                         
  -2  10  10        129.50        127.54         2.23 o                         
  -1  10  10         20.29         23.94         1.35 o                         
   0  10  10         48.24         45.74         1.48 o                         
   1  10  10         22.05         25.05         1.31 o                         
   2  10  10        131.11        135.92         2.48 o                         
   3  10  10         89.45         84.24         2.07 o                         
   4  10  10         25.06         22.73         1.52 o                         
   5  10  10         57.66         57.36         2.02 o                         
   6  10  10         21.38         30.98         2.27 o                         
   7  10  10          2.13          1.77         1.89 o                         
   8  10  10          6.03          4.20         2.01 o                         
   9  10  10         27.74         30.97         2.50 o                         
  10  10  10          0.13          1.66         2.46 o                         
  -9  11  10         98.98         92.76         3.15 o                         
  -8  11  10         88.75         81.90         3.06 o                         
  -7  11  10         41.08         40.52         2.15 o                         
  -6  11  10         23.31         25.20         1.84 o                         
  -5  11  10        162.32        165.31         4.00 o                         
  -4  11  10         85.64         87.86         2.40 o                         
  -3  11  10         82.47         87.86         2.18 o                         
  -2  11  10        136.94        132.42         3.93 o                         
  -1  11  10        228.70        216.77         3.95 o                         
   0  11  10         97.40         90.87         2.48 o                         
   1  11  10        223.39        206.85         5.50 o                         
   2  11  10        137.82        134.98         2.64 o                         
   3  11  10         82.49         81.78         2.37 o                         
   4  11  10         83.83         83.74         2.92 o                         
   5  11  10        168.48        164.18         3.46 o                         
   6  11  10         23.57         24.14         2.19 o                         
   7  11  10         44.38         45.03         2.32 o                         
   8  11  10         86.09         89.17         3.44 o                         
   9  11  10        102.35        100.01         3.39 o                         
  -8  12  10         55.68         54.40         2.89 o                         
  -7  12  10        224.03        226.79         5.25 o                         
  -6  12  10          5.00          7.57         2.08 o                         
  -5  12  10         53.08         52.41         2.44 o                         
  -4  12  10         89.96         88.33         2.52 o                         
  -3  12  10        322.06        341.11         5.29 o                         
  -2  12  10          0.53          0.36         1.73 o                         
  -1  12  10        298.53        309.80         5.58 o                         
   0  12  10         98.26         99.44         4.08 o                         
   1  12  10        301.52        296.08         5.98 o                         
   2  12  10          0.45         -0.12         1.58 o                         
   3  12  10        317.08        320.32         5.16 o                         
   4  12  10         91.55         90.40         3.32 o                         
   5  12  10         51.77         52.07         2.56 o                         
   6  12  10          4.85          4.26         2.30 o                         
   7  12  10        220.00        216.98         4.45 o                         
   8  12  10         55.20         56.56         2.75 o                         
  -7  13  10         89.69         95.64         3.39 o                         
  -6  13  10         12.77         13.79         2.28 o                         
  -5  13  10         41.47         45.16         2.43 o                         
  -4  13  10         27.00         28.41         2.15 o                         
  -3  13  10         37.53         37.74         2.36 o                         
  -2  13  10         33.21         35.96         2.35 o                         
  -1  13  10         64.64         60.24         2.55 o                         
   0  13  10         36.16         33.98         2.62 o                         
   1  13  10         62.99         52.76         2.51 o                         
   2  13  10         32.44         33.06         2.42 o                         
   3  13  10         38.96         37.60         2.65 o                         
   4  13  10         27.16         31.53         2.44 o                         
   5  13  10         40.68         43.59         2.95 o                         
   6  13  10         13.14          9.82         2.45 o                         
   7  13  10         86.98         90.26         3.39 o                         
  -6  14  10         18.74         13.76         5.49 o                         
  -5  14  10         68.83         79.42         3.21 o                         
  -4  14  10         25.51         25.28         2.48 o                         
  -3  14  10         14.33         17.04         2.35 o                         
  -2  14  10         47.47         51.82         3.62 o                         
  -1  14  10          6.76          4.20         2.36 o                         
   0  14  10        190.52        188.09         4.86 o                         
   1  14  10          6.79          7.28         2.27 o                         
   2  14  10         46.64         46.42         3.58 o                         
   3  14  10         15.97         14.44         2.61 o                         
   4  14  10         25.45         24.89         3.18 o                         
   5  14  10         69.54         70.94         3.66 o                         
  -4  15  10         19.85         19.50         6.67 o                         
  -3  15  10          7.19          7.10         3.13 o                         
  -2  15  10         35.13         49.39         3.28 o                         
  -1  15  10         15.02         20.14         2.95 o                         
   0  15  10          7.48          9.86         2.44 o                         
   1  15  10         13.34         16.92         2.94 o                         
   2  15  10         35.24         38.89         3.64 o                         
   3  15  10          8.29          4.27         2.94 o                         
   1   0  11       8695.44       9087.60        63.21 o                         
   2   0  11       1044.34       1075.19         9.27 o                         
   3   0  11       2720.40       2970.51        24.62 o                         
   4   0  11        103.34        128.00         1.47 o                         
   5   0  11       1202.25       1106.02        11.96 o                         
   6   0  11          3.15         14.55         0.86 o                         
   7   0  11        332.05        294.16         3.39 o                         
   8   0  11          0.43          0.55         0.96 o                         
   9   0  11       1164.99       1130.54        10.86 o                         
  10   0  11          3.94          6.55         1.23 o                         
  11   0  11          8.46          7.42         1.47 o                         
  12   0  11          0.11         -1.82         1.82 o                         
  13   0  11        325.38        336.30         5.12 o                         
 -13   1  11         18.31         16.93         2.18 o                         
 -12   1  11         26.77         22.35         1.98 o                         
 -11   1  11          3.88          6.40         1.57 o                         
 -10   1  11         23.60         31.42         1.54 o                         
  -9   1  11         35.14         31.00         1.22 o                         
  -8   1  11         20.98         22.87         1.11 o                         
  -7   1  11        591.68        620.52         6.38 o                         
  -6   1  11        473.16        478.31         5.26 o                         
  -5   1  11       1267.28       1215.31        11.95 o                         
  -4   1  11        157.77        165.29         1.80 o                         
  -3   1  11        338.25        379.62         2.87 o                         
  -2   1  11       2020.62       2162.96        15.13 o                         
  -1   1  11       6352.85       6804.99        46.87 o                         
   0   1  11       3535.64       4081.88        26.58 o                         
   1   1  11       6254.31       6674.06        48.37 o                         
   2   1  11       2007.72       2121.99        15.77 o                         
   3   1  11        316.96        350.79         2.79 o                         
   4   1  11        155.24        165.33         2.11 o                         
   5   1  11       1255.31       1158.49        10.76 o                         
   6   1  11        470.83        475.44         4.42 o                         
   7   1  11        613.25        626.44         5.90 o                         
   8   1  11         21.96         26.56         1.13 o                         
   9   1  11         32.10         27.92         1.31 o                         
  10   1  11         24.21         28.27         1.42 o                         
  11   1  11          3.32          5.54         1.53 o                         
  12   1  11         25.91         23.27         1.89 o                         
  13   1  11         17.41         19.25         2.17 o                         
 -13   2  11          6.79         10.68         4.71 o                         
 -12   2  11         12.24         11.97         1.84 o                         
 -11   2  11        156.31        150.53         2.88 o                         
 -10   2  11         19.19         18.46         1.69 o                         
  -9   2  11         10.55         20.43         1.45 o                         
  -8   2  11        108.70        120.32         2.09 o                         
  -7   2  11        876.52        885.87         9.24 o                         
  -6   2  11         72.82         75.60         1.40 o                         
  -5   2  11        690.78        660.41         6.76 o                         
  -4   2  11        240.01        259.32         2.57 o                         
  -3   2  11       3035.54       3158.42        24.64 o                         
  -2   2  11        589.27        617.90         4.45 o                         
  -1   2  11       6009.27       6544.29        43.59 o                         
   0   2  11       6576.65       7136.35        48.69 o                         
   1   2  11       6038.14       6674.69        46.77 o                         
   2   2  11        611.45        641.99         5.06 o                         
   3   2  11       3072.09       3174.50        28.07 o                         
   4   2  11        239.29        253.23         2.83 o                         
   5   2  11        689.39        647.77         6.56 o                         
   6   2  11         74.90         76.54         1.29 o                         
   7   2  11        856.71        856.34         8.36 o                         
   8   2  11        108.21        115.47         2.51 o                         
   9   2  11         11.18         19.38         1.29 o                         
  10   2  11         19.96         18.71         1.40 o                         
  11   2  11        156.44        148.10         2.82 o                         
  12   2  11         11.64          9.18         1.85 o                         
  13   2  11          6.98          5.90         3.15 o                         
 -12   3  11         42.26         51.11         2.34 o                         
 -11   3  11        186.64        176.61         3.37 o                         
 -10   3  11         10.41         11.16         1.59 o                         
  -9   3  11         67.09         69.36         1.90 o                         
  -8   3  11         31.98         33.54         1.15 o                         
  -7   3  11        685.91        665.49         7.58 o                         
  -6   3  11        133.96        108.98         1.94 o                         
  -5   3  11         67.30         63.83         1.18 o                         
  -4   3  11         32.79         24.74         0.72 o                         
  -3   3  11        234.31        231.85         2.20 o                         
  -2   3  11        485.33        503.54         4.31 o                         
  -1   3  11       4157.72       4493.42        32.56 o                         
   0   3  11         25.92         34.60         0.64 o                         
   1   3  11       4166.89       4471.32        36.99 o                         
   2   3  11        485.75        508.33         5.94 o                         
   3   3  11        224.65        221.59         2.50 o                         
   4   3  11         32.30         23.84         0.79 o                         
   5   3  11         73.10         65.78         1.49 o                         
   6   3  11        133.46        110.94         1.82 o                         
   7   3  11        684.41        653.49         7.30 o                         
   8   3  11         30.06         31.25         1.23 o                         
   9   3  11         65.47         65.32         1.70 o                         
  10   3  11          9.85         12.62         1.62 o                         
  11   3  11        184.63        176.30         3.26 o                         
  12   3  11         42.75         52.97         2.31 o                         
  13   3  11         13.66          4.77         8.09 o                         
 -12   4  11         30.84         28.53         2.32 o                         
 -11   4  11         43.75         43.66         1.90 o                         
 -10   4  11          9.40         10.23         1.63 o                         
  -9   4  11        578.34        585.54         8.46 o                         
  -8   4  11         11.35         12.29         1.07 o                         
  -7   4  11         11.25         14.35         0.87 o                         
  -6   4  11        203.47        193.04         2.58 o                         
  -5   4  11       3354.91       3298.06        29.53 o                         
  -4   4  11        179.88        186.73         2.00 o                         
  -3   4  11       1273.53       1269.75        10.35 o                         
  -2   4  11        579.25        601.28         5.88 o                         
  -1   4  11       3778.54       4043.58        33.44 o                         
   0   4  11       4393.81       4767.42        44.73 o                         
   1   4  11       3778.64       4017.10        35.75 o                         
   2   4  11        583.00        616.68         5.84 o                         
   3   4  11       1248.63       1227.08        10.82 o                         
   4   4  11        173.96        174.48         2.22 o                         
   5   4  11       3356.09       3253.27        33.42 o                         
   6   4  11        203.21        189.76         2.73 o                         
   7   4  11         12.85         13.76         1.05 o                         
   8   4  11         12.27         11.58         1.12 o                         
   9   4  11        594.33        596.22         7.08 o                         
  10   4  11          8.83         10.06         1.55 o                         
  11   4  11         42.69         44.36         1.94 o                         
  12   4  11         30.48         28.44         2.11 o                         
 -12   5  11          3.77          8.71         2.26 o                         
 -11   5  11         33.81         34.59         2.20 o                         
 -10   5  11         70.31         73.21         2.29 o                         
  -9   5  11         23.24         23.11         1.59 o                         
  -8   5  11        358.97        360.10         4.63 o                         
  -7   5  11        689.21        669.20         7.11 o                         
  -6   5  11        421.52        416.27         4.40 o                         
  -5   5  11        655.07        635.35         6.14 o                         
  -4   5  11        364.48        345.87         3.57 o                         
  -3   5  11        980.19        907.66         8.18 o                         
  -2   5  11        218.44        242.02         2.40 o                         
  -1   5  11        221.95        252.27         2.44 o                         
   0   5  11         56.30         69.86         0.95 o                         
   1   5  11        208.15        233.78         2.79 o                         
   2   5  11        222.22        245.85         2.69 o                         
   3   5  11        992.89        926.66         9.06 o                         
   4   5  11        366.32        342.68         3.33 o                         
   5   5  11        660.19        634.32         6.46 o                         
   6   5  11        430.91        419.80         4.86 o                         
   7   5  11        694.49        665.00         8.30 o                         
   8   5  11        358.02        351.86         4.34 o                         
   9   5  11         25.02         28.70         1.52 o                         
  10   5  11         69.56         66.37         2.10 o                         
  11   5  11         33.58         37.32         2.00 o                         
  12   5  11          4.30          4.18         2.10 o                         
 -12   6  11          9.08          8.77         2.40 o                         
 -11   6  11        212.49        216.75         4.43 o                         
 -10   6  11        138.39        154.79         3.37 o                         
  -9   6  11         62.06         70.97         2.42 o                         
  -8   6  11         19.58         27.59         1.70 o                         
  -7   6  11        218.28        206.00         2.72 o                         
  -6   6  11        381.64        390.56         4.57 o                         
  -5   6  11        378.48        353.25         3.85 o                         
  -4   6  11        489.93        474.89         4.46 o                         
  -3   6  11        223.89        205.97         2.28 o                         
  -2   6  11       1207.54       1167.15        10.97 o                         
  -1   6  11        391.85        386.50         3.74 o                         
   0   6  11       1189.50       1246.42        10.89 o                         
   1   6  11        398.93        392.70         4.10 o                         
   2   6  11       1173.48       1106.68        10.89 o                         
   3   6  11        240.17        214.72         3.24 o                         
   4   6  11        491.42        475.94         5.34 o                         
   5   6  11        370.77        351.09         3.94 o                         
   6   6  11        395.95        402.31         4.78 o                         
   7   6  11        211.01        198.03         2.99 o                         
   8   6  11         19.32         29.12         1.47 o                         
   9   6  11         62.94         60.53         1.88 o                         
  10   6  11        138.60        148.54         2.96 o                         
  11   6  11        216.90        214.77         4.13 o                         
  12   6  11          9.45          7.03         2.45 o                         
 -11   7  11         46.03         49.76         2.45 o                         
 -10   7  11         99.28        107.36         3.06 o                         
  -9   7  11         28.80         25.23         1.99 o                         
  -8   7  11        219.95        222.09         3.73 o                         
  -7   7  11        295.78        303.17         4.02 o                         
  -6   7  11         87.40         85.68         1.73 o                         
  -5   7  11        200.65        190.12         2.46 o                         
  -4   7  11         69.69         68.61         1.09 o                         
  -3   7  11        536.44        490.07         5.01 o                         
  -2   7  11        326.14        323.79         3.66 o                         
  -1   7  11        531.35        519.15         6.51 o                         
   0   7  11         50.03         51.63         1.14 o                         
   1   7  11        534.90        524.89         7.01 o                         
   2   7  11        321.82        314.99         3.53 o                         
   3   7  11        533.82        478.12         7.05 o                         
   4   7  11         68.40         71.68         1.40 o                         
   5   7  11        200.24        183.85         2.49 o                         
   6   7  11         86.77         83.36         1.95 o                         
   7   7  11        294.20        276.91         3.74 o                         
   8   7  11        213.15        204.33         3.69 o                         
   9   7  11         29.57         27.57         1.76 o                         
  10   7  11        102.64        109.94         2.85 o                         
  11   7  11         46.36         48.98         2.61 o                         
 -11   8  11        103.07        116.52         3.70 o                         
 -10   8  11         44.62         44.39         2.46 o                         
  -9   8  11        286.76        281.53         4.90 o                         
  -8   8  11        488.14        478.07         6.48 o                         
  -7   8  11          2.41          9.17         1.35 o                         
  -6   8  11          7.28          9.17         1.19 o                         
  -5   8  11        229.58        218.55         3.16 o                         
  -4   8  11        315.51        308.12         3.92 o                         
  -3   8  11        280.31        260.36         3.32 o                         
  -2   8  11        863.27        813.52         8.82 o                         
  -1   8  11         87.17         93.26         1.35 o                         
   0   8  11        876.48        815.35         8.27 o                         
   1   8  11         91.62         96.82         1.71 o                         
   2   8  11        865.96        823.72         8.74 o                         
   3   8  11        288.88        262.58         3.99 o                         
   4   8  11        323.48        315.50         4.08 o                         
   5   8  11        229.68        217.03         3.13 o                         
   6   8  11          6.88          7.38         1.26 o                         
   7   8  11          1.83          8.68         1.60 o                         
   8   8  11        476.10        475.97         6.61 o                         
   9   8  11        285.42        275.29         5.63 o                         
  10   8  11         47.20         50.73         2.63 o                         
  11   8  11        104.45        121.18         3.79 o                         
 -10   9  11         20.10         20.55         2.29 o                         
  -9   9  11         10.78         13.23         2.09 o                         
  -8   9  11          0.18          0.13         1.79 o                         
  -7   9  11         28.94         26.35         1.60 o                         
  -6   9  11        561.40        557.02         6.46 o                         
  -5   9  11        220.81        216.10         3.14 o                         
  -4   9  11         24.10         25.19         1.09 o                         
  -3   9  11        204.67        190.85         2.73 o                         
  -2   9  11         29.64         29.86         1.50 o                         
  -1   9  11          4.12          5.72         0.99 o                         
   0   9  11        253.75        243.92         3.24 o                         
   1   9  11          3.81          4.56         1.04 o                         
   2   9  11         30.04         29.93         1.28 o                         
   3   9  11        204.94        197.32         3.44 o                         
   4   9  11         24.61         23.48         1.30 o                         
   5   9  11        222.78        215.07         3.37 o                         
   6   9  11        568.02        560.77         7.40 o                         
   7   9  11         29.11         24.07         1.91 o                         
   8   9  11          0.40          1.03         1.78 o                         
   9   9  11         10.25         11.47         2.25 o                         
  10   9  11         20.39         21.92         2.34 o                         
 -10  10  11        111.24        113.79         4.27 o                         
  -9  10  11         13.27         14.55         2.25 o                         
  -8  10  11         70.07         67.79         2.40 o                         
  -7  10  11         89.42         83.94         2.44 o                         
  -6  10  11        841.32        889.91        10.21 o                         
  -5  10  11        134.02        126.59         2.50 o                         
  -4  10  11         90.44         94.94         2.16 o                         
  -3  10  11        190.16        194.77         3.60 o                         
  -2  10  11       1055.93       1093.11        12.65 o                         
  -1  10  11         12.54         10.38         1.20 o                         
   0  10  11         10.52         10.11         1.10 o                         
   1  10  11         11.39         11.76         1.12 o                         
   2  10  11       1052.82       1081.70        12.10 o                         
   3  10  11        185.37        188.54         5.07 o                         
   4  10  11         90.17         97.66         2.61 o                         
   5  10  11        138.31        130.48         2.81 o                         
   6  10  11        838.30        860.03        12.11 o                         
   7  10  11         90.60         85.90         2.86 o                         
   8  10  11         68.89         60.89         2.58 o                         
   9  10  11         12.85         16.63         2.44 o                         
  10  10  11        113.95        105.44         4.97 o                         
  -9  11  11         12.66         11.75         2.33 o                         
  -8  11  11         16.63         19.94         2.22 o                         
  -7  11  11         11.52         13.02         1.91 o                         
  -6  11  11         36.61         36.61         1.94 o                         
  -5  11  11        249.57        241.28         4.13 o                         
  -4  11  11        187.89        194.03         3.54 o                         
  -3  11  11        114.68        108.33         2.38 o                         
  -2  11  11         19.94         20.85         1.74 o                         
  -1  11  11          1.85          6.47         1.65 o                         
   0  11  11         75.55         71.76         2.17 o                         
   1  11  11          1.67          6.04         1.60 o                         
   2  11  11         19.84         18.10         1.49 o                         
   3  11  11        115.47        106.52         2.63 o                         
   4  11  11        186.31        195.77         4.00 o                         
   5  11  11        247.35        236.41         4.16 o                         
   6  11  11         38.25         40.65         2.36 o                         
   7  11  11         11.24         11.52         2.12 o                         
   8  11  11         18.05         19.55         2.30 o                         
   9  11  11         12.62         11.83         2.44 o                         
  -8  12  11         25.86         30.82         2.65 o                         
  -7  12  11         12.46         18.08         2.35 o                         
  -6  12  11         27.05         25.55         2.19 o                         
  -5  12  11         36.71         40.69         2.28 o                         
  -4  12  11        131.56        148.01         3.18 o                         
  -3  12  11         58.13         68.28         2.58 o                         
  -2  12  11        109.91        113.60         2.93 o                         
  -1  12  11        117.37        116.59         3.77 o                         
   0  12  11        197.91        231.64         4.85 o                         
   1  12  11        117.35        115.08         3.99 o                         
   2  12  11        105.71        103.68         2.73 o                         
   3  12  11         56.97         63.60         2.55 o                         
   4  12  11        136.90        149.11         5.10 o                         
   5  12  11         36.78         38.57         2.32 o                         
   6  12  11         27.65         30.66         2.49 o                         
   7  12  11         12.75         16.06         2.35 o                         
   8  12  11         28.86         32.21         2.52 o                         
  -7  13  11          4.49          4.19         2.37 o                         
  -6  13  11          6.12          1.92         2.23 o                         
  -5  13  11         72.95         72.18         2.69 o                         
  -4  13  11         63.12         66.38         2.50 o                         
  -3  13  11         28.05         25.61         2.25 o                         
  -2  13  11          3.56          2.89         2.05 o                         
  -1  13  11         20.91         18.09         2.07 o                         
   0  13  11          3.64          4.25         2.19 o                         
   1  13  11         21.79         18.37         2.36 o                         
   2  13  11          3.80          1.34         2.32 o                         
   3  13  11         28.97         26.23         2.61 o                         
   4  13  11         65.15         65.31         2.65 o                         
   5  13  11         72.72         72.15         2.98 o                         
   6  13  11          5.68          6.29         2.38 o                         
   7  13  11          4.64          6.87         2.45 o                         
  -5  14  11         28.47         36.49         3.27 o                         
  -4  14  11         46.85         44.13         2.63 o                         
  -3  14  11          8.24          7.70         2.24 o                         
  -2  14  11        132.10        147.85         3.95 o                         
  -1  14  11          5.51          5.71         2.55 o                         
   0  14  11        104.98        102.45         3.71 o                         
   1  14  11          5.56          7.53         2.28 o                         
   2  14  11        131.69        140.53         5.00 o                         
   3  14  11          8.52          9.73         2.54 o                         
   4  14  11         48.55         47.91         2.98 o                         
   5  14  11         28.80         31.50         3.22 o                         
  -4  15  11          1.70          0.65         6.33 o                         
  -3  15  11          3.06         -0.49         3.09 o                         
  -2  15  11          1.04          1.46         2.72 o                         
  -1  15  11         73.42         74.82         3.56 o                         
   0  15  11          2.42          0.14         2.45 o                         
   1  15  11         71.96         70.65         4.23 o                         
   2  15  11          0.83          0.07         3.06 o                         
   3  15  11          2.89          3.19         2.88 o                         
   0   0  12      21544.51      23714.32       222.79 o                         
   1   0  12       1516.56       1715.38        11.34 o                         
   2   0  12       1587.57       1616.49        11.64 o                         
   3   0  12       1410.68       1619.24        12.67 o                         
   4   0  12          0.89          2.59         0.40 o                         
   5   0  12         87.58        116.24         1.48 o                         
   6   0  12       3745.30       3481.66        34.73 o                         
   7   0  12          6.43          3.53         0.69 o                         
   8   0  12         30.03         28.97         1.16 o                         
   9   0  12          0.01         12.42         1.17 o                         
  10   0  12        186.36        178.23         2.79 o                         
  11   0  12          5.07          3.61         1.51 o                         
  12   0  12          3.43          0.08         1.82 o                         
  13   0  12         17.40         28.68         2.54 o                         
 -13   1  12          1.74          1.16         2.47 o                         
 -12   1  12          5.63          4.40         1.88 o                         
 -11   1  12         35.14         33.89         1.76 o                         
 -10   1  12         98.23        101.21         2.15 o                         
  -9   1  12         91.88         83.35         1.75 o                         
  -8   1  12        381.66        396.26         5.60 o                         
  -7   1  12         66.81         70.35         1.40 o                         
  -6   1  12        269.87        308.73         4.25 o                         
  -5   1  12         27.14         30.57         0.82 o                         
  -4   1  12       1339.87       1301.04        11.88 o                         
  -3   1  12        276.20        280.73         2.24 o                         
  -2   1  12        194.20        241.19         2.79 o                         
  -1   1  12       3305.57       3502.65        24.48 o                         
   0   1  12       1764.74       1852.83        12.75 o                         
   1   1  12       3296.73       3515.87        25.08 o                         
   2   1  12        202.85        257.03         2.26 o                         
   3   1  12        274.68        273.53         2.87 o                         
   4   1  12       1319.21       1237.28        11.41 o                         
   5   1  12         27.16         29.81         0.95 o                         
   6   1  12        284.93        322.96         3.43 o                         
   7   1  12         66.25         68.78         1.26 o                         
   8   1  12        383.80        399.76         4.60 o                         
   9   1  12         92.65         85.74         1.81 o                         
  10   1  12        100.80        100.29         2.05 o                         
  11   1  12         35.69         36.87         1.77 o                         
  12   1  12          7.80          4.97         1.92 o                         
  13   1  12          1.93          2.86         2.79 o                         
 -13   2  12          3.16         12.56         7.48 o                         
 -12   2  12        103.59        101.59         2.87 o                         
 -11   2  12          0.26          5.83         1.61 o                         
 -10   2  12        218.58        207.10         3.62 o                         
  -9   2  12        321.60        327.76         4.29 o                         
  -8   2  12       1210.24       1196.49        13.02 o                         
  -7   2  12        312.48        319.80         3.94 o                         
  -6   2  12        632.53        654.30         6.97 o                         
  -5   2  12        815.40        839.96         8.45 o                         
  -4   2  12        807.48        812.98         7.03 o                         
  -3   2  12        850.44        927.89         7.44 o                         
  -2   2  12        355.27        458.39         3.67 o                         
  -1   2  12        239.34        225.71         1.99 o                         
   0   2  12      23596.16      25762.41       174.79 o                         
   1   2  12        231.45        223.09         2.29 o                         
   2   2  12        354.71        459.53         3.83 o                         
   3   2  12        842.57        915.94         9.93 o                         
   4   2  12        862.71        865.92         8.80 o                         
   5   2  12        804.69        811.91         7.71 o                         
   6   2  12        635.07        664.06         6.54 o                         
   7   2  12        313.39        324.42         4.41 o                         
   8   2  12       1214.08       1172.58        11.71 o                         
   9   2  12        318.87        328.04         3.93 o                         
  10   2  12        213.25        206.76         3.06 o                         
  11   2  12          0.31          5.78         1.54 o                         
  12   2  12         97.17         92.65         2.55 o                         
  13   2  12          3.70          2.72         5.64 o                         
 -12   3  12         66.08         65.70         2.51 o                         
 -11   3  12         12.77         13.89         1.78 o                         
 -10   3  12         75.60         70.50         2.37 o                         
  -9   3  12         39.32         43.90         1.69 o                         
  -8   3  12        173.59        169.07         3.29 o                         
  -7   3  12        170.82        181.94         2.94 o                         
  -6   3  12        321.65        281.44         3.39 o                         
  -5   3  12        720.05        730.46         7.54 o                         
  -4   3  12        205.84        178.41         1.88 o                         
  -3   3  12        518.42        529.21         4.51 o                         
  -2   3  12       1106.00       1305.26        10.38 o                         
  -1   3  12        395.62        435.96         3.46 o                         
   0   3  12       3024.59       3427.17        29.03 o                         
   1   3  12        411.18        456.80         3.92 o                         
   2   3  12       1111.30       1321.40        11.63 o                         
   3   3  12        503.59        520.29         4.65 o                         
   4   3  12        197.67        172.88         2.04 o                         
   5   3  12        731.33        729.28         7.45 o                         
   6   3  12        324.80        280.87         3.80 o                         
   7   3  12        168.80        177.40         2.52 o                         
   8   3  12        177.77        174.49         2.67 o                         
   9   3  12         39.06         44.21         1.51 o                         
  10   3  12         71.00         65.83         2.39 o                         
  11   3  12         12.44         11.48         1.68 o                         
  12   3  12         67.49         68.45         2.47 o                         
 -12   4  12         39.01         41.19         2.44 o                         
 -11   4  12         47.42         51.45         1.98 o                         
 -10   4  12         40.31         39.01         1.96 o                         
  -9   4  12        101.18        103.77         2.89 o                         
  -8   4  12         47.47         41.10         1.29 o                         
  -7   4  12        155.88        150.90         2.26 o                         
  -6   4  12        993.93        986.95         9.99 o                         
  -5   4  12        284.37        272.07         3.10 o                         
  -4   4  12         55.18         51.63         1.14 o                         
  -3   4  12        340.03        360.34         3.33 o                         
  -2   4  12       4527.31       4701.83        39.89 o                         
  -1   4  12       2716.03       3049.46        26.31 o                         
   0   4  12        107.76        122.69         1.57 o                         
   1   4  12       2736.21       3041.75        32.20 o                         
   2   4  12       4494.91       4603.22        40.46 o                         
   3   4  12        348.06        364.63         3.69 o                         
   4   4  12         56.98         53.07         1.11 o                         
   5   4  12        281.32        263.55         3.47 o                         
   6   4  12       1008.46        994.29        11.26 o                         
   7   4  12        142.68        134.35         2.11 o                         
   8   4  12         50.01         43.95         1.47 o                         
   9   4  12        101.86        107.00         2.32 o                         
  10   4  12         43.75         42.34         1.97 o                         
  11   4  12         43.66         46.10         1.95 o                         
  12   4  12         38.76         40.56         2.20 o                         
 -12   5  12        110.47        104.90         3.28 o                         
 -11   5  12         35.97         39.52         2.15 o                         
 -10   5  12        113.80        111.92         2.67 o                         
  -9   5  12         17.91         17.49         1.65 o                         
  -8   5  12         96.83         95.74         2.09 o                         
  -7   5  12         68.92         74.07         1.84 o                         
  -6   5  12         37.23         41.14         1.07 o                         
  -5   5  12         35.74         40.88         1.04 o                         
  -4   5  12        127.17        135.60         1.59 o                         
  -3   5  12        530.29        516.52         5.04 o                         
  -2   5  12        968.72       1026.84         8.98 o                         
  -1   5  12        273.64        272.07         4.00 o                         
   0   5  12        604.05        578.47         5.69 o                         
   1   5  12        275.04        279.42         4.90 o                         
   2   5  12        976.23       1012.60         9.66 o                         
   3   5  12        524.47        504.02         4.98 o                         
   4   5  12        126.93        134.65         2.09 o                         
   5   5  12         37.36         41.85         1.13 o                         
   6   5  12         35.62         41.76         1.66 o                         
   7   5  12         68.45         71.83         1.71 o                         
   8   5  12         91.51         90.87         1.96 o                         
   9   5  12         18.62         18.39         1.46 o                         
  10   5  12        115.56        113.16         2.52 o                         
  11   5  12         36.11         34.35         1.96 o                         
  12   5  12        108.48        105.91         3.07 o                         
 -12   6  12         98.12        104.14         4.09 o                         
 -11   6  12         27.91         33.31         2.26 o                         
 -10   6  12         22.59         28.25         2.15 o                         
  -9   6  12        157.31        158.66         3.37 o                         
  -8   6  12        434.68        429.44         5.71 o                         
  -7   6  12         43.64         47.92         1.38 o                         
  -6   6  12        281.56        257.32         3.68 o                         
  -5   6  12        754.33        735.30         7.46 o                         
  -4   6  12       3259.24       3131.46        25.54 o                         
  -3   6  12        613.49        591.86         5.51 o                         
  -2   6  12         48.17         50.11         0.95 o                         
  -1   6  12        220.48        216.52         2.65 o                         
   0   6  12        835.64        803.75         7.81 o                         
   1   6  12        236.28        239.16         3.67 o                         
   2   6  12         51.09         49.48         0.96 o                         
   3   6  12        613.91        594.46         7.39 o                         
   4   6  12       3275.38       3095.83        27.43 o                         
   5   6  12        766.80        745.61         7.72 o                         
   6   6  12        286.52        259.12         3.61 o                         
   7   6  12         44.27         51.14         1.52 o                         
   8   6  12        426.83        416.61         5.59 o                         
   9   6  12        161.17        156.86         2.78 o                         
  10   6  12         23.39         23.20         1.71 o                         
  11   6  12         27.44         29.64         2.15 o                         
  12   6  12         97.31         97.74         3.65 o                         
 -11   7  12         40.52         38.83         2.47 o                         
 -10   7  12        133.23        140.15         3.40 o                         
  -9   7  12         41.46         39.23         2.01 o                         
  -8   7  12         46.42         51.51         1.96 o                         
  -7   7  12        128.71        127.44         2.19 o                         
  -6   7  12         42.47         42.89         1.34 o                         
  -5   7  12        119.93        115.87         2.13 o                         
  -4   7  12        156.20        150.75         2.44 o                         
  -3   7  12       1373.37       1319.31        12.43 o                         
  -2   7  12         16.11         13.92         0.63 o                         
  -1   7  12       1745.20       1653.33        16.54 o                         
   0   7  12        272.34        292.83         3.06 o                         
   1   7  12       1780.25       1690.62        16.12 o                         
   2   7  12         16.37         12.58         0.75 o                         
   3   7  12       1373.78       1323.11        13.83 o                         
   4   7  12        153.34        146.47         2.32 o                         
   5   7  12        113.15        110.64         1.99 o                         
   6   7  12         43.99         47.45         1.44 o                         
   7   7  12        125.93        118.02         2.26 o                         
   8   7  12         45.77         45.03         1.61 o                         
   9   7  12         42.70         42.40         1.84 o                         
  10   7  12        136.08        141.58         3.78 o                         
  11   7  12         40.02         39.46         2.44 o                         
 -11   8  12        138.59        143.86         3.69 o                         
 -10   8  12        239.01        236.90         4.53 o                         
  -9   8  12         53.03         60.19         2.41 o                         
  -8   8  12        147.06        157.88         3.22 o                         
  -7   8  12        192.11        189.44         2.97 o                         
  -6   8  12        183.55        181.95         3.05 o                         
  -5   8  12        201.90        191.77         2.91 o                         
  -4   8  12         71.04         78.21         2.08 o                         
  -3   8  12        613.04        590.38         6.49 o                         
  -2   8  12        328.09        326.92         3.93 o                         
  -1   8  12        136.77        126.52         2.03 o                         
   0   8  12         28.37         44.71         1.59 o                         
   1   8  12        132.99        120.30         2.63 o                         
   2   8  12        323.50        330.64         3.98 o                         
   3   8  12        605.31        578.02         6.34 o                         
   4   8  12         66.60         74.11         2.34 o                         
   5   8  12        203.02        193.72         3.05 o                         
   6   8  12        188.42        181.28         3.12 o                         
   7   8  12        199.84        192.33         3.61 o                         
   8   8  12        144.01        146.59         2.83 o                         
   9   8  12         52.38         53.45         2.25 o                         
  10   8  12        238.16        233.21         5.32 o                         
  11   8  12        134.05        138.75         4.36 o                         
 -10   9  12          4.71          5.33         2.11 o                         
  -9   9  12         74.35         71.27         2.64 o                         
  -8   9  12          3.16          5.25         1.82 o                         
  -7   9  12         38.94         35.99         1.76 o                         
  -6   9  12         75.01         82.73         1.97 o                         
  -5   9  12        146.56        150.66         2.53 o                         
  -4   9  12         59.27         56.74         1.41 o                         
  -3   9  12        530.77        517.83         5.90 o                         
  -2   9  12         69.19         70.41         1.80 o                         
  -1   9  12         96.06         91.16         1.84 o                         
   0   9  12         91.03         98.20         1.80 o                         
   1   9  12        101.36         95.74         2.19 o                         
   2   9  12         67.06         74.42         1.76 o                         
   3   9  12        530.48        508.23         6.82 o                         
   4   9  12         58.76         58.62         1.67 o                         
   5   9  12        152.57        158.99         2.85 o                         
   6   9  12         76.26         81.89         2.34 o                         
   7   9  12         41.03         37.05         2.04 o                         
   8   9  12          3.06          4.40         1.76 o                         
   9   9  12         78.15         80.65         2.86 o                         
  10   9  12          4.80          5.80         2.20 o                         
 -10  10  12         43.76         49.00         4.15 o                         
  -9  10  12        250.12        269.21         5.47 o                         
  -8  10  12          8.51         13.10         1.90 o                         
  -7  10  12         16.33         17.08         1.77 o                         
  -6  10  12        122.65        134.26         2.71 o                         
  -5  10  12         73.04         79.23         2.36 o                         
  -4  10  12        130.20        135.14         2.86 o                         
  -3  10  12         20.64         22.59         1.19 o                         
  -2  10  12        371.25        356.55         4.39 o                         
  -1  10  12        210.18        209.64         3.84 o                         
   0  10  12          0.30          0.85         1.06 o                         
   1  10  12        208.38        216.58         3.26 o                         
   2  10  12        372.11        359.47         4.89 o                         
   3  10  12         23.23         25.77         1.54 o                         
   4  10  12        127.28        131.43         2.69 o                         
   5  10  12         77.96         85.39         2.57 o                         
   6  10  12        126.88        138.70         3.43 o                         
   7  10  12         17.66         19.10         2.09 o                         
   8  10  12          9.31         11.47         2.08 o                         
   9  10  12        250.14        269.88         5.68 o                         
  10  10  12         45.26         51.17         4.52 o                         
  -9  11  12         26.93         27.50         2.41 o                         
  -8  11  12         74.34         74.04         2.66 o                         
  -7  11  12         98.67         98.45         2.74 o                         
  -6  11  12         23.47         19.81         1.77 o                         
  -5  11  12        114.11        119.48         2.85 o                         
  -4  11  12        125.71        126.36         2.97 o                         
  -3  11  12         64.46         61.60         2.59 o                         
  -2  11  12         57.58         57.26         2.15 o                         
  -1  11  12        261.13        268.40         4.29 o                         
   0  11  12          8.60          7.06         1.67 o                         
   1  11  12        253.44        256.71         4.51 o                         
   2  11  12         57.45         57.78         2.15 o                         
   3  11  12         61.67         62.39         2.65 o                         
   4  11  12        127.14        134.61         3.27 o                         
   5  11  12        109.83        121.43         2.86 o                         
   6  11  12         22.84         20.35         2.14 o                         
   7  11  12         96.50         85.71         2.98 o                         
   8  11  12         75.05         77.98         3.41 o                         
   9  11  12         25.54         27.09         2.68 o                         
  -8  12  12         31.76         34.40         2.64 o                         
  -7  12  12         50.02         54.58         2.88 o                         
  -6  12  12          4.97          5.44         2.00 o                         
  -5  12  12         88.78         92.54         2.76 o                         
  -4  12  12        365.20        367.77         5.41 o                         
  -3  12  12        207.30        209.52         5.88 o                         
  -2  12  12         27.99         30.49         2.02 o                         
  -1  12  12         48.16         46.84         2.36 o                         
   0  12  12          3.79          9.14         2.14 o                         
   1  12  12         48.06         49.16         2.66 o                         
   2  12  12         27.93         24.98         1.77 o                         
   3  12  12        211.68        200.28         4.03 o                         
   4  12  12        362.35        365.90         6.56 o                         
   5  12  12         87.40         88.35         3.45 o                         
   6  12  12          4.97          1.50         2.26 o                         
   7  12  12         46.78         52.68         2.75 o                         
   8  12  12         30.86         30.85         2.48 o                         
  -7  13  12         54.51         58.21         3.17 o                         
  -6  13  12         43.62         42.26         2.59 o                         
  -5  13  12         37.47         39.94         2.39 o                         
  -4  13  12         66.23         69.68         2.76 o                         
  -3  13  12         59.55         57.68         2.69 o                         
  -2  13  12          7.04          6.81         1.96 o                         
  -1  13  12         37.55         37.77         2.30 o                         
   0  13  12        235.80        232.01         5.03 o                         
   1  13  12         37.07         39.12         2.63 o                         
   2  13  12          6.63          3.64         2.27 o                         
   3  13  12         61.75         56.16         4.25 o                         
   4  13  12         66.14         66.44         2.85 o                         
   5  13  12         39.30         44.17         2.68 o                         
   6  13  12         44.13         42.24         2.77 o                         
   7  13  12         54.34         53.93         3.26 o                         
  -5  14  12        102.30        109.40         3.54 o                         
  -4  14  12          7.30          7.17         2.29 o                         
  -3  14  12         18.46         11.92         2.29 o                         
  -2  14  12          8.40          6.62         2.48 o                         
  -1  14  12         14.92         13.88         2.68 o                         
   0  14  12          1.45         -1.07         2.46 o                         
   1  14  12         12.55         11.25         2.32 o                         
   2  14  12          8.99          9.49         3.10 o                         
   3  14  12         18.59         16.58         2.74 o                         
   4  14  12          7.60          5.67         2.69 o                         
   5  14  12        100.60        105.54         3.78 o                         
  -4  15  12         25.75         37.75         7.48 o                         
  -3  15  12         28.22         27.91         3.37 o                         
  -2  15  12         30.57         31.92         3.00 o                         
  -1  15  12         17.00         22.78         2.94 o                         
   0  15  12          2.82         -0.75         2.45 o                         
   1  15  12         16.48         17.23         3.05 o                         
   2  15  12         31.20         33.59         3.89 o                         
   3  15  12         28.67         29.63         3.40 o                         
   1   0  13       2721.52       3024.49        19.63 o                         
   2   0  13         65.84         54.00         0.61 o                         
   3   0  13         73.44        114.13         1.36 o                         
   4   0  13        266.33        310.20         3.22 o                         
   5   0  13        482.37        438.75         4.42 o                         
   6   0  13        797.08        806.04        10.01 o                         
   7   0  13          8.72         12.55         0.82 o                         
   8   0  13        195.10        162.51         2.37 o                         
   9   0  13        304.67        302.51         3.67 o                         
  10   0  13        151.14        153.96         2.60 o                         
  11   0  13         19.41         19.65         1.63 o                         
  12   0  13         20.02         16.76         2.06 o                         
  13   0  13        109.88        106.65         4.19 o                         
 -13   1  13         93.36         84.95         5.18 o                         
 -12   1  13         18.56         19.78         1.95 o                         
 -11   1  13          7.63          5.96         1.55 o                         
 -10   1  13         18.34         18.02         1.42 o                         
  -9   1  13         30.18         28.69         1.26 o                         
  -8   1  13         14.99         17.09         1.05 o                         
  -7   1  13       1301.25       1266.91        12.63 o                         
  -6   1  13        252.35        246.92         2.86 o                         
  -5   1  13        306.55        251.47         2.41 o                         
  -4   1  13        782.42        851.48         7.18 o                         
  -3   1  13        867.92        997.31         7.64 o                         
  -2   1  13       1027.54       1025.37         8.34 o                         
  -1   1  13       3742.19       4021.85        27.54 o                         
   0   1  13         35.04         25.56         0.58 o                         
   1   1  13       3796.44       4082.86        28.34 o                         
   2   1  13       1020.59       1034.14         7.21 o                         
   3   1  13        910.16       1029.89         8.41 o                         
   4   1  13        787.74        846.90         7.76 o                         
   5   1  13        304.63        242.95         2.63 o                         
   6   1  13        260.74        251.38         2.71 o                         
   7   1  13       1271.52       1230.51        11.00 o                         
   8   1  13         14.13         15.17         1.07 o                         
   9   1  13         35.42         35.65         1.36 o                         
  10   1  13         18.75         21.73         1.37 o                         
  11   1  13          6.49          4.09         1.60 o                         
  12   1  13         18.35         21.17         2.05 o                         
  13   1  13         94.85         88.95         4.09 o                         
 -12   2  13         25.65         22.16         1.92 o                         
 -11   2  13        275.26        282.13         4.32 o                         
 -10   2  13         27.89         34.88         1.96 o                         
  -9   2  13         11.05         11.68         1.20 o                         
  -8   2  13        243.68        256.15         3.39 o                         
  -7   2  13        405.57        425.20         4.99 o                         
  -6   2  13        326.96        324.54         3.79 o                         
  -5   2  13        956.08        957.70         9.50 o                         
  -4   2  13         11.62         17.89         0.50 o                         
  -3   2  13          1.47          5.50         0.36 o                         
  -2   2  13       1136.88       1233.86         9.81 o                         
  -1   2  13        897.69        928.08         6.78 o                         
   0   2  13       1083.15       1303.32         8.74 o                         
   1   2  13        924.96        954.37         7.05 o                         
   2   2  13       1142.23       1243.24        10.29 o                         
   3   2  13          3.16          7.91         0.43 o                         
   4   2  13         10.61         16.07         0.70 o                         
   5   2  13        966.32        972.57         9.12 o                         
   6   2  13        324.20        314.69         3.44 o                         
   7   2  13        398.98        405.50         4.35 o                         
   8   2  13        238.98        244.24         3.12 o                         
   9   2  13         11.23         13.43         1.17 o                         
  10   2  13         26.63         34.62         1.56 o                         
  11   2  13        276.25        279.33         4.27 o                         
  12   2  13         24.30         20.87         2.00 o                         
  13   2  13         11.23         12.86         7.99 o                         
 -12   3  13          1.74          4.77         1.95 o                         
 -11   3  13         55.09         57.39         2.17 o                         
 -10   3  13         38.92         38.65         2.05 o                         
  -9   3  13        328.75        317.27         4.50 o                         
  -8   3  13        107.25        111.70         2.67 o                         
  -7   3  13        469.66        458.71         5.32 o                         
  -6   3  13        204.92        199.40         2.61 o                         
  -5   3  13        702.60        683.16         6.78 o                         
  -4   3  13        186.06        169.94         1.88 o                         
  -3   3  13       1400.83       1426.70        11.54 o                         
  -2   3  13        762.55        789.09         6.39 o                         
  -1   3  13       3434.38       3515.09        26.76 o                         
   0   3  13        513.21        552.62         5.47 o                         
   1   3  13       3365.34       3477.36        30.06 o                         
   2   3  13        761.62        781.71         6.99 o                         
   3   3  13       1374.61       1390.89        12.55 o                         
   4   3  13        198.04        184.21         2.46 o                         
   5   3  13        703.93        682.60         7.00 o                         
   6   3  13        208.68        200.31         2.64 o                         
   7   3  13        470.66        458.75         5.37 o                         
   8   3  13        105.99        104.51         2.18 o                         
   9   3  13        336.34        318.84         5.13 o                         
  10   3  13         40.29         38.36         1.79 o                         
  11   3  13         51.17         49.08         1.98 o                         
  12   3  13          1.20          3.89         1.87 o                         
 -12   4  13         60.38         62.92         2.70 o                         
 -11   4  13         14.88         13.06         1.71 o                         
 -10   4  13        111.02        107.26         2.64 o                         
  -9   4  13        142.83        141.38         2.87 o                         
  -8   4  13        234.37        224.49         3.19 o                         
  -7   4  13         45.37         42.29         1.27 o                         
  -6   4  13         36.42         47.79         1.20 o                         
  -5   4  13         37.80         43.20         1.07 o                         
  -4   4  13        386.43        376.48         3.48 o                         
  -3   4  13        201.28        215.91         2.26 o                         
  -2   4  13        223.23        195.25         1.95 o                         
  -1   4  13       1058.39       1048.96         9.33 o                         
   0   4  13         29.12         28.70         0.87 o                         
   1   4  13       1044.73       1040.67        10.71 o                         
   2   4  13        218.42        194.69         2.86 o                         
   3   4  13        208.79        226.46         2.45 o                         
   4   4  13        383.41        367.46         4.19 o                         
   5   4  13         44.95         50.26         1.10 o                         
   6   4  13         34.75         45.11         1.33 o                         
   7   4  13         45.98         44.13         1.30 o                         
   8   4  13        236.04        226.19         3.81 o                         
   9   4  13        141.06        136.59         2.66 o                         
  10   4  13        108.87        107.67         2.56 o                         
  11   4  13         14.81         15.40         1.65 o                         
  12   4  13         60.97         59.22         2.34 o                         
 -12   5  13         15.31         20.34         2.44 o                         
 -11   5  13         26.34         20.84         1.96 o                         
 -10   5  13         61.26         65.33         2.36 o                         
  -9   5  13        323.82        317.90         4.72 o                         
  -8   5  13        123.15        115.72         2.09 o                         
  -7   5  13        156.47        156.87         2.26 o                         
  -6   5  13        226.17        219.25         2.93 o                         
  -5   5  13        231.65        226.10         2.72 o                         
  -4   5  13        548.93        548.94         4.97 o                         
  -3   5  13        175.70        217.83         2.43 o                         
  -2   5  13        998.69        920.31         8.29 o                         
  -1   5  13       1361.62       1358.02        12.43 o                         
   0   5  13          1.20          3.03         0.44 o                         
   1   5  13       1365.30       1357.82        17.87 o                         
   2   5  13        983.41        911.70         8.97 o                         
   3   5  13        181.42        216.79         2.28 o                         
   4   5  13        537.86        539.75         5.55 o                         
   5   5  13        221.54        214.97         3.29 o                         
   6   5  13        226.98        219.36         3.14 o                         
   7   5  13        159.78        162.04         2.51 o                         
   8   5  13        126.25        118.23         2.20 o                         
   9   5  13        321.75        315.73         4.30 o                         
  10   5  13         61.78         63.46         2.05 o                         
  11   5  13         26.71         26.75         1.90 o                         
  12   5  13         16.75         19.18         2.30 o                         
 -12   6  13          5.36          8.35         3.83 o                         
 -11   6  13         54.40         55.69         2.72 o                         
 -10   6  13         48.52         47.53         2.30 o                         
  -9   6  13          4.45          8.50         1.83 o                         
  -8   6  13          4.42          6.35         1.57 o                         
  -7   6  13        365.63        360.77         4.31 o                         
  -6   6  13        800.98        781.13         7.95 o                         
  -5   6  13        265.56        257.54         3.02 o                         
  -4   6  13         93.85        100.52         1.49 o                         
  -3   6  13        857.34        830.05         9.17 o                         
  -2   6  13        314.73        289.78         3.03 o                         
  -1   6  13        464.20        477.89         4.44 o                         
   0   6  13         63.23         69.03         1.03 o                         
   1   6  13        448.69        473.55         5.22 o                         
   2   6  13        316.34        290.75         3.62 o                         
   3   6  13        844.27        799.19         9.51 o                         
   4   6  13         93.66         96.62         1.51 o                         
   5   6  13        273.92        271.59         3.37 o                         
   6   6  13        780.87        752.87         8.16 o                         
   7   6  13        374.56        367.57         4.41 o                         
   8   6  13          4.07          6.43         1.35 o                         
   9   6  13          4.34          7.06         1.50 o                         
  10   6  13         48.15         46.22         1.96 o                         
  11   6  13         52.81         54.45         2.51 o                         
  12   6  13          4.76          5.18         2.96 o                         
 -11   7  13         32.57         31.90         2.42 o                         
 -10   7  13         12.47         17.96         2.14 o                         
  -9   7  13         11.32         10.76         1.85 o                         
  -8   7  13        169.05        174.73         3.22 o                         
  -7   7  13        122.19        125.42         2.82 o                         
  -6   7  13        248.07        240.85         3.06 o                         
  -5   7  13        145.45        133.05         1.97 o                         
  -4   7  13        268.83        254.03         2.74 o                         
  -3   7  13        195.91        187.99         2.24 o                         
  -2   7  13        293.77        287.88         3.35 o                         
  -1   7  13        894.18        861.11         8.83 o                         
   0   7  13         23.47         18.41         0.58 o                         
   1   7  13        913.51        882.33         8.70 o                         
   2   7  13        291.63        283.57         3.36 o                         
   3   7  13        206.39        191.95         2.56 o                         
   4   7  13        251.81        231.10         2.62 o                         
   5   7  13        150.25        125.37         2.06 o                         
   6   7  13        258.09        248.39         3.37 o                         
   7   7  13        119.71        118.59         2.55 o                         
   8   7  13        161.47        162.40         2.74 o                         
   9   7  13         10.64          9.44         1.54 o                         
  10   7  13         13.29         15.10         2.05 o                         
  11   7  13         33.83         31.60         2.45 o                         
 -11   8  13          6.43          4.87         2.28 o                         
 -10   8  13         36.77         36.80         2.38 o                         
  -9   8  13         19.81         19.61         2.00 o                         
  -8   8  13        246.28        255.41         4.34 o                         
  -7   8  13        116.68        117.59         2.29 o                         
  -6   8  13         88.64         90.08         2.07 o                         
  -5   8  13        116.64        111.21         2.13 o                         
  -4   8  13        911.45        876.18         8.71 o                         
  -3   8  13        295.24        279.01         3.48 o                         
  -2   8  13         86.67         88.77         1.56 o                         
  -1   8  13         26.29         24.59         1.00 o                         
   0   8  13       2455.91       2357.31        24.00 o                         
   1   8  13         29.35         28.19         1.03 o                         
   2   8  13         87.35         88.04         1.65 o                         
   3   8  13        290.22        275.31         3.62 o                         
   4   8  13        916.31        864.31         8.88 o                         
   5   8  13        122.63        113.84         2.15 o                         
   6   8  13         88.55         87.61         1.99 o                         
   7   8  13        121.24        120.48         2.49 o                         
   8   8  13        249.15        240.38         3.61 o                         
   9   8  13         18.05         20.20         1.88 o                         
  10   8  13         35.82         39.29         2.35 o                         
  11   8  13          7.16         12.16         2.42 o                         
 -10   9  13         59.82         59.20         2.62 o                         
  -9   9  13         22.43         27.42         2.20 o                         
  -8   9  13        202.52        215.74         3.96 o                         
  -7   9  13         23.87         26.69         1.69 o                         
  -6   9  13         96.55         99.45         2.12 o                         
  -5   9  13        620.08        630.67         7.14 o                         
  -4   9  13         41.06         39.03         1.27 o                         
  -3   9  13        479.74        466.03         5.38 o                         
  -2   9  13        603.33        580.74         6.62 o                         
  -1   9  13         37.58         39.06         1.55 o                         
   0   9  13          0.64          2.21         0.96 o                         
   1   9  13         39.52         40.27         1.43 o                         
   2   9  13        612.09        575.01         6.63 o                         
   3   9  13        476.58        457.94         6.06 o                         
   4   9  13         44.12         40.93         1.44 o                         
   5   9  13        619.23        610.65         7.53 o                         
   6   9  13         95.97         95.05         2.30 o                         
   7   9  13         24.01         22.41         1.85 o                         
   8   9  13        198.36        207.40         3.90 o                         
   9   9  13         21.33         23.98         2.30 o                         
  10   9  13         61.28         57.16         2.72 o                         
 -10  10  13        155.31        148.35        10.44 o                         
  -9  10  13          8.45         11.09         2.30 o                         
  -8  10  13         45.83         46.25         2.19 o                         
  -7  10  13         92.05         90.59         2.48 o                         
  -6  10  13        179.47        180.56         3.12 o                         
  -5  10  13        149.58        161.05         2.87 o                         
  -4  10  13         14.67         15.33         1.29 o                         
  -3  10  13         21.93         24.14         1.22 o                         
  -2  10  13        132.41        131.04         2.26 o                         
  -1  10  13        394.24        399.27         5.42 o                         
   0  10  13         10.03          8.63         1.15 o                         
   1  10  13        400.73        387.01         5.06 o                         
   2  10  13        135.39        132.60         2.53 o                         
   3  10  13         23.09         22.76         1.49 o                         
   4  10  13         14.63         14.42         1.59 o                         
   5  10  13        144.48        152.83         3.24 o                         
   6  10  13        185.43        182.93         3.78 o                         
   7  10  13         90.50         82.50         2.80 o                         
   8  10  13         46.39         49.54         2.56 o                         
   9  10  13          7.89         11.93         2.43 o                         
  10  10  13        152.19        122.13         7.44 o                         
  -9  11  13         39.80         37.89         2.56 o                         
  -8  11  13         12.40         15.64         2.08 o                         
  -7  11  13         77.14         81.39         2.65 o                         
  -6  11  13         29.40         25.66         1.85 o                         
  -5  11  13         19.97         20.96         1.86 o                         
  -4  11  13        193.28        193.84         3.96 o                         
  -3  11  13         63.88         65.18         1.96 o                         
  -2  11  13         73.92         70.99         2.30 o                         
  -1  11  13         88.59         92.56         2.53 o                         
   0  11  13          3.60          4.51         1.52 o                         
   1  11  13         87.13         91.35         2.80 o                         
   2  11  13         75.53         71.53         2.04 o                         
   3  11  13         61.75         68.47         2.20 o                         
   4  11  13        195.42        199.60         3.80 o                         
   5  11  13         19.28         17.23         1.83 o                         
   6  11  13         28.33         22.70         2.25 o                         
   7  11  13         79.56         82.49         3.13 o                         
   8  11  13         11.42         12.05         2.38 o                         
   9  11  13         39.79         41.29         2.82 o                         
  -8  12  13         12.80          8.62         2.36 o                         
  -7  12  13         10.91         10.80         2.16 o                         
  -6  12  13         24.25         16.58         2.08 o                         
  -5  12  13         77.02         82.73         2.64 o                         
  -4  12  13        282.06        294.67         5.21 o                         
  -3  12  13          4.59          6.59         1.93 o                         
  -2  12  13          0.51          2.83         1.78 o                         
  -1  12  13         48.59         45.93         2.63 o                         
   0  12  13        538.52        532.83         8.84 o                         
   1  12  13         50.34         52.50         2.66 o                         
   2  12  13          0.42          2.48         1.81 o                         
   3  12  13          5.18          5.44         1.96 o                         
   4  12  13        280.75        294.51         5.22 o                         
   5  12  13         76.32         84.44         2.93 o                         
   6  12  13         23.79         20.45         2.38 o                         
   7  12  13          9.98          7.84         2.31 o                         
   8  12  13         15.01         14.40         2.28 o                         
  -7  13  13         21.07         22.71         3.47 o                         
  -6  13  13         18.63         16.91         2.29 o                         
  -5  13  13         25.15         24.24         2.18 o                         
  -4  13  13         36.79         36.94         2.50 o                         
  -3  13  13         76.67         75.99         2.92 o                         
  -2  13  13         11.53         12.22         2.20 o                         
  -1  13  13         97.26        101.67         3.22 o                         
   0  13  13         29.82         33.11         2.72 o                         
   1  13  13         95.85         97.57         3.39 o                         
   2  13  13         12.73         12.43         2.47 o                         
   3  13  13         78.28         75.69         3.43 o                         
   4  13  13         38.80         38.70         2.55 o                         
   5  13  13         25.83         26.06         2.53 o                         
   6  13  13         18.69         15.89         2.44 o                         
   7  13  13         22.03         24.24         3.93 o                         
  -5  14  13          3.66          3.70         2.43 o                         
  -4  14  13         21.51         16.13         2.33 o                         
  -3  14  13         25.62         29.43         2.59 o                         
  -2  14  13         18.39         21.43         2.60 o                         
  -1  14  13         55.72         62.13         3.60 o                         
   0  14  13         10.31          6.65         2.48 o                         
   1  14  13         56.63         65.25         2.98 o                         
   2  14  13         17.11         19.83         3.16 o                         
   3  14  13         25.47         29.44         2.89 o                         
   4  14  13         22.46         16.69         2.80 o                         
   5  14  13          3.35          4.14         2.68 o                         
  -3  15  13          1.92          2.76         3.34 o                         
  -2  15  13         40.09         42.24         3.26 o                         
  -1  15  13         45.37         47.49         3.20 o                         
   0  15  13         11.25         10.58         2.49 o                         
   1  15  13         45.30         41.23         3.33 o                         
   2  15  13         38.43         37.30         4.00 o                         
   3  15  13          1.82          1.93         4.40 o                         
   0   0  14       1121.18       1199.78        12.04 o                         
   1   0  14       1595.69       1616.43         9.92 o                         
   2   0  14       1795.86       1755.90        12.75 o                         
   3   0  14       1628.36       1635.78        12.55 o                         
   4   0  14         22.40         19.95         0.54 o                         
   5   0  14        314.61        282.78         3.13 o                         
   6   0  14        101.19         96.86         1.56 o                         
   7   0  14        142.36        127.99         1.98 o                         
   8   0  14        185.03        195.43         2.64 o                         
   9   0  14         30.01         35.94         1.31 o                         
  10   0  14        421.96        421.91         4.79 o                         
  11   0  14        288.60        287.02         3.99 o                         
  12   0  14          4.08          5.13         2.01 o                         
  13   0  14          2.41          0.10         4.09 o                         
 -13   1  14         30.58         36.59         5.71 o                         
 -12   1  14         60.23         61.98         2.31 o                         
 -11   1  14         50.26         51.53         2.05 o                         
 -10   1  14        300.17        301.39         4.04 o                         
  -9   1  14        197.30        196.31         2.75 o                         
  -8   1  14        448.39        445.63         5.12 o                         
  -7   1  14        344.69        357.04         4.11 o                         
  -6   1  14        704.43        740.51         7.22 o                         
  -5   1  14        589.20        603.93         5.34 o                         
  -4   1  14        779.47        773.47         6.69 o                         
  -3   1  14        241.16        233.04         2.00 o                         
  -2   1  14       2863.63       2976.91        22.84 o                         
  -1   1  14        453.79        524.90         3.85 o                         
   0   1  14       2167.29       2527.06        17.30 o                         
   1   1  14        456.61        536.50         4.24 o                         
   2   1  14       2863.36       3016.35        22.27 o                         
   3   1  14        238.26        225.63         2.10 o                         
   4   1  14        770.53        752.36         7.07 o                         
   5   1  14        577.47        590.71         5.49 o                         
   6   1  14        688.26        707.97         6.53 o                         
   7   1  14        350.11        347.59         4.67 o                         
   8   1  14        444.71        430.68         4.79 o                         
   9   1  14        200.39        196.73         2.70 o                         
  10   1  14        299.22        302.79         3.80 o                         
  11   1  14         47.23         47.79         2.22 o                         
  12   1  14         64.93         63.06         2.50 o                         
  13   1  14         31.16         29.33        10.14 o                         
 -12   2  14         30.94         31.06         1.98 o                         
 -11   2  14         27.83         31.48         1.90 o                         
 -10   2  14        138.77        137.68         2.89 o                         
  -9   2  14        108.04        106.98         2.12 o                         
  -8   2  14         15.74         21.22         1.07 o                         
  -7   2  14        179.69        162.28         2.43 o                         
  -6   2  14         98.71         79.31         1.53 o                         
  -5   2  14       1140.75       1101.00        10.93 o                         
  -4   2  14       1163.17       1145.68         9.56 o                         
  -3   2  14        536.58        574.13         4.86 o                         
  -2   2  14        599.75        728.54         5.94 o                         
  -1   2  14       1741.01       2031.03        14.80 o                         
   0   2  14       3552.56       4019.94        29.94 o                         
   1   2  14       1780.65       2067.26        15.54 o                         
   2   2  14        603.66        727.93         6.40 o                         
   3   2  14        515.56        555.13         4.98 o                         
   4   2  14       1178.00       1128.88        11.34 o                         
   5   2  14       1134.26       1108.32        10.62 o                         
   6   2  14         94.19         74.11         1.63 o                         
   7   2  14        183.34        163.86         2.19 o                         
   8   2  14         18.21         21.80         1.18 o                         
   9   2  14        108.23        105.18         2.02 o                         
  10   2  14        140.63        145.80         3.11 o                         
  11   2  14         27.66         29.46         1.82 o                         
  12   2  14         30.15         30.82         2.09 o                         
 -12   3  14         60.07         65.80         2.57 o                         
 -11   3  14         54.30         58.71         2.39 o                         
 -10   3  14        145.80        141.66         3.16 o                         
  -9   3  14          4.33          5.83         1.31 o                         
  -8   3  14        696.30        699.57         8.65 o                         
  -7   3  14        142.59        146.27         2.26 o                         
  -6   3  14         27.03         28.63         1.00 o                         
  -5   3  14        391.53        388.21         3.86 o                         
  -4   3  14        693.68        717.99         6.27 o                         
  -3   3  14        393.10        329.59         2.92 o                         
  -2   3  14        830.29        853.25         7.07 o                         
  -1   3  14        604.53        736.51         6.12 o                         
   0   3  14       3363.57       3510.13        30.80 o                         
   1   3  14        622.86        741.66         7.27 o                         
   2   3  14        836.46        876.25         7.63 o                         
   3   3  14        386.90        328.10         3.17 o                         
   4   3  14        726.19        751.01         7.40 o                         
   5   3  14        381.24        372.46         4.12 o                         
   6   3  14         28.58         30.11         1.03 o                         
   7   3  14        138.15        139.87         2.58 o                         
   8   3  14        687.49        682.17         7.71 o                         
   9   3  14          4.06          5.26         1.25 o                         
  10   3  14        134.97        127.57         2.71 o                         
  11   3  14         52.69         56.63         2.00 o                         
  12   3  14         59.72         58.72         2.44 o                         
 -12   4  14         70.56         67.06         2.72 o                         
 -11   4  14         43.54         43.84         2.26 o                         
 -10   4  14         68.21         65.83         2.37 o                         
  -9   4  14        123.54        115.33         2.77 o                         
  -8   4  14        102.25        102.02         1.91 o                         
  -7   4  14         33.58         35.41         1.22 o                         
  -6   4  14        439.90        447.66         5.81 o                         
  -5   4  14         42.83         37.15         1.14 o                         
  -4   4  14        811.03        792.01         7.04 o                         
  -3   4  14        375.13        333.84         4.51 o                         
  -2   4  14       1644.88       1712.42        14.14 o                         
  -1   4  14        757.09        843.86         7.55 o                         
   0   4  14       1916.13       1977.04        24.32 o                         
   1   4  14        757.46        843.13         8.65 o                         
   2   4  14       1615.23       1650.76        17.13 o                         
   3   4  14        379.79        328.80         3.39 o                         
   4   4  14        823.25        808.10         8.31 o                         
   5   4  14         39.77         32.55         0.96 o                         
   6   4  14        449.64        439.50         6.62 o                         
   7   4  14         37.03         38.04         1.27 o                         
   8   4  14        102.81        105.39         2.15 o                         
   9   4  14        119.83        111.88         2.43 o                         
  10   4  14         70.88         71.57         2.44 o                         
  11   4  14         40.44         36.30         1.83 o                         
  12   4  14         71.82         70.57         2.54 o                         
 -12   5  14         86.57         88.53         3.11 o                         
 -11   5  14         49.24         46.20         2.35 o                         
 -10   5  14         90.10         87.52         2.71 o                         
  -9   5  14         68.51         75.65         2.29 o                         
  -8   5  14         14.64         13.38         1.13 o                         
  -7   5  14         87.99         87.30         1.62 o                         
  -6   5  14       1301.19       1252.89        11.38 o                         
  -5   5  14        118.17        100.00         1.79 o                         
  -4   5  14        147.82        148.04         1.68 o                         
  -3   5  14       1640.03       1611.48        14.55 o                         
  -2   5  14       1417.42       1403.54        12.45 o                         
  -1   5  14        716.46        710.99         6.57 o                         
   0   5  14        384.01        416.11         4.21 o                         
   1   5  14        725.75        721.72         6.99 o                         
   2   5  14       1385.56       1356.05        12.82 o                         
   3   5  14       1625.87       1587.68        13.74 o                         
   4   5  14        151.98        155.29         2.29 o                         
   5   5  14        129.10        114.80         1.91 o                         
   6   5  14       1325.37       1261.63        13.36 o                         
   7   5  14         91.32         92.92         1.85 o                         
   8   5  14         13.43         12.63         1.27 o                         
   9   5  14         73.82         81.47         2.41 o                         
  10   5  14         93.56         88.55         2.30 o                         
  11   5  14         48.45         43.68         2.13 o                         
  12   5  14         85.35         92.14         3.11 o                         
 -12   6  14         49.16         46.73        10.43 o                         
 -11   6  14         16.13         14.20         2.28 o                         
 -10   6  14         81.44         76.22         2.59 o                         
  -9   6  14        231.33        229.55         4.33 o                         
  -8   6  14         80.86         83.30         2.21 o                         
  -7   6  14         12.26         18.19         1.18 o                         
  -6   6  14        163.40        165.96         2.27 o                         
  -5   6  14         49.29         48.74         1.12 o                         
  -4   6  14         37.47         43.60         0.84 o                         
  -3   6  14       1041.78       1030.21         9.14 o                         
  -2   6  14        193.31        190.57         2.38 o                         
  -1   6  14         77.12         82.24         1.17 o                         
   0   6  14         16.33         15.88         0.97 o                         
   1   6  14         73.18         81.50         1.39 o                         
   2   6  14        191.07        189.55         3.50 o                         
   3   6  14       1036.80       1008.94         9.63 o                         
   4   6  14         40.04         44.47         1.18 o                         
   5   6  14         44.99         43.20         1.67 o                         
   6   6  14        160.15        159.14         2.39 o                         
   7   6  14         11.87         17.48         1.26 o                         
   8   6  14         76.37         75.08         2.28 o                         
   9   6  14        231.51        222.41         3.49 o                         
  10   6  14         78.79         69.74         2.24 o                         
  11   6  14         14.61         10.39         2.03 o                         
  12   6  14         50.35         40.81         4.82 o                         
 -11   7  14         52.48         54.58         2.66 o                         
 -10   7  14        135.92        140.41         3.38 o                         
  -9   7  14         41.04         40.51         2.09 o                         
  -8   7  14        106.44        105.57         2.60 o                         
  -7   7  14        381.92        373.71         4.50 o                         
  -6   7  14         35.47         37.27         1.45 o                         
  -5   7  14        430.77        426.70         4.99 o                         
  -4   7  14        359.28        337.89         3.55 o                         
  -3   7  14        836.02        790.09         7.48 o                         
  -2   7  14         67.94         70.46         1.19 o                         
  -1   7  14         60.31         54.84         1.76 o                         
   0   7  14         36.13         33.07         0.75 o                         
   1   7  14         67.98         66.17         2.03 o                         
   2   7  14         66.70         73.32         1.51 o                         
   3   7  14        845.02        807.96         8.90 o                         
   4   7  14        353.64        333.28         3.71 o                         
   5   7  14        446.17        424.33         5.23 o                         
   6   7  14         37.20         38.78         1.39 o                         
   7   7  14        389.88        384.73         4.76 o                         
   8   7  14         99.74         99.54         2.25 o                         
   9   7  14         39.89         38.67         1.78 o                         
  10   7  14        136.59        132.97         4.75 o                         
  11   7  14         53.51         50.66         2.71 o                         
 -11   8  14          5.30          4.85         2.39 o                         
 -10   8  14         20.37         22.73         2.17 o                         
  -9   8  14         36.41         37.56         2.15 o                         
  -8   8  14         75.64         75.51         2.45 o                         
  -7   8  14         23.89         22.81         1.48 o                         
  -6   8  14         52.22         54.80         1.73 o                         
  -5   8  14        111.24        122.50         2.41 o                         
  -4   8  14        308.44        304.23         3.55 o                         
  -3   8  14        133.76        137.10         2.89 o                         
  -2   8  14        256.54        264.50         3.41 o                         
  -1   8  14          0.15          0.69         0.70 o                         
   0   8  14          1.73          7.50         0.90 o                         
   1   8  14          0.13          0.50         0.79 o                         
   2   8  14        256.18        263.13         3.72 o                         
   3   8  14        138.32        140.04         2.03 o                         
   4   8  14        307.44        301.91         4.33 o                         
   5   8  14        111.68        120.90         2.68 o                         
   6   8  14         50.33         50.61         1.90 o                         
   7   8  14         21.03         21.11         1.46 o                         
   8   8  14         76.47         78.51         2.18 o                         
   9   8  14         36.50         39.25         2.13 o                         
  10   8  14         20.00         23.05         2.16 o                         
  11   8  14          4.77          5.62         2.52 o                         
 -10   9  14         18.05         17.28         2.26 o                         
  -9   9  14        130.35        132.51         3.21 o                         
  -8   9  14         10.51         13.99         1.99 o                         
  -7   9  14        118.90        118.57         2.62 o                         
  -6   9  14         50.70         48.86         1.67 o                         
  -5   9  14        311.84        321.99         4.31 o                         
  -4   9  14         22.08         20.70         1.12 o                         
  -3   9  14         27.42         33.93         1.27 o                         
  -2   9  14        303.05        307.69         3.95 o                         
  -1   9  14        467.56        452.89         6.43 o                         
   0   9  14         95.04         97.41         1.87 o                         
   1   9  14        481.13        473.31         5.87 o                         
   2   9  14        316.86        318.13         3.97 o                         
   3   9  14         25.62         34.53         1.46 o                         
   4   9  14         22.61         21.83         1.19 o                         
   5   9  14        309.29        312.40         4.71 o                         
   6   9  14         52.54         51.55         1.83 o                         
   7   9  14        118.00        118.61         3.91 o                         
   8   9  14          9.76         15.10         2.12 o                         
   9   9  14        126.78        125.48         3.43 o                         
  10   9  14         20.09         17.63         2.32 o                         
 -10  10  14         34.10         42.99         5.38 o                         
  -9  10  14         46.93         47.37         2.58 o                         
  -8  10  14         58.94         60.19         2.45 o                         
  -7  10  14         21.43         22.06         1.81 o                         
  -6  10  14         23.38         27.78         1.69 o                         
  -5  10  14        441.64        440.67         5.62 o                         
  -4  10  14        100.60        108.41         2.21 o                         
  -3  10  14         97.63         96.86         1.93 o                         
  -2  10  14        164.66        156.23         2.55 o                         
  -1  10  14         43.65         48.58         1.65 o                         
   0  10  14         35.51         35.70         1.47 o                         
   1  10  14         43.12         45.22         1.84 o                         
   2  10  14        163.18        152.61         2.62 o                         
   3  10  14         97.70         88.71         2.14 o                         
   4  10  14        102.01        108.77         2.65 o                         
   5  10  14        442.11        438.05         6.44 o                         
   6  10  14         24.77         21.21         2.01 o                         
   7  10  14         21.71         20.68         2.15 o                         
   8  10  14         60.84         57.59         2.68 o                         
   9  10  14         47.06         46.29         2.61 o                         
  10  10  14         32.86         39.77         9.27 o                         
  -9  11  14         33.35         36.60         2.90 o                         
  -8  11  14         10.32          8.28         2.10 o                         
  -7  11  14        255.75        275.51         5.15 o                         
  -6  11  14         28.43         29.25         1.83 o                         
  -5  11  14         45.51         47.31         2.09 o                         
  -4  11  14        138.94        156.48         5.25 o                         
  -3  11  14        201.01        200.68         3.62 o                         
  -2  11  14         47.50         46.52         2.05 o                         
  -1  11  14        376.13        386.55         5.64 o                         
   0  11  14          3.44          8.33         1.63 o                         
   1  11  14        373.38        364.25         5.81 o                         
   2  11  14         46.41         41.65         1.86 o                         
   3  11  14        201.29        196.87         5.16 o                         
   4  11  14        134.02        143.35         3.23 o                         
   5  11  14         46.18         45.68         2.12 o                         
   6  11  14         29.17         29.93         2.26 o                         
   7  11  14        261.08        279.74         5.20 o                         
   8  11  14          9.35          9.43         2.50 o                         
   9  11  14         35.15         43.83         3.48 o                         
  -8  12  14          6.87          9.08         2.57 o                         
  -7  12  14         71.25         68.69         3.46 o                         
  -6  12  14         12.95         10.58         2.03 o                         
  -5  12  14         11.72          8.64         1.91 o                         
  -4  12  14         70.39         78.07         2.46 o                         
  -3  12  14         62.69         61.32         2.51 o                         
  -2  12  14        130.69        116.04         3.00 o                         
  -1  12  14         39.61         41.30         2.38 o                         
   0  12  14         96.62         96.73         4.54 o                         
   1  12  14         38.78         41.19         2.58 o                         
   2  12  14        131.80        123.65         3.38 o                         
   3  12  14         61.16         54.21         2.50 o                         
   4  12  14         68.51         77.06         2.89 o                         
   5  12  14         11.73          8.25         2.11 o                         
   6  12  14         12.37         11.70         2.21 o                         
   7  12  14         73.90         69.75         3.06 o                         
   8  12  14          7.00          8.38         2.28 o                         
  -7  13  14         66.24         79.25         5.35 o                         
  -6  13  14         15.72         17.65         2.45 o                         
  -5  13  14         58.55         56.01         2.51 o                         
  -4  13  14         18.67         19.96         2.23 o                         
  -3  13  14        211.47        221.99         5.43 o                         
  -2  13  14         23.25         25.49         2.35 o                         
  -1  13  14        257.35        266.00         5.89 o                         
   0  13  14         44.94         46.43         2.89 o                         
   1  13  14        251.75        258.35         5.47 o                         
   2  13  14         24.29         23.43         2.73 o                         
   3  13  14        212.78        231.12         5.52 o                         
   4  13  14         19.63         23.00         2.30 o                         
   5  13  14         60.31         61.72         2.90 o                         
   6  13  14         15.19         11.04         2.30 o                         
   7  13  14         68.12         80.54         5.97 o                         
  -5  14  14          0.57          2.28         2.51 o                         
  -4  14  14          4.34          5.80         2.47 o                         
  -3  14  14          2.52          0.72         2.38 o                         
  -2  14  14         53.20         56.75         3.13 o                         
  -1  14  14        186.49        188.41         5.01 o                         
   0  14  14         51.65         55.65         3.23 o                         
   1  14  14        188.04        186.97         4.69 o                         
   2  14  14         55.22         62.41         4.81 o                         
   3  14  14          2.39          2.05         2.93 o                         
   4  14  14          4.00          2.33         2.75 o                         
   5  14  14          0.48          0.82         2.70 o                         
  -3  15  14         37.57         37.93         4.08 o                         
  -2  15  14         46.91         53.27         3.41 o                         
  -1  15  14         24.53         24.28         2.92 o                         
   0  15  14          0.78          0.39         2.45 o                         
   1  15  14         23.77         28.67         3.20 o                         
   2  15  14         46.84         47.52         3.71 o                         
   3  15  14         38.75         43.89         5.13 o                         
   1   0  15        397.07        408.52         2.52 o                         
   2   0  15       1005.67       1142.65         8.77 o                         
   3   0  15         83.28        110.27         1.13 o                         
   4   0  15        444.59        407.57         3.91 o                         
   5   0  15        124.26        153.92         2.42 o                         
   6   0  15        434.77        390.39         3.98 o                         
   7   0  15        165.92        193.62         2.51 o                         
   8   0  15          0.06          5.24         0.99 o                         
   9   0  15         13.37         11.75         1.12 o                         
  10   0  15          5.76         12.90         1.38 o                         
  11   0  15         36.32         43.16         1.97 o                         
  12   0  15        120.64        112.24         3.30 o                         
  13   0  15          0.07          5.65         8.39 o                         
 -13   1  15         42.80         45.21         9.48 o                         
 -12   1  15         11.73          8.82         1.84 o                         
 -11   1  15        347.31        354.03         5.22 o                         
 -10   1  15        142.57        160.81         2.82 o                         
  -9   1  15        440.44        445.63         5.47 o                         
  -8   1  15         61.25         55.31         1.33 o                         
  -7   1  15        442.89        480.89         5.27 o                         
  -6   1  15        550.25        540.54         5.35 o                         
  -5   1  15        558.18        560.16         5.09 o                         
  -4   1  15        855.68        812.04         6.85 o                         
  -3   1  15       1158.93       1331.89         9.79 o                         
  -2   1  15       1381.89       1397.33        10.83 o                         
  -1   1  15       1603.97       1650.95        11.09 o                         
   0   1  15       9861.44      10902.95        72.45 o                         
   1   1  15       1555.41       1624.47        11.87 o                         
   2   1  15       1365.24       1400.69        10.58 o                         
   3   1  15       1119.17       1261.40        11.34 o                         
   4   1  15        864.18        809.51         7.61 o                         
   5   1  15        583.35        580.81         5.42 o                         
   6   1  15        556.36        536.25         4.90 o                         
   7   1  15        448.16        476.30         4.57 o                         
   8   1  15         64.43         59.26         1.71 o                         
   9   1  15        438.15        445.41         4.98 o                         
  10   1  15        147.99        159.42         2.52 o                         
  11   1  15        343.12        334.72         4.67 o                         
  12   1  15         11.64         10.97         1.98 o                         
 -12   2  15         90.75         90.89         2.54 o                         
 -11   2  15         31.24         36.57         2.12 o                         
 -10   2  15        190.07        190.74         3.76 o                         
  -9   2  15        208.72        216.49         3.30 o                         
  -8   2  15        249.47        242.70         3.13 o                         
  -7   2  15         14.30         10.70         0.92 o                         
  -6   2  15         15.68         16.26         0.83 o                         
  -5   2  15        516.85        483.47         4.88 o                         
  -4   2  15        567.52        553.28         4.72 o                         
  -3   2  15        685.51        769.65         6.56 o                         
  -2   2  15         23.99         35.18         0.87 o                         
  -1   2  15       2765.59       3134.35        23.52 o                         
   0   2  15         94.52        142.71         1.27 o                         
   1   2  15       2725.37       3088.96        24.21 o                         
   2   2  15         24.83         35.13         0.63 o                         
   3   2  15        698.53        792.41         7.54 o                         
   4   2  15        570.75        558.15         6.01 o                         
   5   2  15        506.71        473.31         5.09 o                         
   6   2  15         17.31         21.07         0.93 o                         
   7   2  15         14.85         11.63         0.87 o                         
   8   2  15        249.40        241.12         3.03 o                         
   9   2  15        211.63        213.62         3.78 o                         
  10   2  15        192.45        185.66         2.80 o                         
  11   2  15         31.20         36.68         1.86 o                         
  12   2  15         91.25         93.82         2.71 o                         
 -12   3  15        101.02        103.08         3.64 o                         
 -11   3  15        259.07        253.81         4.70 o                         
 -10   3  15         43.17         45.77         2.19 o                         
  -9   3  15         17.55         19.36         1.47 o                         
  -8   3  15        563.32        577.61         6.64 o                         
  -7   3  15        717.36        708.00         7.48 o                         
  -6   3  15        305.84        297.60         3.48 o                         
  -5   3  15       1980.32       1943.66        17.09 o                         
  -4   3  15       1035.71       1050.05         8.85 o                         
  -3   3  15       2371.07       2261.24        19.02 o                         
  -2   3  15        240.17        203.70         1.94 o                         
  -1   3  15        224.96        203.65         1.86 o                         
   0   3  15        824.99        726.92         6.53 o                         
   1   3  15        224.51        201.80         1.96 o                         
   2   3  15        247.73        211.29         2.17 o                         
   3   3  15       2375.15       2253.38        19.74 o                         
   4   3  15       1037.99       1040.94        11.42 o                         
   5   3  15       1993.90       1935.22        18.81 o                         
   6   3  15        300.33        287.62         3.49 o                         
   7   3  15        713.56        697.21         7.50 o                         
   8   3  15        561.40        570.81         6.45 o                         
   9   3  15         15.84         13.44         1.35 o                         
  10   3  15         43.80         45.09         1.92 o                         
  11   3  15        260.56        252.85         3.92 o                         
  12   3  15        105.22        104.32         2.77 o                         
 -12   4  15          8.33         12.75         2.21 o                         
 -11   4  15         31.81         37.63         2.23 o                         
 -10   4  15         51.08         47.39         2.14 o                         
  -9   4  15         58.28         66.85         2.10 o                         
  -8   4  15        173.94        177.27         2.74 o                         
  -7   4  15         71.08         69.22         1.49 o                         
  -6   4  15        468.65        458.81         5.03 o                         
  -5   4  15       1213.04       1133.93        10.89 o                         
  -4   4  15        344.13        344.37         3.57 o                         
  -3   4  15         38.30         22.15         0.59 o                         
  -2   4  15        807.37        807.02         6.99 o                         
  -1   4  15       1537.39       1478.73        13.57 o                         
   0   4  15         14.86         27.37         0.95 o                         
   1   4  15       1544.79       1487.19        14.20 o                         
   2   4  15        791.77        779.20         7.29 o                         
   3   4  15         41.72         24.51         0.83 o                         
   4   4  15        340.98        341.01         3.74 o                         
   5   4  15       1212.03       1123.66        11.43 o                         
   6   4  15        475.55        459.81         6.00 o                         
   7   4  15         70.13         66.10         1.58 o                         
   8   4  15        167.65        166.33         3.74 o                         
   9   4  15         57.11         58.85         1.97 o                         
  10   4  15         54.64         52.75         1.99 o                         
  11   4  15         29.27         28.73         1.76 o                         
  12   4  15          9.00          9.12         2.08 o                         
 -12   5  15         68.38         73.58         2.98 o                         
 -11   5  15          7.42          3.57         1.99 o                         
 -10   5  15         38.46         41.58         2.20 o                         
  -9   5  15        110.48        115.70         2.79 o                         
  -8   5  15         46.48         47.01         1.52 o                         
  -7   5  15         76.73         73.36         1.49 o                         
  -6   5  15        242.58        243.54         3.64 o                         
  -5   5  15        250.59        245.96         3.35 o                         
  -4   5  15        346.65        311.91         2.98 o
[truncated: 771,688 more chars]
